# Supplementary material for: Revised Control Barrier Function with Sensing of Threats from Relative Velocity Between Humans and Mobile Robots
Source: Sensors (Basel). 2025 Jun 27;25(13):4005. doi: 10.3390/s25134005 (PMC12251740; doi:10.3390/s25134005)
Supplement: Supplementary file 1 [file sensors-25-04005-s001.zip]

Archive with 152 entries (141 files):
- code/
- code/main_matlab.m
- code/Safety_control/
- code/Safety_control/DWA_APF/
- code/Safety_control/DWA_APF/APF_ARM.m
- code/Safety_control/DWA_APF/DWA_CAR.m
- code/Safety_control/DWA_APF/DWA_test.m
- code/Safety_control/DWA_APF/APF_test.m
- code/Safety_control/DWA_APF/DWA_APF.m
- code/Safety_control/DWA_APF/DWA_APF_test.m
- code/Safety_control/fun_chi.m
- code/Safety_control/get_dmin_points.m
- code/Safety_control/get_d_dmin.m
- code/Safety_control/get_safety_distance_dmin.m
- code/Safety_control/get_d_kmax.m
- code/Safety_control/mobile_robot_CBLF.m
- code/Safety_control/get_kmax_points.m
- code/Safety_control/support/
- code/Safety_control/support/EulerStep.m
- code/Safety_control/support/ForwardDynamicsTrajectory.m
- code/Safety_control/support/FKinSpace.m
- code/Safety_control/support/NextState.m
- code/Safety_control/support/RpToTrans.m
- code/Safety_control/support/GravityForces.m
- code/Safety_control/support/ScrewTrajectory2.m
- code/Safety_control/support/TestIfSO3.m
- code/Safety_control/support/ScrewTrajectory.m
- code/Safety_control/support/DistanceToSE3.m
- code/Safety_control/support/RotInv.m
- code/Safety_control/support/CartesianTrajectory.m
- code/Safety_control/support/VelQuadraticForces.m
- code/Safety_control/support/Normalize.m
- code/Safety_control/support/IKinSpace.m
- code/Safety_control/support/Adjoint.m
- code/Safety_control/support/MatrixLog3.m
- code/Safety_control/support/TransInv.m
- code/Safety_control/support/JointTrajectory.m
- code/Safety_control/support/JacobianBody.m
- code/Safety_control/support/log.txt
- code/Safety_control/support/ScrewToAxis.m
- code/Safety_control/support/NearZero.m
- code/Safety_control/support/TrajectoryGenerator.m
- code/Safety_control/support/se3ToVec.m
- code/Safety_control/support/JacobianSpace.m
- code/Safety_control/support/runscript.asv
- code/Safety_control/support/TestIfSE3.m
- code/Safety_control/support/VecToso3.m
- code/Safety_control/support/InverseDynamics.m
- code/Safety_control/support/AxisAng3.m
- code/Safety_control/support/TrajectoryGenerator.csv
- code/Safety_control/support/MatrixExp3.m
- code/Safety_control/support/DistanceToSO3.m
- code/Safety_control/support/QuinticTimeScaling.m
- code/Safety_control/support/TransToRp.m
- code/Safety_control/support/Trajectory CSV.csv
- code/Safety_control/support/FKinBody.m
- code/Safety_control/support/runscript.m
- code/Safety_control/support/InverseDynamicsTrajectory.m
- code/Safety_control/support/MatrixLog6.m
- code/Safety_control/support/EndEffectorForces.m
- code/Safety_control/support/IKinBody.m
- code/Safety_control/support/FeedbackControl.m
- code/Safety_control/support/ad.m
- code/Safety_control/support/ProjectToSE3.m
- code/Safety_control/support/Xerr CSV.csv
- code/Safety_control/support/MassMatrix.m
- code/Safety_control/support/CubicTimeScaling.m
- code/Safety_control/support/ProjectToSO3.m
- code/Safety_control/support/VecTose3.m
- code/Safety_control/support/NextStateRow.m
- code/Safety_control/support/ComputedTorque.m
- code/Safety_control/support/MatrixExp6.m
- code/Safety_control/support/NextState_test.m
- code/Safety_control/support/AxisAng6.m
- code/Safety_control/support/FeedbackControl_test.m
- code/Safety_control/support/SimulateControl.m
- code/Safety_control/support/so3ToVec.m
- code/Safety_control/support/ForwardDynamics.m
- code/Safety_control/fun_x.m
- code/Safety_control/get_safety_distance_kmax.m
- code/Safety_control/getNextGoal.m
- code/Obstacle_avoidance_filtering/
- code/Obstacle_avoidance_filtering/obstacle_avoidance_matlab.m
- code/Obstacle_avoidance_filtering/compute_segment_human_obstacle.m
- code/Obstacle_avoidance_filtering/compute_segment_car_obstacle.m
- code/Obstacle_avoidance_filtering/compute_segment_arm_obstacle.m
- code/Obstacle_avoidance_filtering/get_car_line_segments.m
- code/Obstacle_avoidance_filtering/compute_min_dist.m
- code/Obstacle_avoidance_filtering/compute_vP.m
- code/Obstacle_avoidance_filtering/get_arm_specific_line_segments.m
- code/Obstacle_avoidance_filtering/compute_vQ.m
- code/Obstacle_avoidance_filtering/test.m
- code/Obstacle_avoidance_filtering/compute_threat.m
- code/System_model/
- code/System_model/robotic_arm/
- code/System_model/robotic_arm/compute_Slist_Blist.m
- code/System_model/robotic_arm/robotic_arm_model.m
- code/System_model/robotic_arm/robotic_arm.mat
- code/System_model/robotic_arm/test.m
- code/System_model/robotic_arm/update_robotic_arm.m
- code/System_model/mobile_platform/
- code/System_model/mobile_platform/get_Tc.m
- code/System_model/mobile_platform/mobile_platform_model.m
- code/System_model/mobile_platform/update_mobile_platform.m
- code/System_model/mobile_platform/test.m
- code/System_model/mobile_platform/calculate_angle.m
- code/System_model/mobile_platform/CTP.m
- code/System_model/mobile_platform/compute_car_jacobian.m
- code/System_model/human/
- code/System_model/human/hand_generate_human_trajectories.m
- code/System_model/human/human_model.m
- code/System_model/human/test.m
- code/System_model/human/update_skeleton_with_transform.m
- code/System_model/human/humanwalk.mat
- code/System_model/human/update_human_models.m
- code/System_model/human/generate_planar_poses.m
- code/System_model/human/plothuman.m
- code/System_model/human/Markers.mat
- code/System_model/human/humanwalkdata.mat
- code/System_model/mobile_robot_model.m
- code/System_model/update_mobile_robot.m
- code/plot/
- code/plot/dis2ob_plot.m
- code/plot/dis2goal_plot.m
- code/plot/real_time_2D_plot.m
- code/plot/real_time_3D_plot.m
- code/plot/single_robot_plot.m
- code/plotdata/
- code/plotdata/DWA_APF.mat
- code/plotdata/compare_car.m
- code/plotdata/compare_robot1.m
- code/plotdata/compare_robot2.m
- code/plotdata/robot1_compare.fig
- code/plotdata/robot2_compare.fig
- code/plotdata/goal_compare.fig
- code/plotdata/DCBF_D1.mat
- code/plotdata/DCBF_V1.mat
- code/plotdata/DCBF_V.mat
- code/plotdata/DCBF_D.mat
- code/plotdata/dataplot.m
- code/plotdata/dis2goal.m
- code/plotdata/robot1Toob.m
- code/plotdata/robot2Toob.m
- code/plotdata/compare_all_robot1.m
- code/plotdata/compare_all_robot2.m
- code/plotdata/compare_all_car.m
- code/plotdata/goal_compare_all.fig
- code/plotdata/robot1_compare_all.fig
- code/plotdata/robot2_compare_all.fig
- code/plotdata/goal_compare_all.png
- code/plotdata/robot1_compare_all.png
- code/plotdata/robot2_compare_all.png
