# Supplementary material for: Revised Control Barrier Function with Sensing of Threats from Relative Velocity Between Humans and Mobile Robots
Source: Sensors (Basel). 2025 Jun 27;25(13):4005. doi: 10.3390/s25134005 (PMC12251740; doi:10.3390/s25134005)
Supplement: Supplementary file 1 [file sensors-25-04005-s001.zip › code/main_matlab.m]

clc;
clear;
%% 移动机器人系统建模与控制
%% 系统参数
dt = 0.25;  % 时间步长
simulation_time = 50;  % 模拟时间S
steps = simulation_time / dt;  % 模拟步数

%% 初始化
% 移动平台和机械臂系统1S
mobile_robot1 = mobile_robot_model(); 
mobile_robot1.car.pose = [pi/2; -3; -3];  
mobile_robot1 = update_mobile_robot(mobile_robot1,dt);

% 移动平台和机械臂系统2
mobile_robot2 = mobile_robot_model();
mobile_robot2.car.pose = [-pi/2; 3; 3];  
mobile_robot2 = update_mobile_robot(mobile_robot2,dt);

% 载入骨架信息
load("humanwalkdata.mat");

% 手动生成人类单位运动轨迹
human_num = 3;
planar_poses = hand_generate_human_trajectories(simulation_time);
human = human_model(human_num, humanwalkdata);
human_poses{1}=planar_poses(:, :, 1);
human_data{1} = update_human_models(human, humanwalkdata, human_poses{1});
human_poses{2}=planar_poses(:, :, 2);
human_data{2} = update_human_models(human, humanwalkdata, human_poses{2});

% 设置最终目标位姿
target1 = [0;3;3;... % 移动平台位姿
           0;pi/2;0;pi/3;0;pi/4;0]; % 移动机械臂关节值
mobile_robot1_G = mobile_robot1;
mobile_robot1_G.car.pose = target1(1:3);
mobile_robot1_G.arm.q = target1(4:end);
mobile_robot1_G.dx = zeros(11,1);
mobile_robot1_G = update_mobile_robot(mobile_robot1_G,dt);
a1_G =  mobile_robot1_G.arm.joint_world{end};
a1_d_k = se3ToVec(a1_G);
p1_G = a1_G(1:3,4); 

target2 = [0;-3;-3;...
           0;pi/2;0;pi/3;0;pi/4;0];
mobile_robot2_G = mobile_robot2;
mobile_robot2_G.car.pose = target2(1:3);
mobile_robot2_G.arm.q = target2(4:end);
mobile_robot2_G.dx = zeros(11,1);
mobile_robot2_G = update_mobile_robot(mobile_robot2_G,dt);
a2_G =  mobile_robot2_G.arm.joint_world{end};
a2_d_k = se3ToVec(a2_G);
p2_G = a2_G(1:3,4);

%% 优化参数S
V_max = 1.0;  
D_min = 1.25;

% 定义优化选项
options = optimoptions('fmincon','Algorithm','sqp','Display','notify');

% 是否为对照算法（0:CBLF, 1:WDA+APF）
test = 0;
% 选择CBF模式(1:V&D, 2:D)
mod = 1;
% 绘图模式 2为俯视图 3为三维视图
plotmod=2;

% 创建新图形窗口
if plotmod==3
    fig = figure('Name', '3D Scene with Mobile Robots and Humans');
end

%% 仿真循环 为了计算人类点速度，需要上一时刻人类状态，从第二刻开始
for k = 2:steps-1
    % 保存机器人状态
    mobile_robot1_data{k-1}=mobile_robot1;
    mobile_robot2_data{k-1}=mobile_robot2;
    %% 显示当前状态
    % 计算当前状态 
    mobile_robot1_distance{k-1} = obstacle_avoidance_matlab(mobile_robot1, mobile_robot2, human_data{k}, human_data{k}, dt, D_min);
    a1 = mobile_robot1.arm.joint_world{end};
    pa1 = a1(1:3,4);
    dis1 = norm(p1_G - pa1);

    mobile_robot2_distance{k-1} = obstacle_avoidance_matlab(mobile_robot2, mobile_robot1, human_data{k}, human_data{k}, dt, D_min);
    a2 = mobile_robot2.arm.joint_world{end};
    pa2 = a2(1:3,4);
    dis2 = norm(p2_G - pa2);

    dis2goal(:,k-1)=[dis1;dis2];

    % 显示当前状态
    fprintf('Step %d:\n', k);

    fprintf('Mobile Platform 1 Pose: %s\n', mat2str(mobile_robot1.car.pose));
    ee1=mobile_robot1.arm.joint_world{end};
    fprintf('Robot Arm 1 end: %s\n', mat2str(ee1(1:3,4)));
    fprintf('Robot Arm 1 togoal: %s\n', mat2str(dis1));

    fprintf('Mobile Platform 2 Pose: %s\n', mat2str(mobile_robot2.car.pose));
    ee2=mobile_robot2.arm.joint_world{end};
    fprintf('Robot Arm 2 end: %s\n', mat2str(ee2(1:3,4)));
    fprintf('Robot Arm 2 togoal: %s\n', mat2str(dis2));
    
    clf; % 清除之前的图形

    % 显示二维状态
    if plotmod==2
        real_time_2D_plot(human_poses{k}, mobile_robot1, mobile_robot2, dis2goal, target1(2:3), target2(2:3))
    
    % 显示三维状态
    elseif plotmod==3
        real_time_3D_plot(mobile_robot1, mobile_robot2, human_data{k}, p1_G, p2_G, fig)
        single_robot_plot(mobile_robot1, human_data{k}, p1_G, p2_G, fig)
        single_robot_plot(mobile_robot2, human_data{k}, p1_G, p2_G, fig)
    end
    
    %% 避障
    % 获取下一时刻的人类模型位置（用以计算预测距离）
    human_poses{k+1} = planar_poses(:, :, k+1);
    human_data {k+1} = update_human_models(human, humanwalkdata, human_poses{k+1});

    % 筛选避障对象（包括系统2）
    obstacle_results1 = obstacle_avoidance_matlab(mobile_robot1, mobile_robot2, human_data{k}, human_data{k+1}, dt, D_min);
    % 筛选避障对象（包括系统1）
    obstacle_results2 = obstacle_avoidance_matlab(mobile_robot2, mobile_robot1, human_data{k}, human_data{k+1}, dt, D_min);
    
    % 
    if test == 0
        % DCBLF约束
        [dx1, X1_d] = mobile_robot_CBLF(mobile_robot1, a1_G, target1, obstacle_results1, D_min, dt, mod);
        [dx2, X2_d] = mobile_robot_CBLF(mobile_robot2, a2_G, target2, obstacle_results2, D_min, dt, mod);
        % 更新关节速度
        mobile_robot1.dx = dx1;
        mobile_robot2.dx = dx2;

    else
        % 对照实验，移动机器人采用DWA避障，机械臂采用APF避障
        dx1_DWA_APF = DWA_APF(mobile_robot1, target1(2:3)', human_poses{k+1}, a1_G, obstacle_results1);
        dx2_DWA_APF = DWA_APF(mobile_robot2, target2(2:3)', human_poses{k+1}, a2_G, obstacle_results2);
        % 更新关节速度
        mobile_robot1.dx = dx1_DWA_APF;
        mobile_robot2.dx = dx2_DWA_APF;
    end
    
    % 更新状态
    mobile_robot1 = update_mobile_robot(mobile_robot1,dt);
    mobile_robot2 = update_mobile_robot(mobile_robot2,dt);
    human=human_data {k+1};

end

% % 保存工作区数据
% if test==0
%     if mod==1
%         save("plotdata/DCBF_V.mat")
%     else
%         save("plotdata/DCBF_D.mat")
%     end
% else
%     save("plotdata/DWA_APF.mat")
% end
% 
% dis2goal_plot(dis2goal)
% dis2ob_plot(mobile_robot1_distance)
% dis2ob_plot(mobile_robot2_distance)
