# Supplementary material for: Revised Control Barrier Function with Sensing of Threats from Relative Velocity Between Humans and Mobile Robots
Source: Sensors (Basel). 2025 Jun 27;25(13):4005. doi: 10.3390/s25134005 (PMC12251740; doi:10.3390/s25134005)
Supplement: Supplementary file 1 [file sensors-25-04005-s001.zip › code/Safety_control/DWA_APF/APF_ARM.m]

function [next_q, dq_out] = APF_ARM(arm, target_pose, obstacles, dt)
% 带完整关节限位的七轴机械臂避障算法
% 输入：
%   arm: 机械臂模型结构体
%   target_pose: 末端目标位姿 (4×4齐次变换矩阵)
%   obstacles: 障碍物列表 (M×3矩阵，每行[x,y,z])
%   dt: 时间步长 (秒)
% 输出：
%   next_q: 下一时刻关节角度 (1×7向量)
%   dq_out: 当前关节速度 (1×7向量)

    %% 参数设置
    safety_distance = 1.25;   % 安全距离 (米)
    k_rep = 0.5;             % 斥力系数
    k_att = 1.5;             % 引力系数

    %% 状态获取
    current_q = arm.q'; 
    
    %% 关节限位约束参数
    q_upper = [170, 120, 170, 120, 170, 120, 175] * pi/180;
    q_lower = -q_upper;  % 对称限位
    dq_upper = [85, 85, 100, 75, 130, 135, 135] * pi/180;
    dq_lower = -dq_upper;  % 对称限位
    q_margin = 5 * pi/180;  % 5度裕度
    dq_margin = 5 * pi/180; % 5度/秒裕度
    
    min_distance = inf;      % 初始化最小距离
    
    %% 更新机械臂模型到当前状态
    arm.q = current_q;
    
    %% 计算当前末端位姿
    T = FKinSpace(arm.M{end}, arm.Slist, arm.q);
    
    %% 计算末端误差
    pos_error = target_pose(1:3,4) - T(1:3,4);
    rot_error = rotm2axang(target_pose(1:3,1:3) * T(1:3,1:3)');
    angle_error = rot_error(1:3)*rot_error(4);
    v_end = [k_att * pos_error; k_att * angle_error'];
    
    %% 计算空间雅可比矩阵
    J_space = JacobianSpace(arm.Slist, arm.q);
    
    %% 计算基本关节速度
    dq_task = pinv(J_space) * v_end;
    
    %% 避障梯度计算
    dq_avoid = zeros(size(dq_task));
    arm = update_joint_positions(arm);
    
    % 障碍物处理
    for i = 1:size(obstacles, 1)
        obs_pos = obstacles(i,:);
        [min_dist, min_link, min_point] = min_distance_to_arm(arm, obs_pos);
        
        if min_dist < safety_distance * 2.5
            if min_dist < min_distance
                min_distance = min_dist;
            end
            
            % 计算梯度
            grad = distance_gradient(arm, obs_pos, min_link, min_point);
            repulsion_dir = -grad / norm(grad);
            
            % 计算斥力大小
            if min_dist < safety_distance
                repulsion_mag = k_rep * (1/min_dist - 1/safety_distance) * (1/min_dist^2);
            else
                repulsion_mag = k_rep * 0.3 * (1/min_dist - 1/(safety_distance*2.5));
            end
            
            dq_avoid = dq_avoid + repulsion_mag * repulsion_dir';
        end
    end
    
    %% 零空间投影
    N = eye(size(J_space,2)) - pinv(J_space) * J_space;
    dq_avoid_projected = N * dq_avoid;
    
    %% 总关节速度
    dq = dq_task + dq_avoid_projected;
    
    %% 关节速度限位约束
    dq_limited = zeros(size(dq));
    for i = 1:length(dq)
        near_upper = (current_q(i) > (q_upper(i) - q_margin));
        near_lower = (current_q(i) < (q_lower(i) + q_margin));
        
        effective_dq_upper = dq_upper(i);
        effective_dq_lower = dq_lower(i);
        
        if near_upper
            effective_dq_upper = min(0, dq_upper(i));
        end
        
        if near_lower
            effective_dq_lower = max(0, dq_lower(i));
        end
        
        dq_limited(i) = max(min(dq(i), effective_dq_upper - dq_margin), ...
                            effective_dq_lower + dq_margin);
    end
    
    %% 计算下一时刻位姿
    next_q = current_q + dq_limited' * dt;
    
    %% 关节角度限位约束
    for i = 1:length(next_q)
        next_q(i) = max(min(next_q(i), q_upper(i) - q_margin), ...
                       q_lower(i) + q_margin);
    end
    
    %% 输出关节速度 (转换为行向量)
    dq_out = dq_limited';  % 1×7 向量
    
    %% 显示约束信息
    constraint_violation = false;
    
    % 检查速度约束
    for i = 1:length(dq_limited)
        if dq_limited(i) > (dq_upper(i) - dq_margin) || dq_limited(i) < (dq_lower(i) + dq_margin)
            fprintf('关节%d速度接近限位: %.2f rad/s (限位: %.2f~%.2f)\n', ...
                    i, dq_limited(i), dq_lower(i), dq_upper(i));
            constraint_violation = true;
        end
    end
    
    % 检查位置约束
    for i = 1:length(next_q)
        if next_q(i) > (q_upper(i) - q_margin) || next_q(i) < (q_lower(i) + q_margin)
            fprintf('关节%d角度接近限位: %.2f rad (限位: %.2f~%.2f)\n', ...
                    i, next_q(i), q_lower(i), q_upper(i));
            constraint_violation = true;
        end
    end
    
    %% 显示最小距离信息
    if min_distance < inf
        fprintf('最小障碍物距离: %.3f m (连杆%d)\n', min_distance, min_link);
    elseif ~constraint_violation
        fprintf('无近距离障碍物，所有约束满足\n');
    end
end

%% 更新关节位置（基于当前关节角度）
function arm = update_joint_positions(arm)
    % 计算FK到每个关节
    T = eye(4);
    
    % 七轴机械臂的特殊处理
    for i = 1:length(arm.q)
        % 计算当前关节的变换
        T = T * MatrixExp6(VecTose3(arm.Slist(:,i)*arm.q(i)));
        
        % 存储关节位置（相对于基座）
        arm.joint_base{i} = T * arm.M{i};
        
        % 转换为世界坐标系
        arm.joint_world{i} = arm.Tc2a * arm.joint_base{i};
    end
    
    % 计算末端执行器位置
    arm.T_end_base = FKinSpace(arm.M{end}, arm.Slist, arm.q);
    arm.T_end_world = arm.Tc2a * arm.T_end_base;
end

%% 计算机械臂到障碍物的最小距离（七轴优化）
function [min_dist, min_link, min_point] = min_distance_to_arm(arm, obs_pos)
    min_dist = inf;
    min_link = 1;
    min_point = [0,0,0];
    
    % 七轴机械臂：优先检查近端连杆 (1-3)
    for i = 1:(length(arm.joint_world)-1)
        % 连杆两端点位置（世界坐标系）
        p1 = arm.joint_world{i}(1:3,4)';
        p2 = arm.joint_world{i+1}(1:3,4)';
        
        % 计算障碍物到线段的最小距离
        [dist, point] = point_to_line_distance(obs_pos, p1, p2);
        
        % 更新最小距离（近端连杆加权）
        if i <= 3 && dist < min_dist * 1.2  % 近端敏感
            min_dist = dist;
            min_link = i;
            min_point = point;
        elseif dist < min_dist
            min_dist = dist;
            min_link = i;
            min_point = point;
        end
    end
end

%% 计算点到线段的最小距离
function [dist, closest_point] = point_to_line_distance(point, line_p1, line_p2)
    v = line_p2 - line_p1;
    w = point - line_p1;
    
    c1 = dot(w, v);
    if c1 <= 0
        closest_point = line_p1;
        dist = norm(point - line_p1);
        return;
    end
    
    c2 = dot(v, v);
    if c2 <= c1
        closest_point = line_p2;
        dist = norm(point - line_p2);
        return;
    end
    
    b = c1 / c2;
    closest_point = line_p1 + b * v;
    dist = norm(point - closest_point);
end

%% 计算距离梯度 (数值法优化)
function grad = distance_gradient(arm, obs_pos, link_idx, closest_point)
    delta = 1e-6; % 扰动大小
    grad = zeros(1, length(arm.q));
    original_q = arm.q;
    
    % 七轴机械臂：仅扰动影响大的关节
    affected_joints = unique([max(1, link_idx-1):min(length(arm.q), link_idx+1)]);
    
    for i = affected_joints
        % 扰动第i个关节
        arm.q(i) = arm.q(i) + delta;
        
        % 更新关节位置
        arm = update_joint_positions(arm);
        
        % 获取扰动后的连杆位置
        p1 = arm.joint_world{link_idx}(1:3,4)';
        p2 = arm.joint_world{link_idx+1}(1:3,4)';
        
        % 计算扰动后的最近点
        [~, new_closest_point] = point_to_line_distance(obs_pos, p1, p2);
        
        % 计算距离变化
        dist_original = norm(obs_pos - closest_point);
        dist_new = norm(obs_pos - new_closest_point);
        
        % 计算梯度分量
        grad(i) = (dist_new - dist_original) / delta;
        
        % 恢复原始关节角度
        arm.q = original_q;
    end
    
    % 恢复原始关节位置
    arm = update_joint_positions(arm);
end
