# Supplementary material for: Revised Control Barrier Function with Sensing of Threats from Relative Velocity Between Humans and Mobile Robots
Source: Sensors (Basel). 2025 Jun 27;25(13):4005. doi: 10.3390/s25134005 (PMC12251740; doi:10.3390/s25134005)
Supplement: Supplementary file 1 [file sensors-25-04005-s001.zip › code/Safety_control/DWA_APF/DWA_CAR.m]

function [next_goal, velocity_command] = DWA_CAR(goal, obstacles, car)
% Input Parameters:
% goal: goal point [x, y]
% obstacles: Obstacle list N×2 matrix per row [x_obs, y_obs]
% car: Mobile platform model object (contains the current state)
% Output:
% next_goal: Next Moment Target [x, y]
% velocity_command: Speed Command [VX, VY, Omega] (Body Coordinate System)

    %% Extract parameters from the CAR model with unified pose structure
    J = pinv(car.J);  % Pseudo-inverse of Jacobian matrix
    current_pose = [car.pose(3), car.pose(1), car.pose(2), ...  % [θ, x, y]
                   car.velocity(3), car.velocity(1), car.velocity(2)]; % [ω, vx, vy]
    safety_radius = max(car.length, car.width)/2 + 0.3;
    MAX_SPEED = 1.0;

    %% Mecanum Wheel Inverse Kinematics (corrected)
    function [wheel_speeds, scaled] = inverse_kinematics(vx, vy, omega)
        linear_speed = norm([vx, vy]);
        scaled = false;
        
        if linear_speed > MAX_SPEED
            scale_factor = MAX_SPEED / linear_speed;
            vx = vx * scale_factor;
            vy = vy * scale_factor;
            scaled = true;
        end
        
        chassis_vel = [omega; vx; vy];
        wheel_speeds = J * chassis_vel;
    end

    %% Dynamic window generation - 降低加速度限制
    function [vx_min, vx_max, vy_min, vy_max, omega_min, omega_max] = ...
        calc_dynamic_window(pose, max_omega, acc_limits)
        % Pose structure: [θ, x, y, ω, vx, vy]
        current_omega = pose(4);  % ω
        current_vx = pose(5);     % vx
        current_vy = pose(6);     % vy
        
        % 降低加速度限制，减少速度突变
        vx_min = max(-MAX_SPEED, current_vx - 0.7 * acc_limits(1));
        vx_max = min(MAX_SPEED, current_vx + 0.7 * acc_limits(1));
        vy_min = max(-MAX_SPEED, current_vy - 0.7 * acc_limits(2));
        vy_max = min(MAX_SPEED, current_vy + 0.7 * acc_limits(2));
        omega_min = max(-max_omega, current_omega - 0.7 * acc_limits(3));
        omega_max = min(max_omega, current_omega + 0.7 * acc_limits(3));
    end

    %% Omnidirectional kinematic model - 适应0.25秒步长
    function traj = predict_trajectory(pose, vx, vy, omega, dt, steps)
        % Input pose: [θ, x, y, ω, vx, vy]
        traj = [];
        state = pose;
        
        linear_speed = norm([vx, vy]);
        if linear_speed > MAX_SPEED
            scale_factor = MAX_SPEED / linear_speed;
            vx = vx * scale_factor;
            vy = vy * scale_factor;
        end
        
        for t = 1:steps
            theta = state(1);
            R = [cos(theta), -sin(theta); 
                 sin(theta),  cos(theta)];
            
            world_vel = R * [vx; vy];
            
            % Update state (maintain [θ, x, y, ω, vx, vy] structure)
            x_next = state(2) + world_vel(1)*dt;
            y_next = state(3) + world_vel(2)*dt;
            theta_next = state(1) + omega*dt;
            
            state = [theta_next, x_next, y_next, omega, vx, vy];
            traj = [traj; x_next, y_next];
        end
    end

    %% 优化评价函数 - 降低敏感度
    function score = evaluate_trajectory(traj, goal, obstacles, weights, safety_radius, start_pose)
        % 1. 目标距离评分 (增强目标吸引力)
        goal_dist = norm(start_pose(2:3) - goal);
        score_goal = 1.0 / (1.0 + 0.5 * goal_dist); % 双曲函数降低衰减率
        
        % 2. 速度评分 (鼓励更高速度)
        if size(traj, 1) > 1
            displacements = vecnorm(traj(2:end,:) - traj(1:end-1,:), 2);
            avg_speed = mean(displacements)/0.25; % 使用0.25秒时间步长
            score_speed = (avg_speed/MAX_SPEED)^1.5; % 非线性鼓励高速
        else
            score_speed = 0;
        end
        
        % 3. 障碍物距离评分 (降低敏感度)
        min_obs_dist = inf;
        for i = 1:size(obstacles, 1)
            dists = vecnorm(traj - obstacles(i,:), 2, 2);
            min_dist = min(dists);
            min_obs_dist = min(min_obs_dist, min_dist);
        end
        
        % 更平缓的障碍物响应
        if min_obs_dist < safety_radius
            % 使用线性惩罚避免过激反应
            penalty = max(0, (safety_radius - min_obs_dist) / safety_radius);
            score_obs = -0.7 * penalty; % 降低惩罚强度
        else
            score_obs = 0.1 * min_obs_dist / safety_radius; % 安全距离外轻微奖励
        end
        
        % 4. 方向评分 (降低敏感度)
        current_heading = start_pose(1);
        target_heading = atan2(goal(2)-start_pose(2), goal(1)-start_pose(1));
        angle_diff = abs(angdiff(current_heading, target_heading));
        
        % 使用更平缓的衰减
        score_heading = exp(-1.0 * angle_diff); % 降低指数系数
        
        % 5. 新增直行评分 (减少振荡)
        straightness = 1.0;
        if size(traj, 1) > 2
            vec_start = traj(2,:) - traj(1,:);
            vec_end = traj(end,:) - traj(1,:);
            dot_product = dot(vec_start, vec_end) / (norm(vec_start) * norm(vec_end));
            straightness = max(0.2, dot_product); % 值越接近1表示越直
        end
        
        % 加权总分 (调整权重)
        score = weights(1)*score_goal + weights(2)*score_speed + ...
                weights(3)*score_obs + weights(4)*score_heading + ...
                weights(5)*straightness;
    end

    %% 主算法 ========================================
    max_omega = pi;
    acc_limits = [0.15, 0.15, 0.4]; % 降低加速度限制 [ax, ay, alpha]
    weights = [0.70, 0.15, 0.05, 0.05, 0.05]; % [goal, speed, obstacle, heading, straightness]
    prediction_time = 1.5; % 缩短预测时间以适应0.25秒步长
    dt = 0.25; % 设置为0.25秒以匹配仿真间隔
    steps = ceil(prediction_time / dt); % 计算步数
    max_wheel_speed = 10.0;

    % 生成动态窗口
    [vx_min, vx_max, vy_min, vy_max, omega_min, omega_max] = ...
        calc_dynamic_window(current_pose, max_omega, acc_limits);
    
    best_score = -inf;
    best_traj = [];
    best_vel = [0, 0, 0]; % [vx, vy, omega]
    
    % 降低采样分辨率，减少计算量
    vx_samples = 5; vy_samples = 5; omega_samples = 5;
    
    if (vx_max - vx_min) > 0
        vx_res = (vx_max - vx_min)/(vx_samples-1);
    else
        vx_res = 0.1;
    end
    
    if (vy_max - vy_min) > 0
        vy_res = (vy_max - vy_min)/(vy_samples-1);
    else
        vy_res = 0.1;
    end
    
    if (omega_max - omega_min) > 0
        omega_res = (omega_max - omega_min)/(omega_samples-1);
    else
        omega_res = 0.2;
    end
    
    % 速度采样
    for vx = vx_min : vx_res : vx_max
        for vy = vy_min : vy_res : vy_max
            % 跳过超速组合
            if norm([vx, vy]) > MAX_SPEED
                continue;
            end
            
            for omega = omega_min : omega_res : omega_max
                % 预测轨迹
                traj = predict_trajectory(current_pose, vx, vy, omega, dt, steps);
                
                % 检查轮速限制
                [wheel_speeds, scaled] = inverse_kinematics(vx, vy, omega);
                if any(abs(wheel_speeds) > max_wheel_speed)
                    continue;
                end
                
                % 评分轨迹 (传入起始位姿)
                score = evaluate_trajectory(traj, goal, obstacles, weights, safety_radius, current_pose);
                
                % 更新最佳轨迹
                if score > best_score
                    best_score = score;
                    best_traj = traj;
                    best_vel = [vx, vy, omega];
                    best_scaled = scaled;
                end
            end
        end
    end

    %% 输出结果 - 添加速度平滑
    if ~isempty(best_traj)
        next_goal = best_traj(1, :);
        
        % 添加简单平滑 - 混合新旧速度
        smoothing_factor = 0.5; % 增加平滑因子
        if isfield(car, 'prev_vel')
            velocity_command = (1-smoothing_factor) * best_vel + smoothing_factor * car.prev_vel;
        else
            velocity_command = best_vel;
        end
        
        % 存储当前速度用于下次平滑
        car.prev_vel = velocity_command;
        
        if best_scaled
            fprintf('速度指令(已缩放): vx=%.2f m/s, vy=%.2f m/s, omega=%.2f rad/s\n', ...
                    velocity_command(1), velocity_command(2), velocity_command(3));
        else
            fprintf('速度指令: vx=%.2f m/s, vy=%.2f m/s, omega=%.2f rad/s\n', ...
                    velocity_command(1), velocity_command(2), velocity_command(3));
        end
    else
        next_goal = current_pose(2:3);  % [x, y] 从当前位姿获取
        velocity_command = [0, 0, 0];   % 零速度指令
        warning('No viable path found!');
    end
end
