# Supplementary material for: Revised Control Barrier Function with Sensing of Threats from Relative Velocity Between Humans and Mobile Robots
Source: Sensors (Basel). 2025 Jun 27;25(13):4005. doi: 10.3390/s25134005 (PMC12251740; doi:10.3390/s25134005)
Supplement: Supplementary file 1 [file sensors-25-04005-s001.zip › code/Safety_control/DWA_APF/DWA_test.m]

% 创建移动平台模型
car = mobile_robot1.car;

% 设置目标点
goal = [5, 5];               % 目标位置 [x, y]
human1=human(1).pose(2:3)';
human2=human(2).pose(2:3)';
human3=human(3).pose(2:3)';
obstacles = [human1;human2;human3]; % 障碍物列表

% 运行规划器
[next_point,v_car] = DWA_CAR(goal,obstacles,car);

% 输出结果格式：[x, y]
disp('下一目标点:');
disp(next_point);
