# Supplementary material for: Revised Control Barrier Function with Sensing of Threats from Relative Velocity Between Humans and Mobile Robots
Source: Sensors (Basel). 2025 Jun 27;25(13):4005. doi: 10.3390/s25134005 (PMC12251740; doi:10.3390/s25134005)
Supplement: Supplementary file 1 [file sensors-25-04005-s001.zip › code/Safety_control/DWA_APF/APF_test.m]

% 创建七轴机械臂模型
arm = mobile_robot1.arm;

% 设置目标位姿
target_pose = a1_G; % 目标位姿

% 设置障碍物 (三维坐标)
arm_obstacles(1,:) = obstacle_results1.car.closest.Q';
arm_obstacles(2,:) = obstacle_results1.arm_2_4.closest.Q';
arm_obstacles(3,:) = obstacle_results1.arm_4_6.closest.Q';
arm_obstacles(4,:) = obstacle_results1.arm_6_7.closest.Q';

% 时间步长
dt = 0.25; % 100ms控制周期

% 运行避障算法
[next_q, dq]=APF_ARM(arm,target_pose,arm_obstacles,dt);
