# Supplementary material for: Revised Control Barrier Function with Sensing of Threats from Relative Velocity Between Humans and Mobile Robots
Source: Sensors (Basel). 2025 Jun 27;25(13):4005. doi: 10.3390/s25134005 (PMC12251740; doi:10.3390/s25134005)
Supplement: Supplementary file 1 [file sensors-25-04005-s001.zip › code/Safety_control/DWA_APF/DWA_APF.m]

function dx_DWA_APF = DWA_APF(mobile_robot, goal_car, human, goal_arm,obstacles_arm)

% 时间步长
dt = 0.25; % 250ms控制周期
car = mobile_robot.car;

% 设置目标点
% 数据结构
human1=human(2:3,1)';
human2=human(2:3,2)';
human3=human(2:3,3)';
car_obstacles = [human1;human2;human3]; % 障碍物列表

% 运行规划器
fprintf( '小车目标点：')
goal_car
[np_car, v_car] = DWA_CAR(goal_car,car_obstacles,car);
vc = [v_car(2),v_car(3),v_car(1)]';
du = pinv(car.J) * vc ;

mobile_robot.dx(1:4) = du;
mobile_robot.dx(5:end) = zeros(7,1);
mobile_robot= update_mobile_robot(mobile_robot,dt);
% 获取机械臂模型
arm = mobile_robot.arm;

% 设置障碍物 (三维坐标)
arm_obstacles(1,:) = obstacles_arm.car.closest.Q';
arm_obstacles(2,:) = obstacles_arm.arm_2_4.closest.Q';
arm_obstacles(3,:) = obstacles_arm.arm_4_6.closest.Q';
arm_obstacles(4,:) = obstacles_arm.arm_6_7.closest.Q';

% 运行避障算法
fprintf( '机械臂目标位姿：')
goal_arm
[next_q, dq]=APF_ARM(arm,goal_arm,arm_obstacles,dt);

dx_DWA_APF = [du;dq'];

end
