# Supplementary material for: Revised Control Barrier Function with Sensing of Threats from Relative Velocity Between Humans and Mobile Robots
Source: Sensors (Basel). 2025 Jun 27;25(13):4005. doi: 10.3390/s25134005 (PMC12251740; doi:10.3390/s25134005)
Supplement: Supplementary file 1 [file sensors-25-04005-s001.zip › code/Safety_control/DWA_APF/DWA_APF_test.m]

dx1_DWA_APF = DWA_APF(mobile_robot1, target1(2:3)', human, a1_G, obstacle_results1);
dx2_DWA_APF = DWA_APF(mobile_robot2, target2(2:3)', human, a2_G, obstacle_results2);
