# Supplementary material for: Revised Control Barrier Function with Sensing of Threats from Relative Velocity Between Humans and Mobile Robots
Source: Sensors (Basel). 2025 Jun 27;25(13):4005. doi: 10.3390/s25134005 (PMC12251740; doi:10.3390/s25134005)
Supplement: Supplementary file 1 [file sensors-25-04005-s001.zip › code/Safety_control/fun_chi.m]

function [g, h] = fun_chi(chi, mobile_robot, obstacle_results, a_G, D_min, dt, mod)
    %% 约束逻辑
    mobile_robot_next = mobile_robot;
    u = pinv(mobile_robot.car.J)*(chi(1:3)-mobile_robot.car.pose);
    q = chi(4:end);
    mobile_robot_next.dx = [u;q];
    mobile_robot_next = update_mobile_robot(mobile_robot_next,dt);

    % 关节限位约束
    % 小车关节限位约束（无实际限位）
    U_u =  zeros(4, 1);  % 小车关节的上界占位符
    U_l =  zeros(4, 1);  % 小车关节的下界占位符
    % 机械臂关节限位约束
    Q_u =  mobile_robot_next.arm.q - [ 170;  120;  170;  120;  170;  120;  175] * pi / 180;
    Q_l = -mobile_robot_next.arm.q - [ 170;  120;  170;  120;  170;  120;  175] * pi / 180;
    
    X_u = [U_u; Q_u];
    X_l = [U_l; Q_l];

    % 关节速度限位约束
    % 小车关节限速约束
    DU_u =  mobile_robot_next.car.du - [10; 10; 10 ; 10];
    DU_l = -mobile_robot_next.car.du - [10; 10; 10 ; 10];
    % 机械臂关节限速约束
    DQ_u =  mobile_robot_next.arm.dq - [85; 85; 100; 75; 130; 135; 135] * pi / 180;
    DQ_l = -mobile_robot_next.arm.dq - [85; 85; 100; 75; 130; 135; 135] * pi / 180;

    % 整合约束
    DX_u = [DU_u; DQ_u];
    DX_l = [DU_l; DQ_l];

    % 获取机械臂末端执行器当前时刻的位置
    a = mobile_robot.arm.joint_world{end};

    % 获取机械臂末端执行器下一时刻的位置
    a_next = mobile_robot_next.arm.joint_world{end};
    
    % 威胁系数表
    k_max=[obstacle_results.car.highest_threat.threat;...
           obstacle_results.arm_2_4.highest_threat.threat;...
           obstacle_results.arm_4_6.highest_threat.threat;...
           obstacle_results.arm_6_7.highest_threat.threat];

    % 获取当前最近点距离
    d_dmin=[obstacle_results.car.closest.distance;...
            obstacle_results.arm_2_4.closest.distance;...
            obstacle_results.arm_4_6.closest.distance;...
            obstacle_results.arm_6_7.closest.distance];
    % 推算下一时刻这些点的距离
    D1 = get_dmin_points(mobile_robot_next.car, mobile_robot_next.arm, obstacle_results);

    % 获取当前最近高威胁点距离
    d_kmax=[obstacle_results.car.highest_threat.distance;...
            obstacle_results.arm_2_4.highest_threat.distance;...
            obstacle_results.arm_4_6.highest_threat.distance;...
            obstacle_results.arm_6_7.highest_threat.distance];
    % 推算下一时刻这些点的距离
    D2 = get_kmax_points(mobile_robot_next.car, mobile_robot_next.arm, obstacle_results);
    
    % 权重设置
    lamd_DCLF = 0.5;
    lamd_DCBF = 0.5;
    lamd_D = 1 ./ (k_max+1);
    lamd_V = 1-lamd_D;
    lamd_DCBF_D = lamd_DCBF .* lamd_D;
    lamd_DCBF_V = lamd_DCBF - lamd_DCBF_D;
    
    % 安全距离约束
    sd_dmin=get_safety_distance_dmin(D_min,obstacle_results);
    sd_kmax=get_safety_distance_kmax(D_min,obstacle_results);

    ee2a_d      = norm(a_G(1:3, 4) - a(1:3, 4));
    ee2a_d_next = norm(a_G(1:3, 4) - a_next(1:3, 4));

    flag = 0;
    if ee2a_d < 0.05
        flag = 1;
    end

    % 最近单位+最高威胁单位约束
    if mod==1
        if flag == 1
            g = [lamd_DCBF_D .* (d_dmin - sd_dmin) - (D1 - sd_dmin); ...
                 lamd_DCBF_V .* (d_kmax - sd_kmax) - (D2 - sd_kmax); ...
                 lamd_DCLF * ee2a_d + ee2a_d_next;...
                 X_u;...
                 X_l;...
                 DX_u;...
                 DX_l...
                 ];
        else
            g = [lamd_DCBF_D .* (d_dmin - sd_dmin) - (D1 - sd_dmin); ...
                 lamd_DCBF_V .* (d_kmax - sd_kmax) - (D2 - sd_kmax); ...
                 X_u;...
                 X_l;...
                 DX_u;...
                 DX_l...
                 ];
        end

    else 
    % 最近单位约束
        if flag == 1
            g = [lamd_DCBF .* (d_dmin - sd_dmin) - (D1 - sd_dmin); ...
                 lamd_DCLF * ee2a_d + ee2a_d_next;...
                 X_u;...
                 X_l;...
                 DX_u;...
                 DX_l...
                 ];
        else
            g = [lamd_DCBF .* (d_dmin - sd_dmin) - (D1 - sd_dmin);...
                 X_u;...
                 X_l;...
                 DX_u;...
                 DX_l...
                 ];
        end
    end

    h = 0; % 非线性等式约束
end
