# Supplementary material for: Revised Control Barrier Function with Sensing of Threats from Relative Velocity Between Humans and Mobile Robots
Source: Sensors (Basel). 2025 Jun 27;25(13):4005. doi: 10.3390/s25134005 (PMC12251740; doi:10.3390/s25134005)
Supplement: Supplementary file 1 [file sensors-25-04005-s001.zip › code/Safety_control/get_dmin_points.m]

function d = get_dmin_points(car, arm, obstacle_results)

    car_line_segments = get_car_line_segments(car);
    arm_s=zeros(3,1);
    arm_s(1)=obstacle_results.arm_2_4.closest.s;
    arm_s(2)=obstacle_results.arm_4_6.closest.s;
    arm_s(3)=obstacle_results.arm_6_7.closest.s;
    mobilerobot_P=zeros(3,4);

    car_link_num=obstacle_results.car.closest.num;
    car_A=car_line_segments(car_link_num,1:3)';
    car_B=car_line_segments(car_link_num,4:6)';
        
    arm_2=arm.joint_world{2};   
    arm_4=arm.joint_world{4};
    arm_6=arm.joint_world{6};
    arm_7=arm.joint_world{7};
    p2=arm_2(1:3,4);
    p4=arm_4(1:3,4);
    p6=arm_6(1:3,4);
    p7=arm_7(1:3,4);

    mobilerobot_P(:,1)=car_A+obstacle_results.car.closest.s*(car_B-car_A);
    mobilerobot_P(:,2)=p2+arm_s(1) *(p4-p2);
    mobilerobot_P(:,3)=p4+arm_s(2) *(p6-p4);
    mobilerobot_P(:,4)=p6+arm_s(3) *(p7-p6);

    obstacle_Q=[obstacle_results.car.closest.Q, ...
                obstacle_results.arm_2_4.closest.Q, ...
                obstacle_results.arm_4_6.closest.Q, ...
                obstacle_results.arm_6_7.closest.Q];
    
    D = obstacle_Q - mobilerobot_P;
    for i=1:size(D,2)
        d(i,:) = norm(D(:,i));
    end
    
end
