# Supplementary material for: Revised Control Barrier Function with Sensing of Threats from Relative Velocity Between Humans and Mobile Robots
Source: Sensors (Basel). 2025 Jun 27;25(13):4005. doi: 10.3390/s25134005 (PMC12251740; doi:10.3390/s25134005)
Supplement: Supplementary file 1 [file sensors-25-04005-s001.zip › code/Safety_control/get_d_dmin.m]

function d_dmin = get_d_dmin(obstacle_results)

d_dmin=[obstacle_results.closest.car.distance;...
        obstacle_results.closest.arm_2_4.distance;...
        obstacle_results.closest.arm_4_6.distance;...
        obstacle_results.closest.arm_6_7.distance];

end
