# Supplementary material for: Revised Control Barrier Function with Sensing of Threats from Relative Velocity Between Humans and Mobile Robots
Source: Sensors (Basel). 2025 Jun 27;25(13):4005. doi: 10.3390/s25134005 (PMC12251740; doi:10.3390/s25134005)
Supplement: Supplementary file 1 [file sensors-25-04005-s001.zip › code/Safety_control/get_safety_distance_dmin.m]

function  sd =get_safety_distance_dmin(D_min,obstacle_results)
    sd = D_min*ones(length(obstacle_results),1);
    
    if strcmp(obstacle_results.car.closest.name, 'human')
        sd(1,:)=D_min;
    else
        sd(1,:)=2*D_min;
    end

    if strcmp(obstacle_results.arm_2_4.closest.name, 'human')
        sd(2,:)=D_min;
    else
        sd(2,:)=2*D_min;
    end

    if strcmp(obstacle_results.arm_4_6.closest.name, 'human')
        sd(3,:)=D_min;
    else
        sd(3,:)=2*D_min;
    end

    if strcmp(obstacle_results.arm_6_7.closest.name, 'human')
        sd(4,:)=D_min;
    else
        sd(4,:)=2*D_min;
    end
end
