# Supplementary material for: Revised Control Barrier Function with Sensing of Threats from Relative Velocity Between Humans and Mobile Robots
Source: Sensors (Basel). 2025 Jun 27;25(13):4005. doi: 10.3390/s25134005 (PMC12251740; doi:10.3390/s25134005)
Supplement: Supplementary file 1 [file sensors-25-04005-s001.zip › code/Safety_control/mobile_robot_CBLF.m]

function [dx, dx_d] = mobile_robot_CBLF(mobile_robot, a_G, target,  obstacle_results, D_min, dt, mod)
    %% 控制逻辑
    % 导航期望状态（P控制）
    chi_d = getNextGoal(mobile_robot, target, dt);
    
    % 导航期望关节输出
    u_d = pinv(mobile_robot.car.J)*((chi_d(1:3)-mobile_robot.car.pose));
    q_d = chi_d(4:end)-mobile_robot.arm.q;
    dx_d = [u_d;q_d];

%     %% 直接优化关节值
%     % 定义优化目标函数
%     fun1 = @(x) 0.5 * (x - X_d)' * (x - X_d);
% 
%     % 定义约束函数
%     fun2 = @(x) fun_x(x,mobile_robot, obstacle_results, a_G, D_min, dt);
% 
%     % 优化选项
%     options = optimoptions('fmincon', 'Algorithm', 'sqp', 'Display', 'notify');
% 
%     % 调用优化求解器
%     dx = fmincon(fun1, X_d, [], [], [], [], [], [], fun2, options);

    %% 优化状态值
    % 定义优化目标函数
    fun1 = @(chi) 0.5 * (chi - chi_d)' * (chi - chi_d);

    % 定义约束函数
    fun2 = @(chi) fun_chi(chi,mobile_robot, obstacle_results, a_G, D_min, dt, mod);

    % 优化选项
    options = optimoptions('fmincon', 'Algorithm', 'sqp', 'Display', 'notify');

    % 调用优化求解器
    chi = fmincon(fun1, mobile_robot.chi, [], [], [], [], [], [], fun2, options);

    du = pinv(mobile_robot.car.J) * (chi(1:3) - mobile_robot.car.pose);
    dq = chi(4:end)-mobile_robot.arm.q;
    dx = [du;dq];

end
% 检查输出值对应速度
% mobile_robot.J*X_d
% mobile_robot.car.J*X_d(1:4)
% mobile_robot.arm.J_body*X_d(5:end)
% mobile_robot.J*dx
% mobile_robot.car.J*dx(1:4)
% mobile_robot.arm.J_body*dx(5:end)
