# Supplementary material for: Revised Control Barrier Function with Sensing of Threats from Relative Velocity Between Humans and Mobile Robots
Source: Sensors (Basel). 2025 Jun 27;25(13):4005. doi: 10.3390/s25134005 (PMC12251740; doi:10.3390/s25134005)
Supplement: Supplementary file 1 [file sensors-25-04005-s001.zip › code/Safety_control/support/ForwardDynamicsTrajectory.m]

function [thetamat, dthetamat] ...
         = ForwardDynamicsTrajectory(thetalist, dthetalist, taumat, g, ...
                                     Ftipmat, Mlist, Glist, Slist, dt, ...
                                     intRes)
% *** CHAPTER 8: DYNAMICS OF OPEN CHAINS ***
% Takes thetalist: n-vector of initial joint variables,
%       dthetalist: n-vector of initial joint rates,
%       taumat: An N x n matrix of joint forces/torques, where each row is 
%               the joint effort at any time step,
%       g: Gravity vector g,
%       Ftipmat: An N x 6 matrix of spatial forces applied by the 
%                end-effector (If there are no tip forces, the user should 
%                input a zero and a zero matrix will be used),
%       Mlist: List of link frames {i} relative to {i-1} at the home
%              position,
%       Glist: Spatial inertia matrices Gi of the links,
%       Slist: Screw axes Si of the joints in a space frame, in the format
%              of a matrix with the screw axes as the columns,
%       dt: The timestep between consecutive joint forces/torques,
%       intRes: Integration resolution is the number of times integration
%               (Euler) takes places between each time step. Must be an 
%               integer value greater than or equal to 1.
% Returns thetamat: The N x n matrix of robot joint angles resulting from 
%                   the specified joint forces/torques,
%         dthetamat: The N x n matrix of robot joint velocities.
% This function simulates the motion of a serial chain given an open-loop 
% history of joint forces/torques. It calls a numerical integration 
% procedure that uses ForwardDynamics.
% Example Inputs (3 Link Robot):
% 
% clc; clear;
% thetalist = [0.1; 0.1; 0.1];
% dthetalist = [0.1; 0.2; 0.3];
% taumat = [[3.63, -6.58, -5.57]; [3.74, -5.55, -5.5]; ...
%         [4.31, -0.68, -5.19]; [5.18, 5.63, -4.31]; ...
%         [5.85, 8.17, -2.59]; [5.78, 2.79, -1.7]; ...
%         [4.99, -5.3, -1.19]; [4.08, -9.41, 0.07]; ...
%         [3.56, -10.1, 0.97]; [3.49, -9.41, 1.23]];
% %Initialise robot description (Example with 3 links)
% g = [0; 0; -9.8];
% Ftipmat = ones(size(taumat, 1), 6);
% M01 = [[1, 0, 0, 0]; [0, 1, 0, 0]; [0, 0, 1, 0.089159]; [0, 0, 0, 1]];
% M12 = [[0, 0, 1, 0.28]; [0, 1, 0, 0.13585]; [-1, 0 ,0, 0]; [0, 0, 0, 1]];
% M23 = [[1, 0, 0, 0]; [0, 1, 0, -0.1197]; [0, 0, 1, 0.395]; [0, 0, 0, 1]];
% M34 = [[1, 0, 0, 0]; [0, 1, 0, 0]; [0, 0, 1, 0.14225]; [0, 0, 0, 1]];
% G1 = diag([0.010267, 0.010267, 0.00666, 3.7, 3.7, 3.7]);
% G2 = diag([0.22689, 0.22689, 0.0151074, 8.393, 8.393, 8.393]);
% G3 = diag([0.0494433, 0.0494433, 0.004095, 2.275, 2.275, 2.275]);
% Glist = cat(3, G1, G2, G3);
% Mlist = cat(3, M01, M12, M23, M34);  
% Slist = [[1; 0; 1;      0; 1;     0], ...
%        [0; 1; 0; -0.089; 0;     0], ...
%        [0; 1; 0; -0.089; 0; 0.425]];
% dt = 0.1;
% intRes = 8;
% [thetamat, dthetamat] ...
% = ForwardDynamicsTrajectory(thetalist, dthetalist, taumat, g, ...
%                           Ftipmat, Mlist, Glist, Slist, dt, intRes);
% %Output using matplotlib to plot the joint forces/torques
% Tf = size(taumat, 1);
% time=0: (Tf / size(thetamat, 1)): (Tf - (Tf / size(thetamat, 1)));
% plot(time,thetamat(:, 1),'b')
% hold on
% plot(time,thetamat(:, 2), 'g')
% plot(time,thetamat(:, 3), 'r')
% plot(time,dthetamat(:, 1), 'c')
% plot(time,dthetamat(:, 2), 'm')
% plot(time,dthetamat(:, 3), 'y')
% title('Plot of Joint Angles and Joint Velocities')
% xlabel('Time')
% ylabel('Joint Angles/Velocities')
% legend('Theta1', 'Theta2', 'Theta3', 'DTheta1', 'DTheta2', 'DTheta3')
%

taumat = taumat';
Ftipmat = Ftipmat';
thetamat = taumat;
thetamat(:, 1) = thetalist;
dthetamat = taumat;
dthetamat(:, 1) = dthetalist;
for i = 1: size(taumat, 2) - 1
    for j = 1: intRes
       ddthetalist ...
       = ForwardDynamics(thetalist, dthetalist, taumat(:,i), g, ...
                         Ftipmat(:, i), Mlist, Glist, Slist);     
       [thetalist, dthetalist] = EulerStep(thetalist, dthetalist, ...
                                           ddthetalist, dt / intRes);
    end
    thetamat(:, i + 1) = thetalist;
    dthetamat(:, i + 1) = dthetalist;
end
thetamat = thetamat';
dthetamat = dthetamat';
end
