# Supplementary material for: Revised Control Barrier Function with Sensing of Threats from Relative Velocity Between Humans and Mobile Robots
Source: Sensors (Basel). 2025 Jun 27;25(13):4005. doi: 10.3390/s25134005 (PMC12251740; doi:10.3390/s25134005)
Supplement: Supplementary file 1 [file sensors-25-04005-s001.zip › code/Safety_control/support/TestIfSO3.m]

function judge = TestIfSO3(mat)
% *** CHAPTER 3: RIGID-BODY MOTIONS ***
% Takes mat: A 3x3 matrix.
% Check if mat is close to or on the manifold SO(3).
% Example Inputs:
% 
% clear; clc;
% mat = [1.0, 0.0,   0.0;
%        0.0, 0.1, -0.95;
%        0.0, 1.0,   0.1];
% judge = TestIfSO3(mat)
% 
% Output:
% dudge =
%     0

judge = norm(DistanceToSO3(mat)) < 1e-3;
end
