# Supplementary material for: Revised Control Barrier Function with Sensing of Threats from Relative Velocity Between Humans and Mobile Robots
Source: Sensors (Basel). 2025 Jun 27;25(13):4005. doi: 10.3390/s25134005 (PMC12251740; doi:10.3390/s25134005)
Supplement: Supplementary file 1 [file sensors-25-04005-s001.zip › code/Safety_control/support/CartesianTrajectory.m]

function traj = CartesianTrajectory(Xstart, Xend, Tf, N, method)
% *** CHAPTER 9: TRAJECTORY GENERATION ***
% Takes Xstart: The initial end-effector configuration,
%       Xend: The final end-effector configuration,
%       Tf: Total time of the motion in seconds from rest to rest,
%       N: The number of points N > 1 (Start and stop) in the discrete 
%          representation of the trajectory,
%       method: The time-scaling method, where 3 indicates cubic 
%               (third-order polynomial) time scaling and 5 indicates 
%               quintic (fifth-order polynomial) time scaling.
% Returns traj: The discretized trajectory as a list of N matrices in SE(3)
%               separated in time by Tf/(N-1). The first in the list is 
%               Xstart and the Nth is Xend .
% This function is similar to ScrewTrajectory, except the origin of the 
% end-effector frame follows a straight line, decoupled from the rotational
% motion.
% Example Input:
% 
% clear; clc;
% Xstart = [[1, 0, 0, 1]; [0, 1, 0, 0]; [0, 0, 1, 1]; [0, 0, 0, 1]];
% Xend = [[0, 0, 1, 0.1]; [1, 0, 0, 0]; [0, 1, 0, 4.1]; [0, 0, 0, 1]];
% Tf = 5;
% N = 4;
% method = 5;
% traj = CartesianTrajectory(Xstart, Xend, Tf, N, method)
% 
% Output:
% traj =
%    1.0000         0         0    1.0000
%         0    1.0000         0         0
%         0         0    1.0000    1.0000
%         0         0         0    1.0000
%
%    0.9366   -0.2140    0.2774    0.8111
%    0.2774    0.9366   -0.2140         0
%   -0.2140    0.2774    0.9366    1.6506
%         0         0         0    1.0000
%
%    0.2774   -0.2140    0.9366    0.2889
%    0.9366    0.2774   -0.2140         0
%   -0.2140    0.9366    0.2774    3.4494
%         0         0         0    1.0000
%
%   -0.0000    0.0000    1.0000    0.1000
%    1.0000   -0.0000    0.0000         0
%    0.0000    1.0000   -0.0000    4.1000
%         0         0         0    1.0000

timegap = Tf / (N - 1);
traj = cell(1, N);
[Rstart, pstart] = TransToRp(Xstart);
[Rend, pend] = TransToRp(Xend);
for i = 1: N
    if method == 3
        s = CubicTimeScaling(Tf,timegap * (i - 1));
    else
        s = QuinticTimeScaling(Tf,timegap * (i - 1));
    end
    traj{i} ...
    = [Rstart * MatrixExp3(MatrixLog3(Rstart' * Rend) * s), ...
       pstart + s * (pend - pstart); 0, 0, 0, 1];
end
end
