# Supplementary material for: Revised Control Barrier Function with Sensing of Threats from Relative Velocity Between Humans and Mobile Robots
Source: Sensors (Basel). 2025 Jun 27;25(13):4005. doi: 10.3390/s25134005 (PMC12251740; doi:10.3390/s25134005)
Supplement: Supplementary file 1 [file sensors-25-04005-s001.zip › code/Safety_control/support/Normalize.m]

function norm_v = Normalize(V)
% *** BASIC HELPER FUNCTIONS ***
% Takes in a vector.
% Scales it to a unit vector.
% Example Input:
% 
% clear; clc;
% V = [1; 2; 3];
% norm_v = Normalize(V)
% 
% Output:
% norm_v =
%    0.2673
%    0.5345
%    0.8018

norm_v = V / norm(V);
end
