# Supplementary material for: Revised Control Barrier Function with Sensing of Threats from Relative Velocity Between Humans and Mobile Robots
Source: Sensors (Basel). 2025 Jun 27;25(13):4005. doi: 10.3390/s25134005 (PMC12251740; doi:10.3390/s25134005)
Supplement: Supplementary file 1 [file sensors-25-04005-s001.zip › code/Safety_control/support/TransInv.m]

function invT = TransInv(T)
% *** CHAPTER 3: RIGID-BODY MOTIONS ***
% Takes a transformation matrix T.
% Returns its inverse. 
% Uses the structure of transformation matrices to avoid taking a matrix
% inverse, for efficiency.
% Example Input:
% 
% clear; clc;
% T = [[1, 0, 0, 0]; [0, 0, -1, 0]; [0, 1, 0, 3]; [0, 0, 0, 1]];
% invT = TransInv(T)
% 
% Ouput:
% invT =
%     1     0     0     0
%     0     0     1    -3
%     0    -1     0     0
%     0     0     0     1

[R, p] = TransToRp(T);
invT = [R', -R' * p; 0, 0, 0, 1];
end
