# Supplementary material for: Revised Control Barrier Function with Sensing of Threats from Relative Velocity Between Humans and Mobile Robots
Source: Sensors (Basel). 2025 Jun 27;25(13):4005. doi: 10.3390/s25134005 (PMC12251740; doi:10.3390/s25134005)
Supplement: Supplementary file 1 [file sensors-25-04005-s001.zip › code/Safety_control/support/log.txt]

runscript
Generating reference trajectory.
Tsc_initial?{操作在以下过程中被用户终止 <a href="matlab:matlab.internal.language.introspective.errorDocCallback('runscript')" style="font-weight:bold">runscript</a>
} 
runscript
{输入参数的数目不足。

出错 <a href="matlab:matlab.internal.language.introspective.errorDocCallback('runscript', '/home/zzh/MATLAB Add-Ons/Toolboxes/Robotics Toolbox for MATLAB/lib/common/runscript.m', 84)" style="font-weight:bold">runscript</a> (<a href="matlab: opentoline('/home/zzh/MATLAB Add-Ons/Toolboxes/Robotics Toolbox for MATLAB/lib/common/runscript.m',84,0)">第 84 行</a>)
        fname = [fname '.m'];
} 
load("robotic_arm.mat");
opentoline('/home/zzh/MATLAB Add-Ons/Toolboxes/Robotics Toolbox for MATLAB/lib/common/runscript.m',84,0)
main_matlab
{错误使用 <a href="matlab:matlab.internal.language.introspective.errorDocCallback('vertcat')" style="font-weight:bold">vertcat</a>
要串联的数组的维度不一致。

出错 <a href="matlab:matlab.internal.language.introspective.errorDocCallback('compute_Slist_Blist', '/home/zzh/文档/Adaptive security constraints developed based on the threats with the greatest relative velocity/zzh_tex_0423/code/optimizedHumanRobotInteraction/matlab/System_model/robotic_arm/compute_Slist_Blist.m', 42)" style="font-weight:bold">compute_Slist_Blist</a> (<a href="matlab: opentoline('/home/zzh/文档/Adaptive security constraints developed based on the threats with the greatest relative velocity/zzh_tex_0423/code/optimizedHumanRobotInteraction/matlab/System_model/robotic_arm/compute_Slist_Blist.m',42,0)">第 42 行</a>)
            Adjoint_T = [R_relative, zeros(3, 3); adjoint_lower];

出错 <a href="matlab:matlab.internal.language.introspective.errorDocCallback('robotic_arm_model', '/home/zzh/文档/Adaptive security constraints developed based on the threats with the greatest relative velocity/zzh_tex_0423/code/optimizedHumanRobotInteraction/matlab/System_model/robotic_arm/robotic_arm_model.m', 23)" style="font-weight:bold">robotic_arm_model</a> (<a href="matlab: opentoline('/home/zzh/文档/Adaptive security constraints developed based on the threats with the greatest relative velocity/zzh_tex_0423/code/optimizedHumanRobotInteraction/matlab/System_model/robotic_arm/robotic_arm_model.m',23,0)">第 23 行</a>)
    [arm.Slist,arm.Blist]=compute_Slist_Blist(arm.joint_base);

出错 <a href="matlab:matlab.internal.language.introspective.errorDocCallback('mobile_robot_model', '/home/zzh/文档/Adaptive security constraints developed based on the threats with the greatest relative velocity/zzh_tex_0423/code/optimizedHumanRobotInteraction/matlab/System_model/mobile_robot_model.m', 8)" style="font-weight:bold">mobile_robot_model</a> (<a href="matlab: opentoline('/home/zzh/文档/Adaptive security constraints developed based on the threats with the greatest relative velocity/zzh_tex_0423/code/optimizedHumanRobotInteraction/matlab/System_model/mobile_robot_model.m',8,0)">第 8 行</a>)
    mobile_robot.arm = robotic_arm_model(w, M);

出错 <a href="matlab:matlab.internal.language.introspective.errorDocCallback('main_matlab', '/home/zzh/文档/Adaptive security constraints developed based on the threats with the greatest relative velocity/zzh_tex_0423/code/optimizedHumanRobotInteraction/matlab/main_matlab.m', 11)" style="font-weight:bold">main_matlab</a> (<a href="matlab: opentoline('/home/zzh/文档/Adaptive security constraints developed based on the threats with the greatest relative velocity/zzh_tex_0423/code/optimizedHumanRobotInteraction/matlab/main_matlab.m',11,0)">第 11 行</a>)
mobile_robot1 = mobile_robot_model();
} 
main_matlab
{错误使用 <a href="matlab:matlab.internal.language.introspective.errorDocCallback('vertcat')" style="font-weight:bold">vertcat</a>
要串联的数组的维度不一致。

出错 <a href="matlab:matlab.internal.language.introspective.errorDocCallback('compute_Slist_Blist', '/home/zzh/文档/Adaptive security constraints developed based on the threats with the greatest relative velocity/zzh_tex_0423/code/optimizedHumanRobotInteraction/matlab/System_model/robotic_arm/compute_Slist_Blist.m', 42)" style="font-weight:bold">compute_Slist_Blist</a> (<a href="matlab: opentoline('/home/zzh/文档/Adaptive security constraints developed based on the threats with the greatest relative velocity/zzh_tex_0423/code/optimizedHumanRobotInteraction/matlab/System_model/robotic_arm/compute_Slist_Blist.m',42,0)">第 42 行</a>)
            Adjoint_T = [R_relative, zeros(3, 3); adjoint_lower];

出错 <a href="matlab:matlab.internal.language.introspective.errorDocCallback('robotic_arm_model', '/home/zzh/文档/Adaptive security constraints developed based on the threats with the greatest relative velocity/zzh_tex_0423/code/optimizedHumanRobotInteraction/matlab/System_model/robotic_arm/robotic_arm_model.m', 23)" style="font-weight:bold">robotic_arm_model</a> (<a href="matlab: opentoline('/home/zzh/文档/Adaptive security constraints developed based on the threats with the greatest relative velocity/zzh_tex_0423/code/optimizedHumanRobotInteraction/matlab/System_model/robotic_arm/robotic_arm_model.m',23,0)">第 23 行</a>)
    [arm.Slist,arm.Blist]=compute_Slist_Blist(arm.joint_base);

出错 <a href="matlab:matlab.internal.language.introspective.errorDocCallback('mobile_robot_model', '/home/zzh/文档/Adaptive security constraints developed based on the threats with the greatest relative velocity/zzh_tex_0423/code/optimizedHumanRobotInteraction/matlab/System_model/mobile_robot_model.m', 8)" style="font-weight:bold">mobile_robot_model</a> (<a href="matlab: opentoline('/home/zzh/文档/Adaptive security constraints developed based on the threats with the greatest relative velocity/zzh_tex_0423/code/optimizedHumanRobotInteraction/matlab/System_model/mobile_robot_model.m',8,0)">第 8 行</a>)
    mobile_robot.arm = robotic_arm_model(w, M);

出错 <a href="matlab:matlab.internal.language.introspective.errorDocCallback('main_matlab', '/home/zzh/文档/Adaptive security constraints developed based on the threats with the greatest relative velocity/zzh_tex_0423/code/optimizedHumanRobotInteraction/matlab/main_matlab.m', 11)" style="font-weight:bold">main_matlab</a> (<a href="matlab: opentoline('/home/zzh/文档/Adaptive security constraints developed based on the threats with the greatest relative velocity/zzh_tex_0423/code/optimizedHumanRobotInteraction/matlab/main_matlab.m',11,0)">第 11 行</a>)
mobile_robot1 = mobile_robot_model();
} 
opentoline('/home/zzh/文档/Adaptive security constraints developed based on the threats with the greatest relative velocity/zzh_tex_0423/code/optimizedHumanRobotInteraction/matlab/System_model/mobile_robot_model.m',8,0)
opentoline('/home/zzh/文档/Adaptive security constraints developed based on the threats with the greatest relative velocity/zzh_tex_0423/code/optimizedHumanRobotInteraction/matlab/System_model/robotic_arm/robotic_arm_model.m',23,0)
opentoline('/home/zzh/文档/Adaptive security constraints developed based on the threats with the greatest relative velocity/zzh_tex_0423/code/optimizedHumanRobotInteraction/matlab/System_model/robotic_arm/compute_Slist_Blist.m',42,0)
main_matlab
length(Tlist)

ans =

     7

if system_dependent('IsDebugMode')==1, dbquit all; end
main_matlab
{错误使用 <a href="matlab:matlab.internal.language.introspective.errorDocCallback('vertcat')" style="font-weight:bold">vertcat</a>
要串联的数组的维度不一致。

出错 <a href="matlab:matlab.internal.language.introspective.errorDocCallback('compute_Slist_Blist', '/home/zzh/文档/Adaptive security constraints developed based on the threats with the greatest relative velocity/zzh_tex_0423/code/optimizedHumanRobotInteraction/matlab/System_model/robotic_arm/compute_Slist_Blist.m', 41)" style="font-weight:bold">compute_Slist_Blist</a> (<a href="matlab: opentoline('/home/zzh/文档/Adaptive security constraints developed based on the threats with the greatest relative velocity/zzh_tex_0423/code/optimizedHumanRobotInteraction/matlab/System_model/robotic_arm/compute_Slist_Blist.m',41,0)">第 41 行</a>)
            Adjoint_T = [R_relative, zeros(3, 3); adjoint_lower];

出错 <a href="matlab:matlab.internal.language.introspective.errorDocCallback('robotic_arm_model', '/home/zzh/文档/Adaptive security constraints developed based on the threats with the greatest relative velocity/zzh_tex_0423/code/optimizedHumanRobotInteraction/matlab/System_model/robotic_arm/robotic_arm_model.m', 23)" style="font-weight:bold">robotic_arm_model</a> (<a href="matlab: opentoline('/home/zzh/文档/Adaptive security constraints developed based on the threats with the greatest relative velocity/zzh_tex_0423/code/optimizedHumanRobotInteraction/matlab/System_model/robotic_arm/robotic_arm_model.m',23,0)">第 23 行</a>)
    [arm.Slist,arm.Blist]=compute_Slist_Blist(arm.w,arm.joint_base);

出错 <a href="matlab:matlab.internal.language.introspective.errorDocCallback('mobile_robot_model', '/home/zzh/文档/Adaptive security constraints developed based on the threats with the greatest relative velocity/zzh_tex_0423/code/optimizedHumanRobotInteraction/matlab/System_model/mobile_robot_model.m', 8)" style="font-weight:bold">mobile_robot_model</a> (<a href="matlab: opentoline('/home/zzh/文档/Adaptive security constraints developed based on the threats with the greatest relative velocity/zzh_tex_0423/code/optimizedHumanRobotInteraction/matlab/System_model/mobile_robot_model.m',8,0)">第 8 行</a>)
    mobile_robot.arm = robotic_arm_model(w, M);

出错 <a href="matlab:matlab.internal.language.introspective.errorDocCallback('main_matlab', '/home/zzh/文档/Adaptive security constraints developed based on the threats with the greatest relative velocity/zzh_tex_0423/code/optimizedHumanRobotInteraction/matlab/main_matlab.m', 11)" style="font-weight:bold">main_matlab</a> (<a href="matlab: opentoline('/home/zzh/文档/Adaptive security constraints developed based on the threats with the greatest relative velocity/zzh_tex_0423/code/optimizedHumanRobotInteraction/matlab/main_matlab.m',11,0)">第 11 行</a>)
mobile_robot1 = mobile_robot_model();
} 
opentoline('/home/zzh/文档/Adaptive security constraints developed based on the threats with the greatest relative velocity/zzh_tex_0423/code/optimizedHumanRobotInteraction/matlab/System_model/robotic_arm/compute_Slist_Blist.m',41,0)
main_matlab
{错误使用 <a href="matlab:matlab.internal.language.introspective.errorDocCallback('mtimes')" style="font-weight:bold"> * </a>
用于矩阵乘法的维度不正确。请检查并确保第一个矩阵中的列数与第二个矩阵中的行数匹配。要单独对矩阵的每个元素进行运算，请使用 TIMES (.*)执行按元素相
乘。

出错 <a href="matlab:matlab.internal.language.introspective.errorDocCallback('JacobianSpace', '/home/zzh/下载/robot/ModernRobotics-master/packages/MATLAB/mr/JacobianSpace.m', 31)" style="font-weight:bold">JacobianSpace</a> (<a href="matlab: opentoline('/home/zzh/下载/robot/ModernRobotics-master/packages/MATLAB/mr/JacobianSpace.m',31,0)">第 31 行</a>)
	Js(:, i) = Adjoint(T) * Slist(:, i);

出错 <a href="matlab:matlab.internal.language.introspective.errorDocCallback('robotic_arm_model', '/home/zzh/文档/Adaptive security constraints developed based on the threats with the greatest relative velocity/zzh_tex_0423/code/optimizedHumanRobotInteraction/matlab/System_model/robotic_arm/robotic_arm_model.m', 47)" style="font-weight:bold">robotic_arm_model</a> (<a href="matlab: opentoline('/home/zzh/文档/Adaptive security constraints developed based on the threats with the greatest relative velocity/zzh_tex_0423/code/optimizedHumanRobotInteraction/matlab/System_model/robotic_arm/robotic_arm_model.m',47,0)">第 47 行</a>)
    arm.J_space = JacobianSpace(arm.Slist,arm.q);

出错 <a href="matlab:matlab.internal.language.introspective.errorDocCallback('mobile_robot_model', '/home/zzh/文档/Adaptive security constraints developed based on the threats with the greatest relative velocity/zzh_tex_0423/code/optimizedHumanRobotInteraction/matlab/System_model/mobile_robot_model.m', 8)" style="font-weight:bold">mobile_robot_model</a> (<a href="matlab: opentoline('/home/zzh/文档/Adaptive security constraints developed based on the threats with the greatest relative velocity/zzh_tex_0423/code/optimizedHumanRobotInteraction/matlab/System_model/mobile_robot_model.m',8,0)">第 8 行</a>)
    mobile_robot.arm = robotic_arm_model(w, M);

出错 <a href="matlab:matlab.internal.language.introspective.errorDocCallback('main_matlab', '/home/zzh/文档/Adaptive security constraints developed based on the threats with the greatest relative velocity/zzh_tex_0423/code/optimizedHumanRobotInteraction/matlab/main_matlab.m', 11)" style="font-weight:bold">main_matlab</a> (<a href="matlab: opentoline('/home/zzh/文档/Adaptive security constraints developed based on the threats with the greatest relative velocity/zzh_tex_0423/code/optimizedHumanRobotInteraction/matlab/main_matlab.m',11,0)">第 11 行</a>)
mobile_robot1 = mobile_robot_model();

<a href="matlab:helpview('matlab','error_innerdim')" style="font-weight:bold">相关文档</a>
} 
opentoline('/home/zzh/下载/robot/ModernRobotics-master/packages/MATLAB/mr/JacobianSpace.m',31,0)
opentoline('/home/zzh/文档/Adaptive security constraints developed based on the threats with the greatest relative velocity/zzh_tex_0423/code/optimizedHumanRobotInteraction/matlab/System_model/robotic_arm/robotic_arm_model.m',47,0)
main_matlab
{无法执行赋值，因为左侧的大小为 1×7，右侧的大小为 6×1。

出错 <a href="matlab:matlab.internal.language.introspective.errorDocCallback('update_robotic_arm', '/home/zzh/文档/Adaptive security constraints developed based on the threats with the greatest relative velocity/zzh_tex_0423/code/optimizedHumanRobotInteraction/matlab/System_model/robotic_arm/update_robotic_arm.m', 20)" style="font-weight:bold">update_robotic_arm</a> (<a href="matlab: opentoline('/home/zzh/文档/Adaptive security constraints developed based on the threats with the greatest relative velocity/zzh_tex_0423/code/optimizedHumanRobotInteraction/matlab/System_model/robotic_arm/update_robotic_arm.m',20,0)">第 20 行</a>)
        arm.Slist(i,:) = ScrewToAxis (p, arm.w{i}, 0);

出错 <a href="matlab:matlab.internal.language.introspective.errorDocCallback('mobile_robot_model', '/home/zzh/文档/Adaptive security constraints developed based on the threats with the greatest relative velocity/zzh_tex_0423/code/optimizedHumanRobotInteraction/matlab/System_model/mobile_robot_model.m', 9)" style="font-weight:bold">mobile_robot_model</a> (<a href="matlab: opentoline('/home/zzh/文档/Adaptive security constraints developed based on the threats with the greatest relative velocity/zzh_tex_0423/code/optimizedHumanRobotInteraction/matlab/System_model/mobile_robot_model.m',9,0)">第 9 行</a>)
    update_robotic_arm(mobile_robot.arm,mobile_robot.car,zeros(7,1),0.25)

出错 <a href="matlab:matlab.internal.language.introspective.errorDocCallback('main_matlab', '/home/zzh/文档/Adaptive security constraints developed based on the threats with the greatest relative velocity/zzh_tex_0423/code/optimizedHumanRobotInteraction/matlab/main_matlab.m', 11)" style="font-weight:bold">main_matlab</a> (<a href="matlab: opentoline('/home/zzh/文档/Adaptive security constraints developed based on the threats with the greatest relative velocity/zzh_tex_0423/code/optimizedHumanRobotInteraction/matlab/main_matlab.m',11,0)">第 11 行</a>)
mobile_robot1 = mobile_robot_model();
} 
opentoline('/home/zzh/文档/Adaptive security constraints developed based on the threats with the greatest relative velocity/zzh_tex_0423/code/optimizedHumanRobotInteraction/matlab/System_model/robotic_arm/update_robotic_arm.m',20,0)
main_matlab

ans = 

  包含以下字段的 <a href="matlab:helpPopup struct" style="font-weight:bold">struct</a>:

           Tc2a: [4×4 double]
              w: {[3×1 double]  [3×1 double]  [3×1 double]  [3×1 double]  [3×1 double]  [3×1 double]  [3×1 double]}
              M: {[4×4 double]  [4×4 double]  [4×4 double]  [4×4 double]  [4×4 double]  [4×4 double]  [4×4 double]}
     joint_base: {[4×4 double]  [4×4 double]  [4×4 double]  [4×4 double]  [4×4 double]  [4×4 double]  [4×4 double]}
    joint_world: {[4×4 double]  [4×4 double]  [4×4 double]  [4×4 double]  [4×4 double]  [4×4 double]  [4×4 double]}
          Slist: [6×7 double]
              q: [7×1 double]
             dq: [7×1 double]
        J_space: [6×7 double]
         J_body: [6×7 double]


ans = 

  包含以下字段的 <a href="matlab:helpPopup struct" style="font-weight:bold">struct</a>:

           Tc2a: [4×4 double]
              w: {[3×1 double]  [3×1 double]  [3×1 double]  [3×1 double]  [3×1 double]  [3×1 double]  [3×1 double]}
              M: {[4×4 double]  [4×4 double]  [4×4 double]  [4×4 double]  [4×4 double]  [4×4 double]  [4×4 double]}
     joint_base: {[4×4 double]  [4×4 double]  [4×4 double]  [4×4 double]  [4×4 double]  [4×4 double]  [4×4 double]}
    joint_world: {[4×4 double]  [4×4 double]  [4×4 double]  [4×4 double]  [4×4 double]  [4×4 double]  [4×4 double]}
          Slist: [6×7 double]
              q: [7×1 double]
             dq: [7×1 double]
        J_space: [6×7 double]
         J_body: [6×7 double]

<a href="matlab: opentoline('/home/zzh/文档/Adaptive security constraints developed based on the threats with the greatest relative velocity/zzh_tex_0423/code/optimizedHumanRobotInteraction/matlab/Safety_control/mobile_robot_CBLF.m',73,1)">73  </a>    dx = fmincon(fun1, X, [], [], [], [], [], [], fun2, options);
if system_dependent('IsDebugMode')==1, dbquit; end
main_matlab

ans = 

  包含以下字段的 <a href="matlab:helpPopup struct" style="font-weight:bold">struct</a>:

           Tc2a: [4×4 double]
              w: {[3×1 double]  [3×1 double]  [3×1 double]  [3×1 double]  [3×1 double]  [3×1 double]  [3×1 double]}
              M: {[4×4 double]  [4×4 double]  [4×4 double]  [4×4 double]  [4×4 double]  [4×4 double]  [4×4 double]}
     joint_base: {[4×4 double]  [4×4 double]  [4×4 double]  [4×4 double]  [4×4 double]  [4×4 double]  [4×4 double]}
    joint_world: {[4×4 double]  [4×4 double]  [4×4 double]  [4×4 double]  [4×4 double]  [4×4 double]  [4×4 double]}
          Slist: [6×7 double]
              q: [7×1 double]
             dq: [7×1 double]
        J_space: [6×7 double]
         J_body: [6×7 double]


ans = 

  包含以下字段的 <a href="matlab:helpPopup struct" style="font-weight:bold">struct</a>:

           Tc2a: [4×4 double]
              w: {[3×1 double]  [3×1 double]  [3×1 double]  [3×1 double]  [3×1 double]  [3×1 double]  [3×1 double]}
              M: {[4×4 double]  [4×4 double]  [4×4 double]  [4×4 double]  [4×4 double]  [4×4 double]  [4×4 double]}
     joint_base: {[4×4 double]  [4×4 double]  [4×4 double]  [4×4 double]  [4×4 double]  [4×4 double]  [4×4 double]}
    joint_world: {[4×4 double]  [4×4 double]  [4×4 double]  [4×4 double]  [4×4 double]  [4×4 double]  [4×4 double]}
          Slist: [6×7 double]
              q: [7×1 double]
             dq: [7×1 double]
        J_space: [6×7 double]
         J_body: [6×7 double]


<a href = "matlab: helpview('optim','no_feasible_point','CSHelpWindow');">Converged to an infeasible point</a>.

fmincon stopped because the <a href = "matlab: helpview('optim','norm_curr_step_simple_fminconip','CSHelpWindow');">size of the current step</a> is less than
the value of the <a href = "matlab: helpview('optim','step_size_tol','CSHelpWindow');">step size tolerance</a> but constraints are not
satisfied to within the value of the <a href = "matlab: helpview('optim','constraint_tolerance','CSHelpWindow');">constraint tolerance</a>.

<<a href = "matlab: createExitMsg({'optimlib:sqpLineSearch:ExitNeg22basic','fmincon'},{'optimlib:sqpLineSearch:ExitNeg22detailed','1.000000e-06','1.000000e+00','1.000000e-06'},true,true);;">stopping criteria details</a>>

<a href = "matlab: helpview('optim','no_feasible_point','CSHelpWindow');">Converged to an infeasible point</a>.

fmincon stopped because the <a href = "matlab: helpview('optim','norm_curr_step_simple_fminconip','CSHelpWindow');">size of the current step</a> is less than
the value of the <a href = "matlab: helpview('optim','step_size_tol','CSHelpWindow');">step size tolerance</a> but constraints are not
satisfied to within the value of the <a href = "matlab: helpview('optim','constraint_tolerance','CSHelpWindow');">constraint tolerance</a>.

<<a href = "matlab: createExitMsg({'optimlib:sqpLineSearch:ExitNeg22basic','fmincon'},{'optimlib:sqpLineSearch:ExitNeg22detailed','1.000000e-06','1.000000e+00','1.000000e-06'},true,true);;">stopping criteria details</a>>
Step 2:
Mobile Platform 1 Pose: [0.785398045120017;-9.99859258844473;-9.82813556207301]
Robot Arm 1 Joint Angles: [-0.000121114227682437;0.185441233024398;-0.000121114227682768;1.86264489701995e-09;-0.000121114227682768;-0.225185848658087;-0.000121114227682768]
Mobile Platform 2 Pose: [-2.35619437191491;9.99866771753545;9.81844390937036]
Robot Arm 2 Joint Angles: [0.000121114227682424;-0.185441233024398;0.000121114227682774;-1.86264487453752e-09;0.000121114227682774;0.213165194053599;0.000121114227682774]

<a href = "matlab: helpview('optim','no_feasible_point','CSHelpWindow');">Converged to an infeasible point</a>.

fmincon stopped because the <a href = "matlab: helpview('optim','norm_curr_step_simple_fminconip','CSHelpWindow');">size of the current step</a> is less than
the value of the <a href = "matlab: helpview('optim','step_size_tol','CSHelpWindow');">step size tolerance</a> but constraints are not
satisfied to within the value of the <a href = "matlab: helpview('optim','constraint_tolerance','CSHelpWindow');">constraint tolerance</a>.

<<a href = "matlab: createExitMsg({'optimlib:sqpLineSearch:ExitNeg22basic','fmincon'},{'optimlib:sqpLineSearch:ExitNeg22detailed','1.000000e-06','1.000000e+00','1.000000e-06'},true,true);;">stopping criteria details</a>>

<a href = "matlab: helpview('optim','no_feasible_point','CSHelpWindow');">Converged to an infeasible point</a>.

fmincon stopped because the <a href = "matlab: helpview('optim','norm_curr_step_simple_fminconip','CSHelpWindow');">size of the current step</a> is less than
the value of the <a href = "matlab: helpview('optim','step_size_tol','CSHelpWindow');">step size tolerance</a> but constraints are not
satisfied to within the value of the <a href = "matlab: helpview('optim','constraint_tolerance','CSHelpWindow');">constraint tolerance</a>.

<<a href = "matlab: createExitMsg({'optimlib:sqpLineSearch:ExitNeg22basic','fmincon'},{'optimlib:sqpLineSearch:ExitNeg22detailed','1.000000e-06','1.000000e+00','1.000000e-06'},true,true);;">stopping criteria details</a>>
Step 3:
Mobile Platform 1 Pose: [0.785397926814488;-9.99718189953243;-9.65601765681]
Robot Arm 1 Joint Angles: [-0.000242257227146163;0.370882466048795;-0.000242257227146826;-0.00011813576366936;-0.000242257227146826;-0.450777934956315;-0.000242257227146826]
Mobile Platform 2 Pose: [-2.35619425360615;9.99733167719312;9.63690106041641]
Robot Arm 2 Joint Angles: [0.000242260535616737;-0.370882466048795;0.000242260535617437;8.24406669025269e-05;0.000242260535617437;0.426849204164602;0.000242260535617437]

<a href = "matlab: helpview('optim','no_feasible_point','CSHelpWindow');">Converged to an infeasible point</a>.

fmincon stopped because the <a href = "matlab: helpview('optim','norm_curr_step_simple_fminconip','CSHelpWindow');">size of the current step</a> is less than
the value of the <a href = "matlab: helpview('optim','step_size_tol','CSHelpWindow');">step size tolerance</a> but constraints are not
satisfied to within the value of the <a href = "matlab: helpview('optim','constraint_tolerance','CSHelpWindow');">constraint tolerance</a>.

<<a href = "matlab: createExitMsg({'optimlib:sqpLineSearch:ExitNeg22basic','fmincon'},{'optimlib:sqpLineSearch:ExitNeg22detailed','1.000000e-06','1.000000e+00','1.000000e-06'},true,true);;">stopping criteria details</a>>

<a href = "matlab: helpview('optim','no_feasible_point','CSHelpWindow');">Converged to an infeasible point</a>.

fmincon stopped because the <a href = "matlab: helpview('optim','norm_curr_step_simple_fminconip','CSHelpWindow');">size of the current step</a> is less than
the value of the <a href = "matlab: helpview('optim','step_size_tol','CSHelpWindow');">step size tolerance</a> but constraints are not
satisfied to within the value of the <a href = "matlab: helpview('optim','constraint_tolerance','CSHelpWindow');">constraint tolerance</a>.

<<a href = "matlab: createExitMsg({'optimlib:sqpLineSearch:ExitNeg22basic','fmincon'},{'optimlib:sqpLineSearch:ExitNeg22detailed','1.000000e-06','1.000000e+00','1.000000e-06'},true,true);;">stopping criteria details</a>>
Step 4:
Mobile Platform 1 Pose: [0.785397808620236;-9.99576749061104;-9.48372476060934]
Robot Arm 1 Joint Angles: [-0.000363286279800703;0.556323699073193;-0.000363286279801698;-0.000357282809229025;-0.000363286279801698;-0.676844213293331;-0.000363286279801698]
Mobile Platform 2 Pose: [-2.35619413529215;9.99599115574577;9.45545454589275]
Robot Arm 2 Joint Angles: [0.000363412210349703;-0.556323699073193;0.000363412210350752;0.000250017184069795;0.000363412210350752;0.641165057095127;0.000363412210350752]

<a href = "matlab: helpview('optim','no_feasible_point','CSHelpWindow');">Converged to an infeasible point</a>.

fmincon stopped because the <a href = "matlab: helpview('optim','norm_curr_step_simple_fminconip','CSHelpWindow');">size of the current step</a> is less than
the value of the <a href = "matlab: helpview('optim','step_size_tol','CSHelpWindow');">step size tolerance</a> but constraints are not
satisfied to within the value of the <a href = "matlab: helpview('optim','constraint_tolerance','CSHelpWindow');">constraint tolerance</a>.

<<a href = "matlab: createExitMsg({'optimlib:sqpLineSearch:ExitNeg22basic','fmincon'},{'optimlib:sqpLineSearch:ExitNeg22detailed','1.000000e-06','1.000000e+00','1.000000e-06'},true,true);;">stopping criteria details</a>>

<a href = "matlab: helpview('optim','no_feasible_point','CSHelpWindow');">Converged to an infeasible point</a>.

fmincon stopped because the <a href = "matlab: helpview('optim','norm_curr_step_simple_fminconip','CSHelpWindow');">size of the current step</a> is less than
the value of the <a href = "matlab: helpview('optim','step_size_tol','CSHelpWindow');">step size tolerance</a> but constraints are not
satisfied to within the value of the <a href = "matlab: helpview('optim','constraint_tolerance','CSHelpWindow');">constraint tolerance</a>.

<<a href = "matlab: createExitMsg({'optimlib:sqpLineSearch:ExitNeg22basic','fmincon'},{'optimlib:sqpLineSearch:ExitNeg22detailed','1.000000e-06','1.000000e+00','1.000000e-06'},true,true);;">stopping criteria details</a>>
Step 5:
Mobile Platform 1 Pose: [0.785397690864383;-9.99434602103906;-9.31171183959808]
Robot Arm 1 Joint Angles: [-0.000483866411479533;0.74176493209759;-0.000483866411480859;-0.00071951007623215;-0.000483866411480859;-0.903917115513837;-0.000483866411480859]
Mobile Platform 2 Pose: [-2.35625815749602;9.99464273095702;9.27451030581246]
Robot Arm 2 Joint Angles: [0.000484371855473402;-0.74176493209759;0.000484371855474824;0.000505156626171679;0.000484371855474824;0.856657882162596;0.000484371855474824]

<a href = "matlab: helpview('optim','no_feasible_point','CSHelpWindow');">Converged to an infeasible point</a>.

fmincon stopped because the <a href = "matlab: helpview('optim','norm_curr_step_simple_fminconip','CSHelpWindow');">size of the current step</a> is less than
the value of the <a href = "matlab: helpview('optim','step_size_tol','CSHelpWindow');">step size tolerance</a> but constraints are not
satisfied to within the value of the <a href = "matlab: helpview('optim','constraint_tolerance','CSHelpWindow');">constraint tolerance</a>.

<<a href = "matlab: createExitMsg({'optimlib:sqpLineSearch:ExitNeg22basic','fmincon'},{'optimlib:sqpLineSearch:ExitNeg22detailed','1.000000e-06','1.000000e+00','1.000000e-06'},true,true);;">stopping criteria details</a>>

<a href = "matlab: helpview('optim','no_feasible_point','CSHelpWindow');">Converged to an infeasible point</a>.

fmincon stopped because the <a href = "matlab: helpview('optim','norm_curr_step_simple_fminconip','CSHelpWindow');">size of the current step</a> is less than
the value of the <a href = "matlab: helpview('optim','step_size_tol','CSHelpWindow');">step size tolerance</a> but constraints are not
satisfied to within the value of the <a href = "matlab: helpview('optim','constraint_tolerance','CSHelpWindow');">constraint tolerance</a>.

<<a href = "matlab: createExitMsg({'optimlib:sqpLineSearch:ExitNeg22basic','fmincon'},{'optimlib:sqpLineSearch:ExitNeg22detailed','1.000000e-06','1.000000e+00','1.000000e-06'},true,true);;">stopping criteria details</a>>
Step 6:
Mobile Platform 1 Pose: [0.785397573862388;-9.99291422087325;-9.1404729886008]
Robot Arm 1 Joint Angles: [-0.000603674592608101;0.927206165121988;-0.000603674592609757;-0.00120731922081315;-0.000603674592609757;-1.13251733087994;-0.000603674592609757]
Mobile Platform 2 Pose: [-2.35631718385582;9.99328288466748;9.0945122115477]
Robot Arm 2 Joint Angles: [0.000604961580060246;-0.927206165121988;0.000604961580062008;0.000851202888537353;0.000604961580062008;1.07388731694669;0.000604961580062008]

<a href = "matlab: helpview('optim','no_feasible_point','CSHelpWindow');">Converged to an infeasible point</a>.

fmincon stopped because the <a href = "matlab: helpview('optim','norm_curr_step_simple_fminconip','CSHelpWindow');">size of the current step</a> is less than
the value of the <a href = "matlab: helpview('optim','step_size_tol','CSHelpWindow');">step size tolerance</a> but constraints are not
satisfied to within the value of the <a href = "matlab: helpview('optim','constraint_tolerance','CSHelpWindow');">constraint tolerance</a>.

<<a href = "matlab: createExitMsg({'optimlib:sqpLineSearch:ExitNeg22basic','fmincon'},{'optimlib:sqpLineSearch:ExitNeg22detailed','1.000000e-06','1.000000e+00','1.000000e-06'},true,true);;">stopping criteria details</a>>

<a href = "matlab: helpview('optim','no_feasible_point','CSHelpWindow');">Converged to an infeasible point</a>.

fmincon stopped because the <a href = "matlab: helpview('optim','norm_curr_step_simple_fminconip','CSHelpWindow');">size of the current step</a> is less than
the value of the <a href = "matlab: helpview('optim','step_size_tol','CSHelpWindow');">step size tolerance</a> but constraints are not
satisfied to within the value of the <a href = "matlab: helpview('optim','constraint_tolerance','CSHelpWindow');">constraint tolerance</a>.

<<a href = "matlab: createExitMsg({'optimlib:sqpLineSearch:ExitNeg22basic','fmincon'},{'optimlib:sqpLineSearch:ExitNeg22detailed','1.000000e-06','1.000000e+00','1.000000e-06'},true,true);;">stopping criteria details</a>>
Step 7:
Mobile Platform 1 Pose: [0.785397457530989;-9.99147370673166;-8.96989849346624]
Robot Arm 1 Joint Angles: [-0.000722796083224461;1.11264739814639;-0.000722796083226446;-0.00182553790636017;-0.000722796083226446;-1.36238137284088;-0.000722796083226446]
Mobile Platform 2 Pose: [-2.35637444284136;9.99191235634025;8.91540971396643]
Robot Arm 2 Joint Angles: [0.000725372745482353;-1.11264739814639;0.000725372745484459;0.00129364618325321;0.000725372745484459;1.2927294777557;0.000725372745484459]

<a href = "matlab: helpview('optim','no_feasible_point','CSHelpWindow');">Converged to an infeasible point</a>.

fmincon stopped because the <a href = "matlab: helpview('optim','norm_curr_step_simple_fminconip','CSHelpWindow');">size of the current step</a> is less than
the value of the <a href = "matlab: helpview('optim','step_size_tol','CSHelpWindow');">step size tolerance</a> but constraints are not
satisfied to within the value of the <a href = "matlab: helpview('optim','constraint_tolerance','CSHelpWindow');">constraint tolerance</a>.

<<a href = "matlab: createExitMsg({'optimlib:sqpLineSearch:ExitNeg22basic','fmincon'},{'optimlib:sqpLineSearch:ExitNeg22detailed','1.000000e-06','1.000000e+00','1.000000e-06'},true,true);;">stopping criteria details</a>>

<a href = "matlab: helpview('optim','no_feasible_point','CSHelpWindow');">Converged to an infeasible point</a>.

fmincon stopped because the <a href = "matlab: helpview('optim','norm_curr_step_simple_fminconip','CSHelpWindow');">size of the current step</a> is less than
the value of the <a href = "matlab: helpview('optim','step_size_tol','CSHelpWindow');">step size tolerance</a> but constraints are not
satisfied to within the value of the <a href = "matlab: helpview('optim','constraint_tolerance','CSHelpWindow');">constraint tolerance</a>.

<<a href = "matlab: createExitMsg({'optimlib:sqpLineSearch:ExitNeg22basic','fmincon'},{'optimlib:sqpLineSearch:ExitNeg22detailed','1.000000e-06','1.000000e+00','1.000000e-06'},true,true);;">stopping criteria details</a>>
Step 8:
Mobile Platform 1 Pose: [0.785397341528708;-9.99002831581144;-8.79949883355178]
Robot Arm 1 Joint Angles: [-0.00084158055635903;1.29808863117078;-0.000841580556361343;-0.00257974514714835;-0.000841580556361343;-1.59288971083287;-0.000841580556361343]
Mobile Platform 2 Pose: [-2.35643666636944;9.99053428065779;8.73682110701411]
Robot Arm 2 Joint Angles: [0.000846049543728647;-1.29808863117078;0.000846049543731091;0.00183860862163513;0.000846049543731091;1.51267651635453;0.000846049543731091]

<a href = "matlab: helpview('optim','no_feasible_point','CSHelpWindow');">Converged to an infeasible point</a>.

fmincon stopped because the <a href = "matlab: helpview('optim','norm_curr_step_simple_fminconip','CSHelpWindow');">size of the current step</a> is less than
the value of the <a href = "matlab: helpview('optim','step_size_tol','CSHelpWindow');">step size tolerance</a> but constraints are not
satisfied to within the value of the <a href = "matlab: helpview('optim','constraint_tolerance','CSHelpWindow');">constraint tolerance</a>.

<<a href = "matlab: createExitMsg({'optimlib:sqpLineSearch:ExitNeg22basic','fmincon'},{'optimlib:sqpLineSearch:ExitNeg22detailed','1.000000e-06','1.000000e+00','1.000000e-06'},true,true);;">stopping criteria details</a>>

<a href = "matlab: helpview('optim','no_feasible_point','CSHelpWindow');">Converged to an infeasible point</a>.

fmincon stopped because the <a href = "matlab: helpview('optim','norm_curr_step_simple_fminconip','CSHelpWindow');">size of the current step</a> is less than
the value of the <a href = "matlab: helpview('optim','step_size_tol','CSHelpWindow');">step size tolerance</a> but constraints are not
satisfied to within the value of the <a href = "matlab: helpview('optim','constraint_tolerance','CSHelpWindow');">constraint tolerance</a>.

<<a href = "matlab: createExitMsg({'optimlib:sqpLineSearch:ExitNeg22basic','fmincon'},{'optimlib:sqpLineSearch:ExitNeg22detailed','1.000000e-06','1.000000e+00','1.000000e-06'},true,true);;">stopping criteria details</a>>
Step 9:
Mobile Platform 1 Pose: [0.785397226048931;-9.98857513953434;-8.62967073274174]
Robot Arm 1 Joint Angles: [-0.00095982998704643;1.48352986419518;-0.00095982998704907;-0.00347025803777757;-0.00095982998704907;-1.82450740028498;-0.00095982998704907]
Mobile Platform 2 Pose: [-2.35643654824403;9.98914654660056;8.55900555539277]
Robot Arm 2 Joint Angles: [0.00096700810854181;-1.48352986419518;0.000967008108544598;0.00248884854374086;0.000967008108544598;1.73406372351854;0.000967008108544598]

<a href = "matlab: helpview('optim','no_feasible_point','CSHelpWindow');">Converged to an infeasible point</a>.

fmincon stopped because the <a href = "matlab: helpview('optim','norm_curr_step_simple_fminconip','CSHelpWindow');">size of the current step</a> is less than
the value of the <a href = "matlab: helpview('optim','step_size_tol','CSHelpWindow');">step size tolerance</a> but constraints are not
satisfied to within the value of the <a href = "matlab: helpview('optim','constraint_tolerance','CSHelpWindow');">constraint tolerance</a>.

<<a href = "matlab: createExitMsg({'optimlib:sqpLineSearch:ExitNeg22basic','fmincon'},{'optimlib:sqpLineSearch:ExitNeg22detailed','1.000000e-06','1.000000e+00','1.000000e-06'},true,true);;">stopping criteria details</a>>

<a href = "matlab: helpview('optim','no_feasible_point','CSHelpWindow');">Converged to an infeasible point</a>.

fmincon stopped because the <a href = "matlab: helpview('optim','norm_curr_step_simple_fminconip','CSHelpWindow');">size of the current step</a> is less than
the value of the <a href = "matlab: helpview('optim','step_size_tol','CSHelpWindow');">step size tolerance</a> but constraints are not
satisfied to within the value of the <a href = "matlab: helpview('optim','constraint_tolerance','CSHelpWindow');">constraint tolerance</a>.

<<a href = "matlab: createExitMsg({'optimlib:sqpLineSearch:ExitNeg22basic','fmincon'},{'optimlib:sqpLineSearch:ExitNeg22detailed','1.000000e-06','1.000000e+00','1.000000e-06'},true,true);;">stopping criteria details</a>>
Step 10:
Mobile Platform 1 Pose: [0.785397111196128;-9.98711511781;-8.46062525935788]
Robot Arm 1 Joint Angles: [-0.00107743739450421;1.66897109721958;-0.00107743739450718;-0.00449854422257735;-0.00107743739450718;-2.05708258800973;-0.00107743739450718]
Mobile Platform 2 Pose: [-2.35643642975467;9.98774923983355;8.38210530725081]
Robot Arm 2 Joint Angles: [0.00108833935090189;-1.66897109721958;0.00108833935090501;0.00324801541781589;0.00108833935090501;1.95687363730637;0.00108833935090501]

<a href = "matlab: helpview('optim','no_feasible_point','CSHelpWindow');">Converged to an infeasible point</a>.

fmincon stopped because the <a href = "matlab: helpview('optim','norm_curr_step_simple_fminconip','CSHelpWindow');">size of the current step</a> is less than
the value of the <a href = "matlab: helpview('optim','step_size_tol','CSHelpWindow');">step size tolerance</a> but constraints are not
satisfied to within the value of the <a href = "matlab: helpview('optim','constraint_tolerance','CSHelpWindow');">constraint tolerance</a>.

<<a href = "matlab: createExitMsg({'optimlib:sqpLineSearch:ExitNeg22basic','fmincon'},{'optimlib:sqpLineSearch:ExitNeg22detailed','1.000000e-06','1.000000e+00','1.000000e-06'},true,true);;">stopping criteria details</a>>

<a href = "matlab: helpview('optim','no_feasible_point','CSHelpWindow');">Converged to an infeasible point</a>.

fmincon stopped because the <a href = "matlab: helpview('optim','norm_curr_step_simple_fminconip','CSHelpWindow');">size of the current step</a> is less than
the value of the <a href = "matlab: helpview('optim','step_size_tol','CSHelpWindow');">step size tolerance</a> but constraints are not
satisfied to within the value of the <a href = "matlab: helpview('optim','constraint_tolerance','CSHelpWindow');">constraint tolerance</a>.

<<a href = "matlab: createExitMsg({'optimlib:sqpLineSearch:ExitNeg22basic','fmincon'},{'optimlib:sqpLineSearch:ExitNeg22detailed','1.000000e-06','1.000000e+00','1.000000e-06'},true,true);;">stopping criteria details</a>>
Step 11:
Mobile Platform 1 Pose: [0.785396995929674;-9.98565931998689;-8.29072857539469]
Robot Arm 1 Joint Angles: [-0.00119546838173931;1.85441233024398;-0.00119546838174261;-0.00567665166884604;-0.00119546838174261;-2.0943951023932;-0.00119546838174261]
Mobile Platform 2 Pose: [-2.35643630997691;9.98635048842027;8.20503302700127]
Robot Arm 2 Joint Angles: [0.00121098991064428;-1.85441233024398;0.00121098991064088;0.0041254592633564;0.00121098991064775;2.0943951023932;0.00121098991064775]

<a href = "matlab: helpview('optim','no_feasible_point','CSHelpWindow');">Converged to an infeasible point</a>.

fmincon stopped because the <a href = "matlab: helpview('optim','norm_curr_step_simple_fminconip','CSHelpWindow');">size of the current step</a> is less than
the value of the <a href = "matlab: helpview('optim','step_size_tol','CSHelpWindow');">step size tolerance</a> but constraints are not
satisfied to within the value of the <a href = "matlab: helpview('optim','constraint_tolerance','CSHelpWindow');">constraint tolerance</a>.

<<a href = "matlab: createExitMsg({'optimlib:sqpLineSearch:ExitNeg22basic','fmincon'},{'optimlib:sqpLineSearch:ExitNeg22detailed','1.000000e-06','1.000000e+00','1.000000e-06'},true,true);;">stopping criteria details</a>>

<a href = "matlab: helpview('optim','no_feasible_point','CSHelpWindow');">Converged to an infeasible point</a>.

fmincon stopped because the <a href = "matlab: helpview('optim','norm_curr_step_simple_fminconip','CSHelpWindow');">size of the current step</a> is less than
the value of the <a href = "matlab: helpview('optim','step_size_tol','CSHelpWindow');">step size tolerance</a> but constraints are not
satisfied to within the value of the <a href = "matlab: helpview('optim','constraint_tolerance','CSHelpWindow');">constraint tolerance</a>.

<<a href = "matlab: createExitMsg({'optimlib:sqpLineSearch:ExitNeg22basic','fmincon'},{'optimlib:sqpLineSearch:ExitNeg22detailed','1.000000e-06','1.000000e+00','1.000000e-06'},true,true);;">stopping criteria details</a>>
Step 12:
Mobile Platform 1 Pose: [0.785396877283108;-9.98418232823806;-8.12462828169963]
Robot Arm 1 Joint Angles: [-0.00131696062399761;2.03985356326837;-0.00131696062400122;-0.00639922022289152;-0.00131696062400122;-2.30399143685392;-0.00131696052349854]
Mobile Platform 2 Pose: [-2.35620613465631;9.9849370025393;8.03016547440579]
Robot Arm 2 Joint Angles: [0.00133410549808167;-2.03985356326837;0.00133410549807795;0.00485302507233282;0.00133410549808566;2.2968130786795;0.00133410541656935]

<a href = "matlab: helpview('optim','no_feasible_point','CSHelpWindow');">Converged to an infeasible point</a>.

fmincon stopped because the <a href = "matlab: helpview('optim','norm_curr_step_simple_fminconip','CSHelpWindow');">size of the current step</a> is less than
the value of the <a href = "matlab: helpview('optim','step_size_tol','CSHelpWindow');">step size tolerance</a> but constraints are not
satisfied to within the value of the <a href = "matlab: helpview('optim','constraint_tolerance','CSHelpWindow');">constraint tolerance</a>.

<<a href = "matlab: createExitMsg({'optimlib:sqpLineSearch:ExitNeg22basic','fmincon'},{'optimlib:sqpLineSearch:ExitNeg22detailed','1.000000e-06','1.000000e+00','1.000000e-06'},true,true);;">stopping criteria details</a>>

<a href = "matlab: helpview('optim','no_feasible_point','CSHelpWindow');">Converged to an infeasible point</a>.

fmincon stopped because the <a href = "matlab: helpview('optim','norm_curr_step_simple_fminconip','CSHelpWindow');">size of the current step</a> is less than
the value of the <a href = "matlab: helpview('optim','step_size_tol','CSHelpWindow');">step size tolerance</a> but constraints are not
satisfied to within the value of the <a href = "matlab: helpview('optim','constraint_tolerance','CSHelpWindow');">constraint tolerance</a>.

<<a href = "matlab: createExitMsg({'optimlib:sqpLineSearch:ExitNeg22basic','fmincon'},{'optimlib:sqpLineSearch:ExitNeg22detailed','1.000000e-06','1.000000e+00','1.000000e-06'},true,true);;">stopping criteria details</a>>
Step 13:
Mobile Platform 1 Pose: [0.785396758387117;-9.98269840343631;-7.95994828885485]
Robot Arm 1 Joint Angles: [-0.00143870881546709;2.14949927567335;-0.00143870881547102;-0.00719336612686439;-0.00143870881547102;-2.22826414942432;-0.00143870871496834]
Mobile Platform 2 Pose: [-2.35594970124224;9.9835183946618;7.85622695494204]
Robot Arm 2 Joint Angles: [0.00145825418979129;-2.14094730880621;0.00145825418978549;0.00563275427424487;0.00145825418979575;2.38506375019459;0.00145825488097536]

<a href = "matlab: helpview('optim','no_feasible_point','CSHelpWindow');">Converged to an infeasible point</a>.

fmincon stopped because the <a href = "matlab: helpview('optim','norm_curr_step_simple_fminconip','CSHelpWindow');">size of the current step</a> is less than
the value of the <a href = "matlab: helpview('optim','step_size_tol','CSHelpWindow');">step size tolerance</a> but constraints are not
satisfied to within the value of the <a href = "matlab: helpview('optim','constraint_tolerance','CSHelpWindow');">constraint tolerance</a>.

<<a href = "matlab: createExitMsg({'optimlib:sqpLineSearch:ExitNeg22basic','fmincon'},{'optimlib:sqpLineSearch:ExitNeg22detailed','1.000000e-06','1.000000e+00','1.000000e-06'},true,true);;">stopping criteria details</a>>

<a href = "matlab: helpview('optim','no_feasible_point','CSHelpWindow');">Converged to an infeasible point</a>.

fmincon stopped because the <a href = "matlab: helpview('optim','norm_curr_step_simple_fminconip','CSHelpWindow');">size of the current step</a> is less than
the value of the <a href = "matlab: helpview('optim','step_size_tol','CSHelpWindow');">step size tolerance</a> but constraints are not
satisfied to within the value of the <a href = "matlab: helpview('optim','constraint_tolerance','CSHelpWindow');">constraint tolerance</a>.

<<a href = "matlab: createExitMsg({'optimlib:sqpLineSearch:ExitNeg22basic','fmincon'},{'optimlib:sqpLineSearch:ExitNeg22detailed','1.000000e-06','1.000000e+00','1.000000e-06'},true,true);;">stopping criteria details</a>>
Step 14:
Mobile Platform 1 Pose: [0.785396633784509;-9.98124455233642;-7.79314279534789]
Robot Arm 1 Joint Angles: [-0.00156630058254284;2.18077941225183;-0.00156630058254709;-0.00742071387543599;-0.00156630058254709;-2.20427246494567;-0.00156630048204441]
Mobile Platform 2 Pose: [-2.35503667148254;9.98210777301549;7.68071204608006]
Robot Arm 2 Joint Angles: [0.0015851290770819;-2.17629592312991;0.00158512907707163;0.00638509484061451;0.00158512907708669;2.2490794504243;0.0015851297682663]

<a href = "matlab: helpview('optim','no_feasible_point','CSHelpWindow');">Converged to an infeasible point</a>.

fmincon stopped because the <a href = "matlab: helpview('optim','norm_curr_step_simple_fminconip','CSHelpWindow');">size of the current step</a> is less than
the value of the <a href = "matlab: helpview('optim','step_size_tol','CSHelpWindow');">step size tolerance</a> but constraints are not
satisfied to within the value of the <a href = "matlab: helpview('optim','constraint_tolerance','CSHelpWindow');">constraint tolerance</a>.

<<a href = "matlab: createExitMsg({'optimlib:sqpLineSearch:ExitNeg22basic','fmincon'},{'optimlib:sqpLineSearch:ExitNeg22detailed','1.000000e-06','1.000000e+00','1.000000e-06'},true,true);;">stopping criteria details</a>>

<a href = "matlab: helpview('optim','no_feasible_point','CSHelpWindow');">Converged to an infeasible point</a>.

fmincon stopped because the <a href = "matlab: helpview('optim','norm_curr_step_simple_fminconip','CSHelpWindow');">size of the current step</a> is less than
the value of the <a href = "matlab: helpview('optim','step_size_tol','CSHelpWindow');">step size tolerance</a> but constraints are not
satisfied to within the value of the <a href = "matlab: helpview('optim','constraint_tolerance','CSHelpWindow');">constraint tolerance</a>.

<<a href = "matlab: createExitMsg({'optimlib:sqpLineSearch:ExitNeg22basic','fmincon'},{'optimlib:sqpLineSearch:ExitNeg22detailed','1.000000e-06','1.000000e+00','1.000000e-06'},true,true);;">stopping criteria details</a>>
Step 15:
Mobile Platform 1 Pose: [0.785396515982167;-9.97972356094619;-7.63794018920194]
Robot Arm 1 Joint Angles: [-0.00168692887755489;2.19333238381216;-0.00168692887755944;-0.00746871707029978;-0.00168692887755944;-2.20035149692109;-0.00168692877705676]
Mobile Platform 2 Pose: [-2.35501435791909;9.98065392763296;7.51407473428465]
Robot Arm 2 Joint Angles: [0.00170724332436555;-2.18881101472958;0.0017072433243508;0.00658732532989573;0.00170724332437067;2.21052473384201;0.00170724401555028]

<a href = "matlab: helpview('optim','no_feasible_point','CSHelpWindow');">Converged to an infeasible point</a>.

fmincon stopped because the <a href = "matlab: helpview('optim','norm_curr_step_simple_fminconip','CSHelpWindow');">size of the current step</a> is less than
the value of the <a href = "matlab: helpview('optim','step_size_tol','CSHelpWindow');">step size tolerance</a> but constraints are not
satisfied to within the value of the <a href = "matlab: helpview('optim','constraint_tolerance','CSHelpWindow');">constraint tolerance</a>.

<<a href = "matlab: createExitMsg({'optimlib:sqpLineSearch:ExitNeg22basic','fmincon'},{'optimlib:sqpLineSearch:ExitNeg22detailed','1.000000e-06','1.000000e+00','1.000000e-06'},true,true);;">stopping criteria details</a>>

<a href = "matlab: helpview('optim','no_feasible_point','CSHelpWindow');">Converged to an infeasible point</a>.

fmincon stopped because the <a href = "matlab: helpview('optim','norm_curr_step_simple_fminconip','CSHelpWindow');">size of the current step</a> is less than
the value of the <a href = "matlab: helpview('optim','step_size_tol','CSHelpWindow');">step size tolerance</a> but constraints are not
satisfied to within the value of the <a href = "matlab: helpview('optim','constraint_tolerance','CSHelpWindow');">constraint tolerance</a>.

<<a href = "matlab: createExitMsg({'optimlib:sqpLineSearch:ExitNeg22basic','fmincon'},{'optimlib:sqpLineSearch:ExitNeg22detailed','1.000000e-06','1.000000e+00','1.000000e-06'},true,true);;">stopping criteria details</a>>
Step 16:
Mobile Platform 1 Pose: [0.785396385817778;-9.97831591664647;-7.46636918682404]
Robot Arm 1 Joint Angles: [-0.00182021590843541;2.1916426546686;-0.00182021590844029;-0.0074668554106574;-0.00182021590844029;-2.19374950637937;-0.00182021580793761]
Mobile Platform 2 Pose: [-2.35553939160444;9.97928556134656;7.33680817218772]
Robot Arm 2 Joint Angles: [0.00183847520683103;-2.18841630056477;0.0018384752068118;0.00663681749037881;0.00183847520683648;2.1949007202199;0.00183847589801609]

<a href = "matlab: helpview('optim','no_feasible_point','CSHelpWindow');">Converged to an infeasible point</a>.

fmincon stopped because the <a href = "matlab: helpview('optim','norm_curr_step_simple_fminconip','CSHelpWindow');">size of the current step</a> is less than
the value of the <a href = "matlab: helpview('optim','step_size_tol','CSHelpWindow');">step size tolerance</a> but constraints are not
satisfied to within the value of the <a href = "matlab: helpview('optim','constraint_tolerance','CSHelpWindow');">constraint tolerance</a>.

<<a href = "matlab: createExitMsg({'optimlib:sqpLineSearch:ExitNeg22basic','fmincon'},{'optimlib:sqpLineSearch:ExitNeg22detailed','1.000000e-06','1.000000e+00','1.000000e-06'},true,true);;">stopping criteria details</a>>

<a href = "matlab: helpview('optim','no_feasible_point','CSHelpWindow');">Converged to an infeasible point</a>.

fmincon stopped because the <a href = "matlab: helpview('optim','norm_curr_step_simple_fminconip','CSHelpWindow');">size of the current step</a> is less than
the value of the <a href = "matlab: helpview('optim','step_size_tol','CSHelpWindow');">step size tolerance</a> but constraints are not
satisfied to within the value of the <a href = "matlab: helpview('optim','constraint_tolerance','CSHelpWindow');">constraint tolerance</a>.

<<a href = "matlab: createExitMsg({'optimlib:sqpLineSearch:ExitNeg22basic','fmincon'},{'optimlib:sqpLineSearch:ExitNeg22detailed','1.000000e-06','1.000000e+00','1.000000e-06'},true,true);;">stopping criteria details</a>>
Step 17:
Mobile Platform 1 Pose: [0.785396271346213;-9.97678818483778;-7.31817266006872]
Robot Arm 1 Joint Angles: [-0.00193743348788856;2.19689567720104;-0.00193743348789372;-0.00745079646704906;-0.00193743348789372;-2.19753736886275;-0.00193743338739104]
Mobile Platform 2 Pose: [-2.35719380965723;9.97781162309103;7.17683116728257]
Robot Arm 2 Joint Angles: [0.00195756969294632;-2.19335033688794;0.00195756969292259;0.00663624888132464;0.00195756969295208;2.19529600473222;0.00195757038413169]

<a href = "matlab: helpview('optim','no_feasible_point','CSHelpWindow');">Converged to an infeasible point</a>.

fmincon stopped because the <a href = "matlab: helpview('optim','norm_curr_step_simple_fminconip','CSHelpWindow');">size of the current step</a> is less than
the value of the <a href = "matlab: helpview('optim','step_size_tol','CSHelpWindow');">step size tolerance</a> but constraints are not
satisfied to within the value of the <a href = "matlab: helpview('optim','constraint_tolerance','CSHelpWindow');">constraint tolerance</a>.

<<a href = "matlab: createExitMsg({'optimlib:sqpLineSearch:ExitNeg22basic','fmincon'},{'optimlib:sqpLineSearch:ExitNeg22detailed','1.000000e-06','1.000000e+00','1.000000e-06'},true,true);;">stopping criteria details</a>>

<a href = "matlab: helpview('optim','no_feasible_point','CSHelpWindow');">Converged to an infeasible point</a>.

fmincon stopped because the <a href = "matlab: helpview('optim','norm_curr_step_simple_fminconip','CSHelpWindow');">size of the current step</a> is less than
the value of the <a href = "matlab: helpview('optim','step_size_tol','CSHelpWindow');">step size tolerance</a> but constraints are not
satisfied to within the value of the <a href = "matlab: helpview('optim','constraint_tolerance','CSHelpWindow');">constraint tolerance</a>.

<<a href = "matlab: createExitMsg({'optimlib:sqpLineSearch:ExitNeg22basic','fmincon'},{'optimlib:sqpLineSearch:ExitNeg22detailed','1.000000e-06','1.000000e+00','1.000000e-06'},true,true);;">stopping criteria details</a>>
Step 18:
Mobile Platform 1 Pose: [0.785396152232726;-9.9753590119527;-7.16418511940773]
Robot Arm 1 Joint Angles: [-0.00205940439551018;2.19373921816966;-0.00205940439551565;-0.00742961274493574;-0.00205940439551565;-2.19394443668375;-0.00205940429501297]
Mobile Platform 2 Pose: [-2.35748279680039;9.97642670530195;7.00854875336465]
Robot Arm 2 Joint Angles: [0.00208410411746768;-2.28770643892318;0.00208410262327842;0.00662124465443168;0.00208410262331057;2.2895659042854;0.00208410331449018]

<a href = "matlab: helpview('optim','no_feasible_point','CSHelpWindow');">Converged to an infeasible point</a>.

fmincon stopped because the <a href = "matlab: helpview('optim','norm_curr_step_simple_fminconip','CSHelpWindow');">size of the current step</a> is less than
the value of the <a href = "matlab: helpview('optim','step_size_tol','CSHelpWindow');">step size tolerance</a> but constraints are not
satisfied to within the value of the <a href = "matlab: helpview('optim','constraint_tolerance','CSHelpWindow');">constraint tolerance</a>.

<<a href = "matlab: createExitMsg({'optimlib:sqpLineSearch:ExitNeg22basic','fmincon'},{'optimlib:sqpLineSearch:ExitNeg22detailed','1.000000e-06','1.000000e+00','1.000000e-06'},true,true);;">stopping criteria details</a>>

<a href = "matlab: helpview('optim','no_feasible_point','CSHelpWindow');">Converged to an infeasible point</a>.

fmincon stopped because the <a href = "matlab: helpview('optim','norm_curr_step_simple_fminconip','CSHelpWindow');">size of the current step</a> is less than
the value of the <a href = "matlab: helpview('optim','step_size_tol','CSHelpWindow');">step size tolerance</a> but constraints are not
satisfied to within the value of the <a href = "matlab: helpview('optim','constraint_tolerance','CSHelpWindow');">constraint tolerance</a>.

<<a href = "matlab: createExitMsg({'optimlib:sqpLineSearch:ExitNeg22basic','fmincon'},{'optimlib:sqpLineSearch:ExitNeg22detailed','1.000000e-06','1.000000e+00','1.000000e-06'},true,true);;">stopping criteria details</a>>
Step 19:
Mobile Platform 1 Pose: [0.785396026760021;-9.9743099077894;-7.00084677753696]
Robot Arm 1 Joint Angles: [-0.00218788714244672;2.17454821889181;-0.0021878871424525;-0.00740588626491103;-0.0021878871424525;-2.17462402111636;-0.00218788704194981]
Mobile Platform 2 Pose: [-2.35922187096734;9.97519906456786;6.84165468292919]
Robot Arm 2 Joint Angles: [0.00221142451529212;-2.21681974611415;0.00221142302109836;0.00660597836957832;0.00221142302113533;2.21187767382213;0.00221142371231493]

<a href = "matlab: helpview('optim','no_feasible_point','CSHelpWindow');">Converged to an infeasible point</a>.

fmincon stopped because the <a href = "matlab: helpview('optim','norm_curr_step_simple_fminconip','CSHelpWindow');">size of the current step</a> is less than
the value of the <a href = "matlab: helpview('optim','step_size_tol','CSHelpWindow');">step size tolerance</a> but constraints are not
satisfied to within the value of the <a href = "matlab: helpview('optim','constraint_tolerance','CSHelpWindow');">constraint tolerance</a>.

<<a href = "matlab: createExitMsg({'optimlib:sqpLineSearch:ExitNeg22basic','fmincon'},{'optimlib:sqpLineSearch:ExitNeg22detailed','1.000000e-06','1.000000e+00','1.000000e-06'},true,true);;">stopping criteria details</a>>

<a href = "matlab: helpview('optim','no_feasible_point','CSHelpWindow');">Converged to an infeasible point</a>.

fmincon stopped because the <a href = "matlab: helpview('optim','norm_curr_step_simple_fminconip','CSHelpWindow');">size of the current step</a> is less than
the value of the <a href = "matlab: helpview('optim','step_size_tol','CSHelpWindow');">step size tolerance</a> but constraints are not
satisfied to within the value of the <a href = "matlab: helpview('optim','constraint_tolerance','CSHelpWindow');">constraint tolerance</a>.

<<a href = "matlab: createExitMsg({'optimlib:sqpLineSearch:ExitNeg22basic','fmincon'},{'optimlib:sqpLineSearch:ExitNeg22detailed','1.000000e-06','1.000000e+00','1.000000e-06'},true,true);;">stopping criteria details</a>>
Step 20:
Mobile Platform 1 Pose: [0.785395956603331;-9.97259808477927;-6.91581468782267]
Robot Arm 1 Joint Angles: [-0.00225972628881696;2.20060448107323;-0.00225972628882291;-0.00739236729819143;-0.00225972628882291;-2.20063532500117;-0.00225972618832022]
Mobile Platform 2 Pose: [-2.36092971612974;9.97359603815626;6.72789466167286]
Robot Arm 2 Joint Angles: [0.00229767215388615;-2.20806025355593;0.00229767065969262;0.00658087281146497;0.00229767065972958;2.20659266856525;0.00229767135090919]

<a href = "matlab: helpview('optim','no_feasible_point','CSHelpWindow');">Converged to an infeasible point</a>.

fmincon stopped because the <a href = "matlab: helpview('optim','norm_curr_step_simple_fminconip','CSHelpWindow');">size of the current step</a> is less than
the value of the <a href = "matlab: helpview('optim','step_size_tol','CSHelpWindow');">step size tolerance</a> but constraints are not
satisfied to within the value of the <a href = "matlab: helpview('optim','constraint_tolerance','CSHelpWindow');">constraint tolerance</a>.

<<a href = "matlab: createExitMsg({'optimlib:sqpLineSearch:ExitNeg22basic','fmincon'},{'optimlib:sqpLineSearch:ExitNeg22detailed','1.000000e-06','1.000000e+00','1.000000e-06'},true,true);;">stopping criteria details</a>>

<a href = "matlab: helpview('optim','no_feasible_point','CSHelpWindow');">Converged to an infeasible point</a>.

fmincon stopped because the <a href = "matlab: helpview('optim','norm_curr_step_simple_fminconip','CSHelpWindow');">size of the current step</a> is less than
the value of the <a href = "matlab: helpview('optim','step_size_tol','CSHelpWindow');">step size tolerance</a> but constraints are not
satisfied to within the value of the <a href = "matlab: helpview('optim','constraint_tolerance','CSHelpWindow');">constraint tolerance</a>.

<<a href = "matlab: createExitMsg({'optimlib:sqpLineSearch:ExitNeg22basic','fmincon'},{'optimlib:sqpLineSearch:ExitNeg22detailed','1.000000e-06','1.000000e+00','1.000000e-06'},true,true);;">stopping criteria details</a>>
Step 21:
Mobile Platform 1 Pose: [0.785395855227854;-9.97409553094492;-6.77330520536714]
Robot Arm 1 Joint Angles: [-0.00236353291585721;2.01516324804883;-0.00236353291586342;-0.00737275757568851;-0.00236353291586342;-1.96106355016073;-0.00236353281536074]
Mobile Platform 2 Pose: [-2.36092957741403;9.97448159350473;6.54709323299883]
Robot Arm 2 Joint Angles: [0.00243971704139683;-2.06634248535816;0.00243971554720365;0.00655196036982462;0.00243971554724061;2.06493272525077;0.00243971623842022]

<a href = "matlab: helpview('optim','no_feasible_point','CSHelpWindow');">Converged to an infeasible point</a>.

fmincon stopped because the <a href = "matlab: helpview('optim','norm_curr_step_simple_fminconip','CSHelpWindow');">size of the current step</a> is less than
the value of the <a href = "matlab: helpview('optim','step_size_tol','CSHelpWindow');">step size tolerance</a> but constraints are not
satisfied to within the value of the <a href = "matlab: helpview('optim','constraint_tolerance','CSHelpWindow');">constraint tolerance</a>.

<<a href = "matlab: createExitMsg({'optimlib:sqpLineSearch:ExitNeg22basic','fmincon'},{'optimlib:sqpLineSearch:ExitNeg22detailed','1.000000e-06','1.000000e+00','1.000000e-06'},true,true);;">stopping criteria details</a>>

<a href = "matlab: helpview('optim','no_feasible_point','CSHelpWindow');">Converged to an infeasible point</a>.

fmincon stopped because the <a href = "matlab: helpview('optim','norm_curr_step_simple_fminconip','CSHelpWindow');">size of the current step</a> is less than
the value of the <a href = "matlab: helpview('optim','step_size_tol','CSHelpWindow');">step size tolerance</a> but constraints are not
satisfied to within the value of the <a href = "matlab: helpview('optim','constraint_tolerance','CSHelpWindow');">constraint tolerance</a>.

<<a href = "matlab: createExitMsg({'optimlib:sqpLineSearch:ExitNeg22basic','fmincon'},{'optimlib:sqpLineSearch:ExitNeg22detailed','1.000000e-06','1.000000e+00','1.000000e-06'},true,true);;">stopping criteria details</a>>
Step 22:
Mobile Platform 1 Pose: [0.785395822155724;-9.9722812970083;-6.73833367380644]
Robot Arm 1 Joint Angles: [-0.00239739691375578;2.0943950974136;-0.00239739691376206;-0.00731934997979104;-0.00239739691376206;-2.09439511080696;-0.00239739681325938]
Mobile Platform 2 Pose: [-2.36235905247552;9.97261212672092;6.4893993258835]
Robot Arm 2 Joint Angles: [0.00248224510409184;-2.17571102969911;0.00248224360989877;0.00654327735525158;0.00248224360993573;2.17529331619379;0.00248224430111534]

<a href = "matlab: helpview('optim','no_feasible_point','CSHelpWindow');">Converged to an infeasible point</a>.

fmincon stopped because the <a href = "matlab: helpview('optim','norm_curr_step_simple_fminconip','CSHelpWindow');">size of the current step</a> is less than
the value of the <a href = "matlab: helpview('optim','step_size_tol','CSHelpWindow');">step size tolerance</a> but constraints are not
satisfied to within the value of the <a href = "matlab: helpview('optim','constraint_tolerance','CSHelpWindow');">constraint tolerance</a>.

<<a href = "matlab: createExitMsg({'optimlib:sqpLineSearch:ExitNeg22basic','fmincon'},{'optimlib:sqpLineSearch:ExitNeg22detailed','1.000000e-06','1.000000e+00','1.000000e-06'},true,true);;">stopping criteria details</a>>

<a href = "matlab: helpview('optim','no_feasible_point','CSHelpWindow');">Converged to an infeasible point</a>.

fmincon stopped because the <a href = "matlab: helpview('optim','norm_curr_step_simple_fminconip','CSHelpWindow');">size of the current step</a> is less than
the value of the <a href = "matlab: helpview('optim','step_size_tol','CSHelpWindow');">step size tolerance</a> but constraints are not
satisfied to within the value of the <a href = "matlab: helpview('optim','constraint_tolerance','CSHelpWindow');">constraint tolerance</a>.

<<a href = "matlab: createExitMsg({'optimlib:sqpLineSearch:ExitNeg22basic','fmincon'},{'optimlib:sqpLineSearch:ExitNeg22detailed','1.000000e-06','1.000000e+00','1.000000e-06'},true,true);;">stopping criteria details</a>>
Step 23:
Mobile Platform 1 Pose: [0.785395795540073;-9.97333331320683;-6.6973716673834]
Robot Arm 1 Joint Angles: [-0.00242465134050779;1.92606731995396;-0.00242465134051415;-0.00731416428434603;-0.00242465134051415;-1.92607770473821;-0.00242465124001147]
Mobile Platform 2 Pose: [-2.3623590143338;9.97397067280216;6.44207557475005]
Robot Arm 2 Joint Angles: [0.00252130036727536;-1.99026979667471;0.00252129887308238;0.00653635981088386;0.00252129887311934;1.95793286284526;0.00252129956429895]

<a href = "matlab: helpview('optim','no_feasible_point','CSHelpWindow');">Converged to an infeasible point</a>.

fmincon stopped because the <a href = "matlab: helpview('optim','norm_curr_step_simple_fminconip','CSHelpWindow');">size of the current step</a> is less than
the value of the <a href = "matlab: helpview('optim','step_size_tol','CSHelpWindow');">step size tolerance</a> but constraints are not
satisfied to within the value of the <a href = "matlab: helpview('optim','constraint_tolerance','CSHelpWindow');">constraint tolerance</a>.

<<a href = "matlab: createExitMsg({'optimlib:sqpLineSearch:ExitNeg22basic','fmincon'},{'optimlib:sqpLineSearch:ExitNeg22detailed','1.000000e-06','1.000000e+00','1.000000e-06'},true,true);;">stopping criteria details</a>>

<a href = "matlab: helpview('optim','no_feasible_point','CSHelpWindow');">Converged to an infeasible point</a>.

fmincon stopped because the <a href = "matlab: helpview('optim','norm_curr_step_simple_fminconip','CSHelpWindow');">size of the current step</a> is less than
the value of the <a href = "matlab: helpview('optim','step_size_tol','CSHelpWindow');">step size tolerance</a> but constraints are not
satisfied to within the value of the <a href = "matlab: helpview('optim','constraint_tolerance','CSHelpWindow');">constraint tolerance</a>.

<<a href = "matlab: createExitMsg({'optimlib:sqpLineSearch:ExitNeg22basic','fmincon'},{'optimlib:sqpLineSearch:ExitNeg22detailed','1.000000e-06','1.000000e+00','1.000000e-06'},true,true);;">stopping criteria details</a>>
Step 24:
Mobile Platform 1 Pose: [0.78539578119585;-9.97294909647023;-6.68023583492612]
Robot Arm 1 Joint Angles: [-0.00243933982504677;1.98753916232563;-0.00243933982505317;-0.00731132879957033;-0.00243933982505317;-1.98755521807943;-0.00243933972455049]
Mobile Platform 2 Pose: [-2.36235899592969;9.97313054469888;6.41628062585664]
Robot Arm 2 Joint Angles: [0.00254014431418212;-2.0943951023932;0.00254014281998918;0.00651752707777928;0.00254014282002614;2.09237219307912;0.00254014351120575]

<a href = "matlab: helpview('optim','no_feasible_point','CSHelpWindow');">Converged to an infeasible point</a>.

fmincon stopped because the <a href = "matlab: helpview('optim','norm_curr_step_simple_fminconip','CSHelpWindow');">size of the current step</a> is less than
the value of the <a href = "matlab: helpview('optim','step_size_tol','CSHelpWindow');">step size tolerance</a> but constraints are not
satisfied to within the value of the <a href = "matlab: helpview('optim','constraint_tolerance','CSHelpWindow');">constraint tolerance</a>.

<<a href = "matlab: createExitMsg({'optimlib:sqpLineSearch:ExitNeg22basic','fmincon'},{'optimlib:sqpLineSearch:ExitNeg22detailed','1.000000e-06','1.000000e+00','1.000000e-06'},true,true);;">stopping criteria details</a>>

<a href = "matlab: helpview('optim','no_feasible_point','CSHelpWindow');">Converged to an infeasible point</a>.

fmincon stopped because the <a href = "matlab: helpview('optim','norm_curr_step_simple_fminconip','CSHelpWindow');">size of the current step</a> is less than
the value of the <a href = "matlab: helpview('optim','step_size_tol','CSHelpWindow');">step size tolerance</a> but constraints are not
satisfied to within the value of the <a href = "matlab: helpview('optim','constraint_tolerance','CSHelpWindow');">constraint tolerance</a>.

<<a href = "matlab: createExitMsg({'optimlib:sqpLineSearch:ExitNeg22basic','fmincon'},{'optimlib:sqpLineSearch:ExitNeg22detailed','1.000000e-06','1.000000e+00','1.000000e-06'},true,true);;">stopping criteria details</a>>
Step 25:
Mobile Platform 1 Pose: [0.786583728921051;-9.97200303867874;-6.67348002163193]
Robot Arm 1 Joint Angles: [-0.00244810023692547;2.0943951023932;-0.00244810023693188;-0.00730965013647538;-0.00244810023693188;-2.0943951023932;-0.002448100136436]
Mobile Platform 2 Pose: [-2.36235898472469;9.97273042038539;6.4011972075873]
Robot Arm 2 Joint Angles: [0.00255161636804164;-2.0943951023932;0.00255161487384873;0.00651501856631029;0.0025516148738857;2.0943951023932;0.0025516155650653]

<a href = "matlab: helpview('optim','no_feasible_point','CSHelpWindow');">Converged to an infeasible point</a>.

fmincon stopped because the <a href = "matlab: helpview('optim','norm_curr_step_simple_fminconip','CSHelpWindow');">size of the current step</a> is less than
the value of the <a href = "matlab: helpview('optim','step_size_tol','CSHelpWindow');">step size tolerance</a> but constraints are not
satisfied to within the value of the <a href = "matlab: helpview('optim','constraint_tolerance','CSHelpWindow');">constraint tolerance</a>.

<<a href = "matlab: createExitMsg({'optimlib:sqpLineSearch:ExitNeg22basic','fmincon'},{'optimlib:sqpLineSearch:ExitNeg22detailed','1.000000e-06','1.000000e+00','1.000000e-06'},true,true);;">stopping criteria details</a>>

<a href = "matlab: helpview('optim','no_feasible_point','CSHelpWindow');">Converged to an infeasible point</a>.

fmincon stopped because the <a href = "matlab: helpview('optim','norm_curr_step_simple_fminconip','CSHelpWindow');">size of the current step</a> is less than
the value of the <a href = "matlab: helpview('optim','step_size_tol','CSHelpWindow');">step size tolerance</a> but constraints are not
satisfied to within the value of the <a href = "matlab: helpview('optim','constraint_tolerance','CSHelpWindow');">constraint tolerance</a>.

<<a href = "matlab: createExitMsg({'optimlib:sqpLineSearch:ExitNeg22basic','fmincon'},{'optimlib:sqpLineSearch:ExitNeg22detailed','1.000000e-06','1.000000e+00','1.000000e-06'},true,true);;">stopping criteria details</a>>
Step 26:
Mobile Platform 1 Pose: [0.787820215400374;-9.97358488636938;-6.658489888061]
Robot Arm 1 Joint Angles: [-0.00245346351203854;1.9089538693049;-0.00245346351204498;-0.00730863145473396;-0.00245346351204498;-1.84130049432083;-0.00245346341154909]
Mobile Platform 2 Pose: [-2.36235897802882;9.97385924458085;6.39412700240987]
Robot Arm 2 Joint Angles: [0.00255847293778311;-1.91378208418802;0.00255847144359022;0.00651387163539225;0.00255847144362718;1.91378437804986;0.00255847213480679]

<a href = "matlab: helpview('optim','no_feasible_point','CSHelpWindow');">Converged to an infeasible point</a>.

fmincon stopped because the <a href = "matlab: helpview('optim','norm_curr_step_simple_fminconip','CSHelpWindow');">size of the current step</a> is less than
the value of the <a href = "matlab: helpview('optim','step_size_tol','CSHelpWindow');">step size tolerance</a> but constraints are not
satisfied to within the value of the <a href = "matlab: helpview('optim','constraint_tolerance','CSHelpWindow');">constraint tolerance</a>.

<<a href = "matlab: createExitMsg({'optimlib:sqpLineSearch:ExitNeg22basic','fmincon'},{'optimlib:sqpLineSearch:ExitNeg22detailed','1.000000e-06','1.000000e+00','1.000000e-06'},true,true);;">stopping criteria details</a>>

<a href = "matlab: helpview('optim','no_feasible_point','CSHelpWindow');">Converged to an infeasible point</a>.

fmincon stopped because the <a href = "matlab: helpview('optim','norm_curr_step_simple_fminconip','CSHelpWindow');">size of the current step</a> is less than
the value of the <a href = "matlab: helpview('optim','step_size_tol','CSHelpWindow');">step size tolerance</a> but constraints are not
satisfied to within the value of the <a href = "matlab: helpview('optim','constraint_tolerance','CSHelpWindow');">constraint tolerance</a>.

<<a href = "matlab: createExitMsg({'optimlib:sqpLineSearch:ExitNeg22basic','fmincon'},{'optimlib:sqpLineSearch:ExitNeg22detailed','1.000000e-06','1.000000e+00','1.000000e-06'},true,true);;">stopping criteria details</a>>
Step 27:
Mobile Platform 1 Pose: [0.789055691010501;-9.97165007568431;-6.66429527529198]
Robot Arm 1 Joint Angles: [-0.00245662817237413;2.09439510199037;-0.00245662817238056;-0.00730247937466522;-0.00245662817238056;-2.09439510096607;-0.00245662807189154]
Mobile Platform 2 Pose: [-2.36235897418051;9.9720090104827;6.38613180311934]
Robot Arm 2 Joint Angles: [0.002562411752238;-2.09439510008311;0.00256241025804512;0.00651320359973634;0.00256241025808208;2.09439510059301;0.00256241094926169]

<a href = "matlab: helpview('optim','no_feasible_point','CSHelpWindow');">Converged to an infeasible point</a>.

fmincon stopped because the <a href = "matlab: helpview('optim','norm_curr_step_simple_fminconip','CSHelpWindow');">size of the current step</a> is less than
the value of the <a href = "matlab: helpview('optim','step_size_tol','CSHelpWindow');">step size tolerance</a> but constraints are not
satisfied to within the value of the <a href = "matlab: helpview('optim','constraint_tolerance','CSHelpWindow');">constraint tolerance</a>.

<<a href = "matlab: createExitMsg({'optimlib:sqpLineSearch:ExitNeg22basic','fmincon'},{'optimlib:sqpLineSearch:ExitNeg22detailed','1.000000e-06','1.000000e+00','1.000000e-06'},true,true);;">stopping criteria details</a>>

<a href = "matlab: helpview('optim','no_feasible_point','CSHelpWindow');">Converged to an infeasible point</a>.

fmincon stopped because the <a href = "matlab: helpview('optim','norm_curr_step_simple_fminconip','CSHelpWindow');">size of the current step</a> is less than
the value of the <a href = "matlab: helpview('optim','step_size_tol','CSHelpWindow');">step size tolerance</a> but constraints are not
satisfied to within the value of the <a href = "matlab: helpview('optim','constraint_tolerance','CSHelpWindow');">constraint tolerance</a>.

<<a href = "matlab: createExitMsg({'optimlib:sqpLineSearch:ExitNeg22basic','fmincon'},{'optimlib:sqpLineSearch:ExitNeg22detailed','1.000000e-06','1.000000e+00','1.000000e-06'},true,true);;">stopping criteria details</a>>
Step 28:
Mobile Platform 1 Pose: [0.790290227280904;-9.97334587554025;-6.65299765973811]
Robot Arm 1 Joint Angles: [-0.00245854444204544;1.90895386897707;-0.00245854444205188;-0.00730211693698377;-0.00245854444205188;-1.82306749033738;-0.00245854434156287]
Mobile Platform 2 Pose: [-2.3623589718368;9.97390385696592;6.38615432268034]
Robot Arm 2 Joint Angles: [0.00256480984253003;-1.90895386636861;0.00256480834833715;0.00651280402683668;0.00256480834837412;1.79987078931938;0.00256480903955372]

<a href = "matlab: helpview('optim','no_feasible_point','CSHelpWindow');">Converged to an infeasible point</a>.

fmincon stopped because the <a href = "matlab: helpview('optim','norm_curr_step_simple_fminconip','CSHelpWindow');">size of the current step</a> is less than
the value of the <a href = "matlab: helpview('optim','step_size_tol','CSHelpWindow');">step size tolerance</a> but constraints are not
satisfied to within the value of the <a href = "matlab: helpview('optim','constraint_tolerance','CSHelpWindow');">constraint tolerance</a>.

<<a href = "matlab: createExitMsg({'optimlib:sqpLineSearch:ExitNeg22basic','fmincon'},{'optimlib:sqpLineSearch:ExitNeg22detailed','1.000000e-06','1.000000e+00','1.000000e-06'},true,true);;">stopping criteria details</a>>

<a href = "matlab: helpview('optim','no_feasible_point','CSHelpWindow');">Converged to an infeasible point</a>.

fmincon stopped because the <a href = "matlab: helpview('optim','norm_curr_step_simple_fminconip','CSHelpWindow');">size of the current step</a> is less than
the value of the <a href = "matlab: helpview('optim','step_size_tol','CSHelpWindow');">step size tolerance</a> but constraints are not
satisfied to within the value of the <a href = "matlab: helpview('optim','constraint_tolerance','CSHelpWindow');">constraint tolerance</a>.

<<a href = "matlab: createExitMsg({'optimlib:sqpLineSearch:ExitNeg22basic','fmincon'},{'optimlib:sqpLineSearch:ExitNeg22detailed','1.000000e-06','1.000000e+00','1.000000e-06'},true,true);;">stopping criteria details</a>>
Step 29:
Mobile Platform 1 Pose: [0.79029022613362;-9.97254300149928;-6.65580170335281]
Robot Arm 1 Joint Angles: [-0.00245971926100261;2.03741087873113;-0.00245971926100905;-0.00729928013613038;-0.00245971926100905;-1.95153017369315;-0.00245971916052003]
Mobile Platform 2 Pose: [-2.36235897039731;9.97264986912869;6.38204122085557]
Robot Arm 2 Joint Angles: [0.00256628388492966;-2.10958750964745;0.00256628239073679;0.00650839334914099;0.00256628239077375;2.00051325395361;0.00256628308195336]

<a href = "matlab: helpview('optim','no_feasible_point','CSHelpWindow');">Converged to an infeasible point</a>.

fmincon stopped because the <a href = "matlab: helpview('optim','norm_curr_step_simple_fminconip','CSHelpWindow');">size of the current step</a> is less than
the value of the <a href = "matlab: helpview('optim','step_size_tol','CSHelpWindow');">step size tolerance</a> but constraints are not
satisfied to within the value of the <a href = "matlab: helpview('optim','constraint_tolerance','CSHelpWindow');">constraint tolerance</a>.

<<a href = "matlab: createExitMsg({'optimlib:sqpLineSearch:ExitNeg22basic','fmincon'},{'optimlib:sqpLineSearch:ExitNeg22detailed','1.000000e-06','1.000000e+00','1.000000e-06'},true,true);;">stopping criteria details</a>>

<a href = "matlab: helpview('optim','no_feasible_point','CSHelpWindow');">Converged to an infeasible point</a>.

fmincon stopped because the <a href = "matlab: helpview('optim','norm_curr_step_simple_fminconip','CSHelpWindow');">size of the current step</a> is less than
the value of the <a href = "matlab: helpview('optim','step_size_tol','CSHelpWindow');">step size tolerance</a> but constraints are not
satisfied to within the value of the <a href = "matlab: helpview('optim','constraint_tolerance','CSHelpWindow');">constraint tolerance</a>.

<<a href = "matlab: createExitMsg({'optimlib:sqpLineSearch:ExitNeg22basic','fmincon'},{'optimlib:sqpLineSearch:ExitNeg22detailed','1.000000e-06','1.000000e+00','1.000000e-06'},true,true);;">stopping criteria details</a>>
Step 30:
Mobile Platform 1 Pose: [0.790290225430749;-9.97237811509803;-6.65550620131425]
Robot Arm 1 Joint Angles: [-0.00246043900043451;2.0637909846094;-0.00246043900044096;-0.00729756181311732;-0.00246043900044096;-1.97791371621745;-0.00246043889995194]
Mobile Platform 2 Pose: [-2.36235896951956;9.97310603046311;6.38182860558393]
Robot Arm 2 Joint Angles: [0.00256718270316793;-2.03659905461474;0.00256718120897507;0.00650575182435547;0.00256718120901203;1.92753008197047;0.00256718190019164]

<a href = "matlab: helpview('optim','no_feasible_point','CSHelpWindow');">Converged to an infeasible point</a>.

fmincon stopped because the <a href = "matlab: helpview('optim','norm_curr_step_simple_fminconip','CSHelpWindow');">size of the current step</a> is less than
the value of the <a href = "matlab: helpview('optim','step_size_tol','CSHelpWindow');">step size tolerance</a> but constraints are not
satisfied to within the value of the <a href = "matlab: helpview('optim','constraint_tolerance','CSHelpWindow');">constraint tolerance</a>.

<<a href = "matlab: createExitMsg({'optimlib:sqpLineSearch:ExitNeg22basic','fmincon'},{'optimlib:sqpLineSearch:ExitNeg22detailed','1.000000e-06','1.000000e+00','1.000000e-06'},true,true);;">stopping criteria details</a>>

<a href = "matlab: helpview('optim','no_feasible_point','CSHelpWindow');">Converged to an infeasible point</a>.

fmincon stopped because the <a href = "matlab: helpview('optim','norm_curr_step_simple_fminconip','CSHelpWindow');">size of the current step</a> is less than
the value of the <a href = "matlab: helpview('optim','step_size_tol','CSHelpWindow');">step size tolerance</a> but constraints are not
satisfied to within the value of the <a href = "matlab: helpview('optim','constraint_tolerance','CSHelpWindow');">constraint tolerance</a>.

<<a href = "matlab: createExitMsg({'optimlib:sqpLineSearch:ExitNeg22basic','fmincon'},{'optimlib:sqpLineSearch:ExitNeg22detailed','1.000000e-06','1.000000e+00','1.000000e-06'},true,true);;">stopping criteria details</a>>
Step 31:
Mobile Platform 1 Pose: [0.790290225008633;-9.97341831887358;-6.64975958644216]
Robot Arm 1 Joint Angles: [-0.00246087124782081;1.89735735089855;-0.00246087124782726;-0.00729653219115224;-0.00246087124782726;-1.81148214175053;-0.00246087114733825]
Mobile Platform 2 Pose: [-2.36235896898918;9.9735771498413;6.3816721400189]
Robot Arm 2 Joint Angles: [0.0025677258069506;-1.96121834800374;0.00256772431275773;0.00650414572388438;0.00256772431279469;1.85215258756041;0.0025677250039743]

<a href = "matlab: helpview('optim','no_feasible_point','CSHelpWindow');">Converged to an infeasible point</a>.

fmincon stopped because the <a href = "matlab: helpview('optim','norm_curr_step_simple_fminconip','CSHelpWindow');">size of the current step</a> is less than
the value of the <a href = "matlab: helpview('optim','step_size_tol','CSHelpWindow');">step size tolerance</a> but constraints are not
satisfied to within the value of the <a href = "matlab: helpview('optim','constraint_tolerance','CSHelpWindow');">constraint tolerance</a>.

<<a href = "matlab: createExitMsg({'optimlib:sqpLineSearch:ExitNeg22basic','fmincon'},{'optimlib:sqpLineSearch:ExitNeg22detailed','1.000000e-06','1.000000e+00','1.000000e-06'},true,true);;">stopping criteria details</a>>

<a href = "matlab: helpview('optim','no_feasible_point','CSHelpWindow');">Converged to an infeasible point</a>.

fmincon stopped because the <a href = "matlab: helpview('optim','norm_curr_step_simple_fminconip','CSHelpWindow');">size of the current step</a> is less than
the value of the <a href = "matlab: helpview('optim','step_size_tol','CSHelpWindow');">step size tolerance</a> but constraints are not
satisfied to within the value of the <a href = "matlab: helpview('optim','constraint_tolerance','CSHelpWindow');">constraint tolerance</a>.

<<a href = "matlab: createExitMsg({'optimlib:sqpLineSearch:ExitNeg22basic','fmincon'},{'optimlib:sqpLineSearch:ExitNeg22detailed','1.000000e-06','1.000000e+00','1.000000e-06'},true,true);;">stopping criteria details</a>>
Step 32:
Mobile Platform 1 Pose: [0.790290224744966;-9.97165700515629;-6.65837224068759]
Robot Arm 1 Joint Angles: [-0.00246114124222841;2.1791668931075;-0.00246114124223485;-0.00729587963387773;-0.00246114124223485;-2.09329298907402;-0.00246114114174583]
Mobile Platform 2 Pose: [-2.36235896866025;9.97221509864297;6.37922665370672]
Robot Arm 2 Joint Angles: [0.00256806263447364;-2.17914553690244;0.00256806114028078;0.00650314288926904;0.00256806114031774;2.07008178212835;0.00256806183149735]

<a href = "matlab: helpview('optim','no_feasible_point','CSHelpWindow');">Converged to an infeasible point</a>.

fmincon stopped because the <a href = "matlab: helpview('optim','norm_curr_step_simple_fminconip','CSHelpWindow');">size of the current step</a> is less than
the value of the <a href = "matlab: helpview('optim','step_size_tol','CSHelpWindow');">step size tolerance</a> but constraints are not
satisfied to within the value of the <a href = "matlab: helpview('optim','constraint_tolerance','CSHelpWindow');">constraint tolerance</a>.

<<a href = "matlab: createExitMsg({'optimlib:sqpLineSearch:ExitNeg22basic','fmincon'},{'optimlib:sqpLineSearch:ExitNeg22detailed','1.000000e-06','1.000000e+00','1.000000e-06'},true,true);;">stopping criteria details</a>>

<a href = "matlab: helpview('optim','no_feasible_point','CSHelpWindow');">Converged to an infeasible point</a>.

fmincon stopped because the <a href = "matlab: helpview('optim','norm_curr_step_simple_fminconip','CSHelpWindow');">size of the current step</a> is less than
the value of the <a href = "matlab: helpview('optim','step_size_tol','CSHelpWindow');">step size tolerance</a> but constraints are not
satisfied to within the value of the <a href = "matlab: helpview('optim','constraint_tolerance','CSHelpWindow');">constraint tolerance</a>.

<<a href = "matlab: createExitMsg({'optimlib:sqpLineSearch:ExitNeg22basic','fmincon'},{'optimlib:sqpLineSearch:ExitNeg22detailed','1.000000e-06','1.000000e+00','1.000000e-06'},true,true);;">stopping criteria details</a>>
Step 33:
Mobile Platform 1 Pose: [0.790290224588671;-9.97359339868868;-6.64819574401859]
Robot Arm 1 Joint Angles: [-0.00246130128871133;1.86934355024118;-0.00246130128871779;-0.00729550194974299;-0.00246130128871779;-1.78347040157598;-0.00246130118822877]
Mobile Platform 2 Pose: [-2.36235896846489;9.97401956819947;6.38179611249918]
Robot Arm 2 Joint Angles: [0.00256826267904104;-1.89042982336212;0.00256826118484818;0.0065025583883283;0.00256826118488514;1.7813672375899;0.00256826187606475]

<a href = "matlab: helpview('optim','no_feasible_point','CSHelpWindow');">Converged to an infeasible point</a>.

fmincon stopped because the <a href = "matlab: helpview('optim','norm_curr_step_simple_fminconip','CSHelpWindow');">size of the current step</a> is less than
the value of the <a href = "matlab: helpview('optim','step_size_tol','CSHelpWindow');">step size tolerance</a> but constraints are not
satisfied to within the value of the <a href = "matlab: helpview('optim','constraint_tolerance','CSHelpWindow');">constraint tolerance</a>.

<<a href = "matlab: createExitMsg({'optimlib:sqpLineSearch:ExitNeg22basic','fmincon'},{'optimlib:sqpLineSearch:ExitNeg22detailed','1.000000e-06','1.000000e+00','1.000000e-06'},true,true);;">stopping criteria details</a>>

<a href = "matlab: helpview('optim','no_feasible_point','CSHelpWindow');">Converged to an infeasible point</a>.

fmincon stopped because the <a href = "matlab: helpview('optim','norm_curr_step_simple_fminconip','CSHelpWindow');">size of the current step</a> is less than
the value of the <a href = "matlab: helpview('optim','step_size_tol','CSHelpWindow');">step size tolerance</a> but constraints are not
satisfied to within the value of the <a href = "matlab: helpview('optim','constraint_tolerance','CSHelpWindow');">constraint tolerance</a>.

<<a href = "matlab: createExitMsg({'optimlib:sqpLineSearch:ExitNeg22basic','fmincon'},{'optimlib:sqpLineSearch:ExitNeg22detailed','1.000000e-06','1.000000e+00','1.000000e-06'},true,true);;">stopping criteria details</a>>
Step 34:
Mobile Platform 1 Pose: [0.790290224490988;-9.97198118838939;-6.65650232316299]
Robot Arm 1 Joint Angles: [-0.00246140131582798;2.12729695575422;-0.00246140131583442;-0.00729525957579627;-0.00246140131583442;-2.04142429183691;-0.0024614012153454]
Mobile Platform 2 Pose: [-2.36235896834263;9.97211728518185;6.37853538630362]
Robot Arm 2 Joint Angles: [0.0025683878729218;-2.19479473098134;0.00256838637872894;0.00650218318900195;0.0025683863787659;2.08573289560778;0.00256838706994551]

<a href = "matlab: helpview('optim','no_feasible_point','CSHelpWindow');">Converged to an infeasible point</a>.

fmincon stopped because the <a href = "matlab: helpview('optim','norm_curr_step_simple_fminconip','CSHelpWindow');">size of the current step</a> is less than
the value of the <a href = "matlab: helpview('optim','step_size_tol','CSHelpWindow');">step size tolerance</a> but constraints are not
satisfied to within the value of the <a href = "matlab: helpview('optim','constraint_tolerance','CSHelpWindow');">constraint tolerance</a>.

<<a href = "matlab: createExitMsg({'optimlib:sqpLineSearch:ExitNeg22basic','fmincon'},{'optimlib:sqpLineSearch:ExitNeg22detailed','1.000000e-06','1.000000e+00','1.000000e-06'},true,true);;">stopping criteria details</a>>

<a href = "matlab: helpview('optim','no_feasible_point','CSHelpWindow');">Converged to an infeasible point</a>.

fmincon stopped because the <a href = "matlab: helpview('optim','norm_curr_step_simple_fminconip','CSHelpWindow');">size of the current step</a> is less than
the value of the <a href = "matlab: helpview('optim','step_size_tol','CSHelpWindow');">step size tolerance</a> but constraints are not
satisfied to within the value of the <a href = "matlab: helpview('optim','constraint_tolerance','CSHelpWindow');">constraint tolerance</a>.

<<a href = "matlab: createExitMsg({'optimlib:sqpLineSearch:ExitNeg22basic','fmincon'},{'optimlib:sqpLineSearch:ExitNeg22detailed','1.000000e-06','1.000000e+00','1.000000e-06'},true,true);;">stopping criteria details</a>>
Step 35:
Mobile Platform 1 Pose: [0.790290224432368;-9.97295374695729;-6.65125389844403]
Robot Arm 1 Joint Angles: [-0.00246146134284901;1.97168744265659;-0.00246146134285546;-0.00729511734192152;-0.00246146134285546;-1.88581506320703;-0.00246146124236644]
Mobile Platform 2 Pose: [-2.36235896826988;9.97371181273788;6.38110321060665]
Robot Arm 2 Joint Angles: [0.00256846237385183;-1.93967010461061;0.00256846087965897;0.00650196578315604;0.00256846087969593;1.83060870404874;0.00256846157087554]

<a href = "matlab: helpview('optim','no_feasible_point','CSHelpWindow');">Converged to an infeasible point</a>.

fmincon stopped because the <a href = "matlab: helpview('optim','norm_curr_step_simple_fminconip','CSHelpWindow');">size of the current step</a> is less than
the value of the <a href = "matlab: helpview('optim','step_size_tol','CSHelpWindow');">step size tolerance</a> but constraints are not
satisfied to within the value of the <a href = "matlab: helpview('optim','constraint_tolerance','CSHelpWindow');">constraint tolerance</a>.

<<a href = "matlab: createExitMsg({'optimlib:sqpLineSearch:ExitNeg22basic','fmincon'},{'optimlib:sqpLineSearch:ExitNeg22detailed','1.000000e-06','1.000000e+00','1.000000e-06'},true,true);;">stopping criteria details</a>>

<a href = "matlab: helpview('optim','no_feasible_point','CSHelpWindow');">Converged to an infeasible point</a>.

fmincon stopped because the <a href = "matlab: helpview('optim','norm_curr_step_simple_fminconip','CSHelpWindow');">size of the current step</a> is less than
the value of the <a href = "matlab: helpview('optim','step_size_tol','CSHelpWindow');">step size tolerance</a> but constraints are not
satisfied to within the value of the <a href = "matlab: helpview('optim','constraint_tolerance','CSHelpWindow');">constraint tolerance</a>.

<<a href = "matlab: createExitMsg({'optimlib:sqpLineSearch:ExitNeg22basic','fmincon'},{'optimlib:sqpLineSearch:ExitNeg22detailed','1.000000e-06','1.000000e+00','1.000000e-06'},true,true);;">stopping criteria details</a>>
Step 36:
Mobile Platform 1 Pose: [0.790290224396625;-9.97296922297084;-6.651349811845]
Robot Arm 1 Joint Angles: [-0.00246149794317022;1.96921119261804;-0.00246149794317667;-0.00729502947122296;-0.00246149794317667;-1.88333898890987;-0.00246149784268765]
Mobile Platform 2 Pose: [-2.36235896822501;9.97290941793671;6.37953315104436]
Robot Arm 2 Joint Angles: [0.00256850831743543;-2.06805313574356;0.00256850682324257;0.00650182872865292;0.00256850682327953;1.9589920092907;0.00256850751445914]

<a href = "matlab: helpview('optim','no_feasible_point','CSHelpWindow');">Converged to an infeasible point</a>.

fmincon stopped because the <a href = "matlab: helpview('optim','norm_curr_step_simple_fminconip','CSHelpWindow');">size of the current step</a> is less than
the value of the <a href = "matlab: helpview('optim','step_size_tol','CSHelpWindow');">step size tolerance</a> but constraints are not
satisfied to within the value of the <a href = "matlab: helpview('optim','constraint_tolerance','CSHelpWindow');">constraint tolerance</a>.

<<a href = "matlab: createExitMsg({'optimlib:sqpLineSearch:ExitNeg22basic','fmincon'},{'optimlib:sqpLineSearch:ExitNeg22detailed','1.000000e-06','1.000000e+00','1.000000e-06'},true,true);;">stopping criteria details</a>>

<a href = "matlab: helpview('optim','no_feasible_point','CSHelpWindow');">Converged to an infeasible point</a>.

fmincon stopped because the <a href = "matlab: helpview('optim','norm_curr_step_simple_fminconip','CSHelpWindow');">size of the current step</a> is less than
the value of the <a href = "matlab: helpview('optim','step_size_tol','CSHelpWindow');">step size tolerance</a> but constraints are not
satisfied to within the value of the <a href = "matlab: helpview('optim','constraint_tolerance','CSHelpWindow');">constraint tolerance</a>.

<<a href = "matlab: createExitMsg({'optimlib:sqpLineSearch:ExitNeg22basic','fmincon'},{'optimlib:sqpLineSearch:ExitNeg22detailed','1.000000e-06','1.000000e+00','1.000000e-06'},true,true);;">stopping criteria details</a>>
Step 37:
Mobile Platform 1 Pose: [0.790290224374528;-9.97196650277039;-6.65629133915637]
Robot Arm 1 Joint Angles: [-0.00246152057101651;2.12964637035142;-0.00246152057102295;-0.00729497513414104;-0.00246152057102295;-2.04377427531742;-0.00246152047053394]
Mobile Platform 2 Pose: [-2.36235896819767;9.97281409765895;6.37955996543971]
Robot Arm 2 Joint Angles: [0.00256853631131913;-2.08330429763335;0.00256853481712627;0.00650174617642285;0.00256853481716323;1.97424333628495;0.00256853550834284]

<a href = "matlab: helpview('optim','no_feasible_point','CSHelpWindow');">Converged to an infeasible point</a>.

fmincon stopped because the <a href = "matlab: helpview('optim','norm_curr_step_simple_fminconip','CSHelpWindow');">size of the current step</a> is less than
the value of the <a href = "matlab: helpview('optim','step_size_tol','CSHelpWindow');">step size tolerance</a> but constraints are not
satisfied to within the value of the <a href = "matlab: helpview('optim','constraint_tolerance','CSHelpWindow');">constraint tolerance</a>.

<<a href = "matlab: createExitMsg({'optimlib:sqpLineSearch:ExitNeg22basic','fmincon'},{'optimlib:sqpLineSearch:ExitNeg22detailed','1.000000e-06','1.000000e+00','1.000000e-06'},true,true);;">stopping criteria details</a>>

<a href = "matlab: helpview('optim','no_feasible_point','CSHelpWindow');">Converged to an infeasible point</a>.

fmincon stopped because the <a href = "matlab: helpview('optim','norm_curr_step_simple_fminconip','CSHelpWindow');">size of the current step</a> is less than
the value of the <a href = "matlab: helpview('optim','step_size_tol','CSHelpWindow');">step size tolerance</a> but constraints are not
satisfied to within the value of the <a href = "matlab: helpview('optim','constraint_tolerance','CSHelpWindow');">constraint tolerance</a>.

<<a href = "matlab: createExitMsg({'optimlib:sqpLineSearch:ExitNeg22basic','fmincon'},{'optimlib:sqpLineSearch:ExitNeg22detailed','1.000000e-06','1.000000e+00','1.000000e-06'},true,true);;">stopping criteria details</a>>
Step 38:
Mobile Platform 1 Pose: [0.7902902243614;-9.97359580832747;-6.64798666823759]
Robot Arm 1 Joint Angles: [-0.00246153401405555;1.86895744937245;-0.00246153401406201;-0.00729494328713268;-0.00246153401406201;-1.78308541803247;-0.002461533913573]
Mobile Platform 2 Pose: [-2.36235896818127;9.97377201355196;6.38088947172486]
Robot Arm 2 Joint Angles: [0.00256855310812817;-1.93003770528415;0.0025685516139353;0.00650169670869849;0.00256855161397226;1.8209768428712;0.00256855230515187]

<a href = "matlab: helpview('optim','no_feasible_point','CSHelpWindow');">Converged to an infeasible point</a>.

fmincon stopped because the <a href = "matlab: helpview('optim','norm_curr_step_simple_fminconip','CSHelpWindow');">size of the current step</a> is less than
the value of the <a href = "matlab: helpview('optim','step_size_tol','CSHelpWindow');">step size tolerance</a> but constraints are not
satisfied to within the value of the <a href = "matlab: helpview('optim','constraint_tolerance','CSHelpWindow');">constraint tolerance</a>.

<<a href = "matlab: createExitMsg({'optimlib:sqpLineSearch:ExitNeg22basic','fmincon'},{'optimlib:sqpLineSearch:ExitNeg22detailed','1.000000e-06','1.000000e+00','1.000000e-06'},true,true);;">stopping criteria details</a>>

<a href = "matlab: helpview('optim','no_feasible_point','CSHelpWindow');">Converged to an infeasible point</a>.

fmincon stopped because the <a href = "matlab: helpview('optim','norm_curr_step_simple_fminconip','CSHelpWindow');">size of the current step</a> is less than
the value of the <a href = "matlab: helpview('optim','step_size_tol','CSHelpWindow');">step size tolerance</a> but constraints are not
satisfied to within the value of the <a href = "matlab: helpview('optim','constraint_tolerance','CSHelpWindow');">constraint tolerance</a>.

<<a href = "matlab: createExitMsg({'optimlib:sqpLineSearch:ExitNeg22basic','fmincon'},{'optimlib:sqpLineSearch:ExitNeg22detailed','1.000000e-06','1.000000e+00','1.000000e-06'},true,true);;">stopping criteria details</a>>
Step 39:
Mobile Platform 1 Pose: [0.790290224353151;-9.97165958716752;-6.65794863674819]
Robot Arm 1 Joint Angles: [-0.00246154246088644;2.17875281449593;-0.00246154246089288;-0.00729492281927236;-0.00246154246089288;-2.09288082409167;-0.00246154236040386]
Mobile Platform 2 Pose: [-2.36235896817103;9.97207971217132;6.37828513162101]
Robot Arm 2 Joint Angles: [0.00256856359603511;-2.20080589487203;0.00256856210184225;0.00650166539429433;0.00256856210187921;2.09174509508789;0.00256856279305882]

<a href = "matlab: helpview('optim','no_feasible_point','CSHelpWindow');">Converged to an infeasible point</a>.

fmincon stopped because the <a href = "matlab: helpview('optim','norm_curr_step_simple_fminconip','CSHelpWindow');">size of the current step</a> is less than
the value of the <a href = "matlab: helpview('optim','step_size_tol','CSHelpWindow');">step size tolerance</a> but constraints are not
satisfied to within the value of the <a href = "matlab: helpview('optim','constraint_tolerance','CSHelpWindow');">constraint tolerance</a>.

<<a href = "matlab: createExitMsg({'optimlib:sqpLineSearch:ExitNeg22basic','fmincon'},{'optimlib:sqpLineSearch:ExitNeg22detailed','1.000000e-06','1.000000e+00','1.000000e-06'},true,true);;">stopping criteria details</a>>

<a href = "matlab: helpview('optim','no_feasible_point','CSHelpWindow');">Converged to an infeasible point</a>.

fmincon stopped because the <a href = "matlab: helpview('optim','norm_curr_step_simple_fminconip','CSHelpWindow');">size of the current step</a> is less than
the value of the <a href = "matlab: helpview('optim','step_size_tol','CSHelpWindow');">step size tolerance</a> but constraints are not
satisfied to within the value of the <a href = "matlab: helpview('optim','constraint_tolerance','CSHelpWindow');">constraint tolerance</a>.

<<a href = "matlab: createExitMsg({'optimlib:sqpLineSearch:ExitNeg22basic','fmincon'},{'optimlib:sqpLineSearch:ExitNeg22detailed','1.000000e-06','1.000000e+00','1.000000e-06'},true,true);;">stopping criteria details</a>>
Step 40:
Mobile Platform 1 Pose: [0.79029022434826;-9.97340627530686;-6.64887183218581]
Robot Arm 1 Joint Angles: [-0.00246154746976677;1.89928270038109;-0.00246154746977323;-0.00729491099901994;-0.00246154746977323;-1.81341073361733;-0.00246154736928421]
Mobile Platform 2 Pose: [-2.36235896816497;9.97400795437189;6.38134923028252]
Robot Arm 2 Joint Angles: [0.00256856979957498;-1.89228712468578;0.00256856830538211;0.00650164730012536;0.00256856830541908;1.78322636108997;0.00256856899659868]

<a href = "matlab: helpview('optim','no_feasible_point','CSHelpWindow');">Converged to an infeasible point</a>.

fmincon stopped because the <a href = "matlab: helpview('optim','norm_curr_step_simple_fminconip','CSHelpWindow');">size of the current step</a> is less than
the value of the <a href = "matlab: helpview('optim','step_size_tol','CSHelpWindow');">step size tolerance</a> but constraints are not
satisfied to within the value of the <a href = "matlab: helpview('optim','constraint_tolerance','CSHelpWindow');">constraint tolerance</a>.

<<a href = "matlab: createExitMsg({'optimlib:sqpLineSearch:ExitNeg22basic','fmincon'},{'optimlib:sqpLineSearch:ExitNeg22detailed','1.000000e-06','1.000000e+00','1.000000e-06'},true,true);;">stopping criteria details</a>>

<a href = "matlab: helpview('optim','no_feasible_point','CSHelpWindow');">Converged to an infeasible point</a>.

fmincon stopped because the <a href = "matlab: helpview('optim','norm_curr_step_simple_fminconip','CSHelpWindow');">size of the current step</a> is less than
the value of the <a href = "matlab: helpview('optim','step_size_tol','CSHelpWindow');">step size tolerance</a> but constraints are not
satisfied to within the value of the <a href = "matlab: helpview('optim','constraint_tolerance','CSHelpWindow');">constraint tolerance</a>.

<<a href = "matlab: createExitMsg({'optimlib:sqpLineSearch:ExitNeg22basic','fmincon'},{'optimlib:sqpLineSearch:ExitNeg22detailed','1.000000e-06','1.000000e+00','1.000000e-06'},true,true);;">stopping criteria details</a>>
Step 41:
Mobile Platform 1 Pose: [0.790290224345226;-9.97238834235083;-6.65431397126915]
Robot Arm 1 Joint Angles: [-0.00246155057625305;2.06215196583971;-0.0024615505762595;-0.00729490349243403;-0.0024615505762595;-1.97628001408913;-0.00246155047577048]
Mobile Platform 2 Pose: [-2.36235896816118;9.97227506902719;6.3784508580705]
Robot Arm 2 Joint Angles: [0.00256857367999082;-2.16954876821075;0.00256857218579796;0.00650163567295413;0.00256857218583492;2.06048802786928;0.00256857287701453]

<a href = "matlab: helpview('optim','no_feasible_point','CSHelpWindow');">Converged to an infeasible point</a>.

fmincon stopped because the <a href = "matlab: helpview('optim','norm_curr_step_simple_fminconip','CSHelpWindow');">size of the current step</a> is less than
the value of the <a href = "matlab: helpview('optim','step_size_tol','CSHelpWindow');">step size tolerance</a> but constraints are not
satisfied to within the value of the <a href = "matlab: helpview('optim','constraint_tolerance','CSHelpWindow');">constraint tolerance</a>.

<<a href = "matlab: createExitMsg({'optimlib:sqpLineSearch:ExitNeg22basic','fmincon'},{'optimlib:sqpLineSearch:ExitNeg22detailed','1.000000e-06','1.000000e+00','1.000000e-06'},true,true);;">stopping criteria details</a>>

<a href = "matlab: helpview('optim','no_feasible_point','CSHelpWindow');">Converged to an infeasible point</a>.

fmincon stopped because the <a href = "matlab: helpview('optim','norm_curr_step_simple_fminconip','CSHelpWindow');">size of the current step</a> is less than
the value of the <a href = "matlab: helpview('optim','step_size_tol','CSHelpWindow');">step size tolerance</a> but constraints are not
satisfied to within the value of the <a href = "matlab: helpview('optim','constraint_tolerance','CSHelpWindow');">constraint tolerance</a>.

<<a href = "matlab: createExitMsg({'optimlib:sqpLineSearch:ExitNeg22basic','fmincon'},{'optimlib:sqpLineSearch:ExitNeg22detailed','1.000000e-06','1.000000e+00','1.000000e-06'},true,true);;">stopping criteria details</a>>
Step 42:
Mobile Platform 1 Pose: [0.790290224343383;-9.97251220467601;-6.6534712630643]
Robot Arm 1 Joint Angles: [-0.00246155246295107;2.04233398931727;-0.00246155246295752;-0.00729489899794525;-0.00246155246295752;-1.95646204655566;-0.0024615523624685]
Mobile Platform 2 Pose: [-2.36235896815892;9.97349617086735;6.38055463537929]
Robot Arm 2 Joint Angles: [0.00256857599879494;-1.97417246700569;0.00256857450460208;0.00650162889273272;0.00256857450463904;1.86511174022467;0.00256857519581865]

<a href = "matlab: helpview('optim','no_feasible_point','CSHelpWindow');">Converged to an infeasible point</a>.

fmincon stopped because the <a href = "matlab: helpview('optim','norm_curr_step_simple_fminconip','CSHelpWindow');">size of the current step</a> is less than
the value of the <a href = "matlab: helpview('optim','step_size_tol','CSHelpWindow');">step size tolerance</a> but constraints are not
satisfied to within the value of the <a href = "matlab: helpview('optim','constraint_tolerance','CSHelpWindow');">constraint tolerance</a>.

<<a href = "matlab: createExitMsg({'optimlib:sqpLineSearch:ExitNeg22basic','fmincon'},{'optimlib:sqpLineSearch:ExitNeg22detailed','1.000000e-06','1.000000e+00','1.000000e-06'},true,true);;">stopping criteria details</a>>

<a href = "matlab: helpview('optim','no_feasible_point','CSHelpWindow');">Converged to an infeasible point</a>.

fmincon stopped because the <a href = "matlab: helpview('optim','norm_curr_step_simple_fminconip','CSHelpWindow');">size of the current step</a> is less than
the value of the <a href = "matlab: helpview('optim','step_size_tol','CSHelpWindow');">step size tolerance</a> but constraints are not
satisfied to within the value of the <a href = "matlab: helpview('optim','constraint_tolerance','CSHelpWindow');">constraint tolerance</a>.

<<a href = "matlab: createExitMsg({'optimlib:sqpLineSearch:ExitNeg22basic','fmincon'},{'optimlib:sqpLineSearch:ExitNeg22detailed','1.000000e-06','1.000000e+00','1.000000e-06'},true,true);;">stopping criteria details</a>>
Step 43:
Mobile Platform 1 Pose: [0.790290224342275;-9.97332888079225;-6.64945281482647]
Robot Arm 1 Joint Angles: [-0.00246155359832064;1.91166580800925;-0.00246155359832709;-0.00729489628874509;-0.00246155359832709;-1.82579387066605;-0.00246155349783808]
Mobile Platform 2 Pose: [-2.36235896815753;9.97318919567538;6.37982563055662]
Robot Arm 2 Joint Angles: [0.00256857741831889;-2.02328849349889;0.00256857592412603;0.00650162467158748;0.00256857592416299;1.91422777516015;0.0025685766153426]

<a href = "matlab: helpview('optim','no_feasible_point','CSHelpWindow');">Converged to an infeasible point</a>.

fmincon stopped because the <a href = "matlab: helpview('optim','norm_curr_step_simple_fminconip','CSHelpWindow');">size of the current step</a> is less than
the value of the <a href = "matlab: helpview('optim','step_size_tol','CSHelpWindow');">step size tolerance</a> but constraints are not
satisfied to within the value of the <a href = "matlab: helpview('optim','constraint_tolerance','CSHelpWindow');">constraint tolerance</a>.

<<a href = "matlab: createExitMsg({'optimlib:sqpLineSearch:ExitNeg22basic','fmincon'},{'optimlib:sqpLineSearch:ExitNeg22detailed','1.000000e-06','1.000000e+00','1.000000e-06'},true,true);;">stopping criteria details</a>>

<a href = "matlab: helpview('optim','no_feasible_point','CSHelpWindow');">Converged to an infeasible point</a>.

fmincon stopped because the <a href = "matlab: helpview('optim','norm_curr_step_simple_fminconip','CSHelpWindow');">size of the current step</a> is less than
the value of the <a href = "matlab: helpview('optim','step_size_tol','CSHelpWindow');">step size tolerance</a> but constraints are not
satisfied to within the value of the <a href = "matlab: helpview('optim','constraint_tolerance','CSHelpWindow');">constraint tolerance</a>.

<<a href = "matlab: createExitMsg({'optimlib:sqpLineSearch:ExitNeg22basic','fmincon'},{'optimlib:sqpLineSearch:ExitNeg22detailed','1.000000e-06','1.000000e+00','1.000000e-06'},true,true);;">stopping criteria details</a>>
Step 44:
Mobile Platform 1 Pose: [0.790290224341582;-9.97169930637197;-6.65771379730269]
Robot Arm 1 Joint Angles: [-0.00246155430763763;2.17239771354247;-0.00246155430764407;-0.00729489457666021;-0.00246155430764407;-2.08652577962344;-0.00246155420715505]
Mobile Platform 2 Pose: [-2.36235896815668;9.97254470938905;6.3790048966376]
Robot Arm 2 Joint Angles: [0.00256857829034656;-2.12640629673039;0.0025685767961537;0.00650162208993439;0.00256857679619066;2.01734558355496;0.00256857748737027]

<a href = "matlab: helpview('optim','no_feasible_point','CSHelpWindow');">Converged to an infeasible point</a>.

fmincon stopped because the <a href = "matlab: helpview('optim','norm_curr_step_simple_fminconip','CSHelpWindow');">size of the current step</a> is less than
the value of the <a href = "matlab: helpview('optim','step_size_tol','CSHelpWindow');">step size tolerance</a> but constraints are not
satisfied to within the value of the <a href = "matlab: helpview('optim','constraint_tolerance','CSHelpWindow');">constraint tolerance</a>.

<<a href = "matlab: createExitMsg({'optimlib:sqpLineSearch:ExitNeg22basic','fmincon'},{'optimlib:sqpLineSearch:ExitNeg22detailed','1.000000e-06','1.000000e+00','1.000000e-06'},true,true);;">stopping criteria details</a>>

<a href = "matlab: helpview('optim','no_feasible_point','CSHelpWindow');">Converged to an infeasible point</a>.

fmincon stopped because the <a href = "matlab: helpview('optim','norm_curr_step_simple_fminconip','CSHelpWindow');">size of the current step</a> is less than
the value of the <a href = "matlab: helpview('optim','step_size_tol','CSHelpWindow');">step size tolerance</a> but constraints are not
satisfied to within the value of the <a href = "matlab: helpview('optim','constraint_tolerance','CSHelpWindow');">constraint tolerance</a>.

<<a href = "matlab: createExitMsg({'optimlib:sqpLineSearch:ExitNeg22basic','fmincon'},{'optimlib:sqpLineSearch:ExitNeg22detailed','1.000000e-06','1.000000e+00','1.000000e-06'},true,true);;">stopping criteria details</a>>
Step 45:
Mobile Platform 1 Pose: [0.790290224341172;-9.9736177813541;-6.64785966244156]
Robot Arm 1 Joint Angles: [-0.00246155472716933;1.86544171541019;-0.00246155472717579;-0.00729489358613569;-0.00246155472717579;-1.7795697834722;-0.00246155462668677]
Mobile Platform 2 Pose: [-2.36235896815617;9.97391522459437;6.38105778162728]
Robot Arm 2 Joint Angles: [0.00256857881024543;-1.90712386235295;0.00256857731605257;0.00650162056436133;0.00256857731608953;1.79806315222867;0.00256857800726914]

<a href = "matlab: helpview('optim','no_feasible_point','CSHelpWindow');">Converged to an infeasible point</a>.

fmincon stopped because the <a href = "matlab: helpview('optim','norm_curr_step_simple_fminconip','CSHelpWindow');">size of the current step</a> is less than
the value of the <a href = "matlab: helpview('optim','step_size_tol','CSHelpWindow');">step size tolerance</a> but constraints are not
satisfied to within the value of the <a href = "matlab: helpview('optim','constraint_tolerance','CSHelpWindow');">constraint tolerance</a>.

<<a href = "matlab: createExitMsg({'optimlib:sqpLineSearch:ExitNeg22basic','fmincon'},{'optimlib:sqpLineSearch:ExitNeg22detailed','1.000000e-06','1.000000e+00','1.000000e-06'},true,true);;">stopping criteria details</a>>

<a href = "matlab: helpview('optim','no_feasible_point','CSHelpWindow');">Converged to an infeasible point</a>.

fmincon stopped because the <a href = "matlab: helpview('optim','norm_curr_step_simple_fminconip','CSHelpWindow');">size of the current step</a> is less than
the value of the <a href = "matlab: helpview('optim','step_size_tol','CSHelpWindow');">step size tolerance</a> but constraints are not
satisfied to within the value of the <a href = "matlab: helpview('optim','constraint_tolerance','CSHelpWindow');">constraint tolerance</a>.

<<a href = "matlab: createExitMsg({'optimlib:sqpLineSearch:ExitNeg22basic','fmincon'},{'optimlib:sqpLineSearch:ExitNeg22detailed','1.000000e-06','1.000000e+00','1.000000e-06'},true,true);;">stopping criteria details</a>>
Step 46:
Mobile Platform 1 Pose: [0.790290224340915;-9.97187540273219;-6.65693947163588]
Robot Arm 1 Joint Angles: [-0.00246155499021707;2.14422229427791;-0.00246155499022351;-0.00729489294852812;-0.00246155499022351;-2.05835036361514;-0.0024615548897345]
Mobile Platform 2 Pose: [-2.36235896815585;9.97202797852949;6.37809060822334]
Robot Arm 2 Joint Angles: [0.0025685791359482;-2.2090832317591;0.00256857764175534;0.0065016195898017;0.00256857764179231;2.10002252358394;0.00256857833297191]

<a href = "matlab: helpview('optim','no_feasible_point','CSHelpWindow');">Converged to an infeasible point</a>.

fmincon stopped because the <a href = "matlab: helpview('optim','norm_curr_step_simple_fminconip','CSHelpWindow');">size of the current step</a> is less than
the value of the <a href = "matlab: helpview('optim','step_size_tol','CSHelpWindow');">step size tolerance</a> but constraints are not
satisfied to within the value of the <a href = "matlab: helpview('optim','constraint_tolerance','CSHelpWindow');">constraint tolerance</a>.

<<a href = "matlab: createExitMsg({'optimlib:sqpLineSearch:ExitNeg22basic','fmincon'},{'optimlib:sqpLineSearch:ExitNeg22detailed','1.000000e-06','1.000000e+00','1.000000e-06'},true,true);;">stopping criteria details</a>>

<a href = "matlab: helpview('optim','no_feasible_point','CSHelpWindow');">Converged to an infeasible point</a>.

fmincon stopped because the <a href = "matlab: helpview('optim','norm_curr_step_simple_fminconip','CSHelpWindow');">size of the current step</a> is less than
the value of the <a href = "matlab: helpview('optim','step_size_tol','CSHelpWindow');">step size tolerance</a> but constraints are not
satisfied to within the value of the <a href = "matlab: helpview('optim','constraint_tolerance','CSHelpWindow');">constraint tolerance</a>.

<<a href = "matlab: createExitMsg({'optimlib:sqpLineSearch:ExitNeg22basic','fmincon'},{'optimlib:sqpLineSearch:ExitNeg22detailed','1.000000e-06','1.000000e+00','1.000000e-06'},true,true);;">stopping criteria details</a>>
Step 47:
Mobile Platform 1 Pose: [0.790290224340762;-9.9730791730057;-6.65059609301087]
Robot Arm 1 Joint Angles: [-0.00246155514741571;1.95161905014512;-0.00246155514742217;-0.00729489257655381;-0.00246155514742217;-1.8657471202263;-0.00246155504693315]
Mobile Platform 2 Pose: [-2.36235896815566;9.97393580246897;6.38118034426506]
Robot Arm 2 Joint Angles: [0.00256857932866031;-1.90383140088098;0.00256857783446745;0.00650161902807407;0.00256857783450441;1.79477069382928;0.00256857852568402]

<a href = "matlab: helpview('optim','no_feasible_point','CSHelpWindow');">Converged to an infeasible point</a>.

fmincon stopped because the <a href = "matlab: helpview('optim','norm_curr_step_simple_fminconip','CSHelpWindow');">size of the current step</a> is less than
the value of the <a href = "matlab: helpview('optim','step_size_tol','CSHelpWindow');">step size tolerance</a> but constraints are not
satisfied to within the value of the <a href = "matlab: helpview('optim','constraint_tolerance','CSHelpWindow');">constraint tolerance</a>.

<<a href = "matlab: createExitMsg({'optimlib:sqpLineSearch:ExitNeg22basic','fmincon'},{'optimlib:sqpLineSearch:ExitNeg22detailed','1.000000e-06','1.000000e+00','1.000000e-06'},true,true);;">stopping criteria details</a>>

<a href = "matlab: helpview('optim','no_feasible_point','CSHelpWindow');">Converged to an infeasible point</a>.

fmincon stopped because the <a href = "matlab: helpview('optim','norm_curr_step_simple_fminconip','CSHelpWindow');">size of the current step</a> is less than
the value of the <a href = "matlab: helpview('optim','step_size_tol','CSHelpWindow');">step size tolerance</a> but constraints are not
satisfied to within the value of the <a href = "matlab: helpview('optim','constraint_tolerance','CSHelpWindow');">constraint tolerance</a>.

<<a href = "matlab: createExitMsg({'optimlib:sqpLineSearch:ExitNeg22basic','fmincon'},{'optimlib:sqpLineSearch:ExitNeg22detailed','1.000000e-06','1.000000e+00','1.000000e-06'},true,true);;">stopping criteria details</a>>
Step 48:
Mobile Platform 1 Pose: [0.790290224340668;-9.97283566002929;-6.65207625157847]
Robot Arm 1 Joint Angles: [-0.00246155524369468;1.99058112613881;-0.00246155524370113;-0.00729489234499588;-0.00246155524370113;-1.9047091966831;-0.00246155514321211]
Mobile Platform 2 Pose: [-2.36235896815555;9.97249704485785;6.37870266564018]
Robot Arm 2 Joint Angles: [0.00256857944870779;-2.1340326183008;0.00256857795451493;0.00650161866875957;0.00256857795455189;2.02497191196772;0.0025685786457315]
[警告: 矩阵接近奇异值，或者缩放错误。结果可能不准确。RCOND =  2.036829e-16。] 
[> 位置：<a href="matlab:matlab.internal.language.introspective.errorDocCallback('mobile_robot_CBLF', '/home/zzh/文档/Adaptive security constraints developed based on the threats with the greatest relative velocity/zzh_tex_0423/code/optimizedHumanRobotInteraction/matlab/Safety_control/mobile_robot_CBLF.m', 12)" style="font-weight:bold">mobile_robot_CBLF</a> (<a href="matlab: opentoline('/home/zzh/文档/Adaptive security constraints developed based on the threats with the greatest relative velocity/zzh_tex_0423/code/optimizedHumanRobotInteraction/matlab/Safety_control/mobile_robot_CBLF.m',12,0)">第 12 行</a>)
位置: <a href="matlab:matlab.internal.language.introspective.errorDocCallback('main_matlab', '/home/zzh/文档/Adaptive security constraints developed based on the threats with the greatest relative velocity/zzh_tex_0423/code/optimizedHumanRobotInteraction/matlab/main_matlab.m', 85)" style="font-weight:bold">main_matlab</a> (<a href="matlab: opentoline('/home/zzh/文档/Adaptive security constraints developed based on the threats with the greatest relative velocity/zzh_tex_0423/code/optimizedHumanRobotInteraction/matlab/main_matlab.m',85,0)">第 85 行</a>)
] 

<a href = "matlab: helpview('optim','no_feasible_point','CSHelpWindow');">Converged to an infeasible point</a>.

fmincon stopped because the <a href = "matlab: helpview('optim','norm_curr_step_simple_fminconip','CSHelpWindow');">size of the current step</a> is less than
the value of the <a href = "matlab: helpview('optim','step_size_tol','CSHelpWindow');">step size tolerance</a> but constraints are not
satisfied to within the value of the <a href = "matlab: helpview('optim','constraint_tolerance','CSHelpWindow');">constraint tolerance</a>.

<<a href = "matlab: createExitMsg({'optimlib:sqpLineSearch:ExitNeg22basic','fmincon'},{'optimlib:sqpLineSearch:ExitNeg22detailed','1.000000e-06','1.000000e+00','1.000000e-06'},true,true);;">stopping criteria details</a>>

<a href = "matlab: helpview('optim','no_feasible_point','CSHelpWindow');">Converged to an infeasible point</a>.

fmincon stopped because the <a href = "matlab: helpview('optim','norm_curr_step_simple_fminconip','CSHelpWindow');">size of the current step</a> is less than
the value of the <a href = "matlab: helpview('optim','step_size_tol','CSHelpWindow');">step size tolerance</a> but constraints are not
satisfied to within the value of the <a href = "matlab: helpview('optim','constraint_tolerance','CSHelpWindow');">constraint tolerance</a>.

<<a href = "matlab: createExitMsg({'optimlib:sqpLineSearch:ExitNeg22basic','fmincon'},{'optimlib:sqpLineSearch:ExitNeg22detailed','1.000000e-06','1.000000e+00','1.000000e-06'},true,true);;">stopping criteria details</a>>
Step 49:
Mobile Platform 1 Pose: [0.79029022434061;-9.97208304302649;-6.65574941041524]
Robot Arm 1 Joint Angles: [-0.00246155530297945;2.11099984644534;-0.0024615553029859;-0.00729489220290013;-0.0024615553029859;-2.02512791727382;-0.00246155520249688]
Mobile Platform 2 Pose: [-2.36235896815548;9.97324094344003;6.38008001795888]
Robot Arm 2 Joint Angles: [0.00256857952093801;-2.01500884494014;0.00256857802674515;0.0065016184569438;0.00256857802678211;1.90594813903069;0.00256857871796172]
[警告: 矩阵接近奇异值，或者缩放错误。结果可能不准确。RCOND =  5.810920e-17。] 
[> 位置：<a href="matlab:matlab.internal.language.introspective.errorDocCallback('mobile_robot_CBLF', '/home/zzh/文档/Adaptive security constraints developed based on the threats with the greatest relative velocity/zzh_tex_0423/code/optimizedHumanRobotInteraction/matlab/Safety_control/mobile_robot_CBLF.m', 12)" style="font-weight:bold">mobile_robot_CBLF</a> (<a href="matlab: opentoline('/home/zzh/文档/Adaptive security constraints developed based on the threats with the greatest relative velocity/zzh_tex_0423/code/optimizedHumanRobotInteraction/matlab/Safety_control/mobile_robot_CBLF.m',12,0)">第 12 行</a>)
位置: <a href="matlab:matlab.internal.language.introspective.errorDocCallback('main_matlab', '/home/zzh/文档/Adaptive security constraints developed based on the threats with the greatest relative velocity/zzh_tex_0423/code/optimizedHumanRobotInteraction/matlab/main_matlab.m', 85)" style="font-weight:bold">main_matlab</a> (<a href="matlab: opentoline('/home/zzh/文档/Adaptive security constraints developed based on the threats with the greatest relative velocity/zzh_tex_0423/code/optimizedHumanRobotInteraction/matlab/main_matlab.m',85,0)">第 85 行</a>)
] 

<a href = "matlab: helpview('optim','no_feasible_point','CSHelpWindow');">Converged to an infeasible point</a>.

fmincon stopped because the <a href = "matlab: helpview('optim','norm_curr_step_simple_fminconip','CSHelpWindow');">size of the current step</a> is less than
the value of the <a href = "matlab: helpview('optim','step_size_tol','CSHelpWindow');">step size tolerance</a> but constraints are not
satisfied to within the value of the <a href = "matlab: helpview('optim','constraint_tolerance','CSHelpWindow');">constraint tolerance</a>.

<<a href = "matlab: createExitMsg({'optimlib:sqpLineSearch:ExitNeg22basic','fmincon'},{'optimlib:sqpLineSearch:ExitNeg22detailed','1.000000e-06','1.000000e+00','1.000000e-06'},true,true);;">stopping criteria details</a>>
[警告: 矩阵接近奇异值，或者缩放错误。结果可能不准确。RCOND =  1.637487e-16。] 
[> 位置：<a href="matlab:matlab.internal.language.introspective.errorDocCallback('mobile_robot_CBLF', '/home/zzh/文档/Adaptive security constraints developed based on the threats with the greatest relative velocity/zzh_tex_0423/code/optimizedHumanRobotInteraction/matlab/Safety_control/mobile_robot_CBLF.m', 12)" style="font-weight:bold">mobile_robot_CBLF</a> (<a href="matlab: opentoline('/home/zzh/文档/Adaptive security constraints developed based on the threats with the greatest relative velocity/zzh_tex_0423/code/optimizedHumanRobotInteraction/matlab/Safety_control/mobile_robot_CBLF.m',12,0)">第 12 行</a>)
位置: <a href="matlab:matlab.internal.language.introspective.errorDocCallback('main_matlab', '/home/zzh/文档/Adaptive security constraints developed based on the threats with the greatest relative velocity/zzh_tex_0423/code/optimizedHumanRobotInteraction/matlab/main_matlab.m', 91)" style="font-weight:bold">main_matlab</a> (<a href="matlab: opentoline('/home/zzh/文档/Adaptive security constraints developed based on the threats with the greatest relative velocity/zzh_tex_0423/code/optimizedHumanRobotInteraction/matlab/main_matlab.m',91,0)">第 91 行</a>)
] 

<a href = "matlab: helpview('optim','no_feasible_point','CSHelpWindow');">Converged to an infeasible point</a>.

fmincon stopped because the <a href = "matlab: helpview('optim','norm_curr_step_simple_fminconip','CSHelpWindow');">size of the current step</a> is less than
the value of the <a href = "matlab: helpview('optim','step_size_tol','CSHelpWindow');">step size tolerance</a> but constraints are not
satisfied to within the value of the <a href = "matlab: helpview('optim','constraint_tolerance','CSHelpWindow');">constraint tolerance</a>.

<<a href = "matlab: createExitMsg({'optimlib:sqpLineSearch:ExitNeg22basic','fmincon'},{'optimlib:sqpLineSearch:ExitNeg22detailed','1.000000e-06','1.000000e+00','1.000000e-06'},true,true);;">stopping criteria details</a>>
Step 50:
Mobile Platform 1 Pose: [0.790290224340575;-9.97355589804733;-6.64829067508782]
Robot Arm 1 Joint Angles: [-0.00246155533828082;1.87534304302623;-0.00246155533828727;-0.00729489211914406;-0.00246155533828727;-1.78947111402222;-0.00246155523779826]
Mobile Platform 2 Pose: [-2.36235896815543;9.97345030709023;6.38018866727586]
Robot Arm 2 Joint Angles: [0.00256857956479307;-1.98151066077843;0.0025685780706002;0.00650161832701445;0.00256857807063717;1.87244995512884;0.00256857876181677]
[警告: 矩阵接近奇异值，或者缩放错误。结果可能不准确。RCOND =  3.563675e-17。] 
[> 位置：<a href="matlab:matlab.internal.language.introspective.errorDocCallback('mobile_robot_CBLF', '/home/zzh/文档/Adaptive security constraints developed based on the threats with the greatest relative velocity/zzh_tex_0423/code/optimizedHumanRobotInteraction/matlab/Safety_control/mobile_robot_CBLF.m', 12)" style="font-weight:bold">mobile_robot_CBLF</a> (<a href="matlab: opentoline('/home/zzh/文档/Adaptive security constraints developed based on the threats with the greatest relative velocity/zzh_tex_0423/code/optimizedHumanRobotInteraction/matlab/Safety_control/mobile_robot_CBLF.m',12,0)">第 12 行</a>)
位置: <a href="matlab:matlab.internal.language.introspective.errorDocCallback('main_matlab', '/home/zzh/文档/Adaptive security constraints developed based on the threats with the greatest relative velocity/zzh_tex_0423/code/optimizedHumanRobotInteraction/matlab/main_matlab.m', 85)" style="font-weight:bold">main_matlab</a> (<a href="matlab: opentoline('/home/zzh/文档/Adaptive security constraints developed based on the threats with the greatest relative velocity/zzh_tex_0423/code/optimizedHumanRobotInteraction/matlab/main_matlab.m',85,0)">第 85 行</a>)
] 

<a href = "matlab: helpview('optim','no_feasible_point','CSHelpWindow');">Converged to an infeasible point</a>.

fmincon stopped because the <a href = "matlab: helpview('optim','norm_curr_step_simple_fminconip','CSHelpWindow');">size of the current step</a> is less than
the value of the <a href = "matlab: helpview('optim','step_size_tol','CSHelpWindow');">step size tolerance</a> but constraints are not
satisfied to within the value of the <a href = "matlab: helpview('optim','constraint_tolerance','CSHelpWindow');">constraint tolerance</a>.

<<a href = "matlab: createExitMsg({'optimlib:sqpLineSearch:ExitNeg22basic','fmincon'},{'optimlib:sqpLineSearch:ExitNeg22detailed','1.000000e-06','1.000000e+00','1.000000e-06'},true,true);;">stopping criteria details</a>>
[警告: 矩阵接近奇异值，或者缩放错误。结果可能不准确。RCOND =  3.657677e-17。] 
[> 位置：<a href="matlab:matlab.internal.language.introspective.errorDocCallback('mobile_robot_CBLF', '/home/zzh/文档/Adaptive security constraints developed based on the threats with the greatest relative velocity/zzh_tex_0423/code/optimizedHumanRobotInteraction/matlab/Safety_control/mobile_robot_CBLF.m', 12)" style="font-weight:bold">mobile_robot_CBLF</a> (<a href="matlab: opentoline('/home/zzh/文档/Adaptive security constraints developed based on the threats with the greatest relative velocity/zzh_tex_0423/code/optimizedHumanRobotInteraction/matlab/Safety_control/mobile_robot_CBLF.m',12,0)">第 12 行</a>)
位置: <a href="matlab:matlab.internal.language.introspective.errorDocCallback('main_matlab', '/home/zzh/文档/Adaptive security constraints developed based on the threats with the greatest relative velocity/zzh_tex_0423/code/optimizedHumanRobotInteraction/matlab/main_matlab.m', 91)" style="font-weight:bold">main_matlab</a> (<a href="matlab: opentoline('/home/zzh/文档/Adaptive security constraints developed based on the threats with the greatest relative velocity/zzh_tex_0423/code/optimizedHumanRobotInteraction/matlab/main_matlab.m',91,0)">第 91 行</a>)
] 

<a href = "matlab: helpview('optim','no_feasible_point','CSHelpWindow');">Converged to an infeasible point</a>.

fmincon stopped because the <a href = "matlab: helpview('optim','norm_curr_step_simple_fminconip','CSHelpWindow');">size of the current step</a> is less than
the value of the <a href = "matlab: helpview('optim','step_size_tol','CSHelpWindow');">step size tolerance</a> but constraints are not
satisfied to within the value of the <a href = "matlab: helpview('optim','constraint_tolerance','CSHelpWindow');">constraint tolerance</a>.

<<a href = "matlab: createExitMsg({'optimlib:sqpLineSearch:ExitNeg22basic','fmincon'},{'optimlib:sqpLineSearch:ExitNeg22detailed','1.000000e-06','1.000000e+00','1.000000e-06'},true,true);;">stopping criteria details</a>>
Step 51:
Mobile Platform 1 Pose: [0.790290224340554;-9.97163424154888;-6.65815453252547]
Robot Arm 1 Joint Angles: [-0.0024615553604538;2.18280808272459;-0.00246155536046024;-0.00729489206544733;-0.00246155536046024;-2.09693615382797;-0.00246155525997123]
Mobile Platform 2 Pose: [-2.36235896815541;9.97231294750066;6.37855715089716]
Robot Arm 2 Joint Angles: [0.00256857959193972;-2.16348819502994;0.00256857809774686;0.0065016182463441;0.00256857809778382;2.0544274895417;0.00256857878896343]
[警告: 矩阵接近奇异值，或者缩放错误。结果可能不准确。RCOND =  1.056006e-17。] 
[> 位置：<a href="matlab:matlab.internal.language.introspective.errorDocCallback('mobile_robot_CBLF', '/home/zzh/文档/Adaptive security constraints developed based on the threats with the greatest relative velocity/zzh_tex_0423/code/optimizedHumanRobotInteraction/matlab/Safety_control/mobile_robot_CBLF.m', 12)" style="font-weight:bold">mobile_robot_CBLF</a> (<a href="matlab: opentoline('/home/zzh/文档/Adaptive security constraints developed based on the threats with the greatest relative velocity/zzh_tex_0423/code/optimizedHumanRobotInteraction/matlab/Safety_control/mobile_robot_CBLF.m',12,0)">第 12 行</a>)
位置: <a href="matlab:matlab.internal.language.introspective.errorDocCallback('main_matlab', '/home/zzh/文档/Adaptive security constraints developed based on the threats with the greatest relative velocity/zzh_tex_0423/code/optimizedHumanRobotInteraction/matlab/main_matlab.m', 85)" style="font-weight:bold">main_matlab</a> (<a href="matlab: opentoline('/home/zzh/文档/Adaptive security constraints developed based on the threats with the greatest relative velocity/zzh_tex_0423/code/optimizedHumanRobotInteraction/matlab/main_matlab.m',85,0)">第 85 行</a>)
] 

<a href = "matlab: helpview('optim','no_feasible_point','CSHelpWindow');">Converged to an infeasible point</a>.

fmincon stopped because the <a href = "matlab: helpview('optim','norm_curr_step_simple_fminconip','CSHelpWindow');">size of the current step</a> is less than
the value of the <a href = "matlab: helpview('optim','step_size_tol','CSHelpWindow');">step size tolerance</a> but constraints are not
satisfied to within the value of the <a href = "matlab: helpview('optim','constraint_tolerance','CSHelpWindow');">constraint tolerance</a>.

<<a href = "matlab: createExitMsg({'optimlib:sqpLineSearch:ExitNeg22basic','fmincon'},{'optimlib:sqpLineSearch:ExitNeg22detailed','1.000000e-06','1.000000e+00','1.000000e-06'},true,true);;">stopping criteria details</a>>
[警告: 矩阵接近奇异值，或者缩放错误。结果可能不准确。RCOND =  1.234298e-17。] 
[> 位置：<a href="matlab:matlab.internal.language.introspective.errorDocCallback('mobile_robot_CBLF', '/home/zzh/文档/Adaptive security constraints developed based on the threats with the greatest relative velocity/zzh_tex_0423/code/optimizedHumanRobotInteraction/matlab/Safety_control/mobile_robot_CBLF.m', 12)" style="font-weight:bold">mobile_robot_CBLF</a> (<a href="matlab: opentoline('/home/zzh/文档/Adaptive security constraints developed based on the threats with the greatest relative velocity/zzh_tex_0423/code/optimizedHumanRobotInteraction/matlab/Safety_control/mobile_robot_CBLF.m',12,0)">第 12 行</a>)
位置: <a href="matlab:matlab.internal.language.introspective.errorDocCallback('main_matlab', '/home/zzh/文档/Adaptive security constraints developed based on the threats with the greatest relative velocity/zzh_tex_0423/code/optimizedHumanRobotInteraction/matlab/main_matlab.m', 91)" style="font-weight:bold">main_matlab</a> (<a href="matlab: opentoline('/home/zzh/文档/Adaptive security constraints developed based on the threats with the greatest relative velocity/zzh_tex_0423/code/optimizedHumanRobotInteraction/matlab/main_matlab.m',91,0)">第 91 行</a>)
] 

<a href = "matlab: helpview('optim','no_feasible_point','CSHelpWindow');">Converged to an infeasible point</a>.

fmincon stopped because the <a href = "matlab: helpview('optim','norm_curr_step_simple_fminconip','CSHelpWindow');">size of the current step</a> is less than
the value of the <a href = "matlab: helpview('optim','step_size_tol','CSHelpWindow');">step size tolerance</a> but constraints are not
satisfied to within the value of the <a href = "matlab: helpview('optim','constraint_tolerance','CSHelpWindow');">constraint tolerance</a>.

<<a href = "matlab: createExitMsg({'optimlib:sqpLineSearch:ExitNeg22basic','fmincon'},{'optimlib:sqpLineSearch:ExitNeg22detailed','1.000000e-06','1.000000e+00','1.000000e-06'},true,true);;">stopping criteria details</a>>
Step 52:
Mobile Platform 1 Pose: [0.790290224340541;-9.97348102354384;-6.64859236009776]
Robot Arm 1 Joint Angles: [-0.00246155537358211;1.88732296350007;-0.00246155537358857;-0.00729489203447619;-0.00246155537358857;-1.8014510346654;-0.00246155527309955]
Mobile Platform 2 Pose: [-2.36235896815539;9.97399892932519;6.38116361075106]
Robot Arm 2 Joint Angles: [0.00256857960804913;-1.89373110305656;0.00256857811385627;0.00650161819921692;0.00256857811389323;1.78467039766257;0.00256857880507284]
[警告: 矩阵接近奇异值，或者缩放错误。结果可能不准确。RCOND =  3.231707e-18。] 
[> 位置：<a href="matlab:matlab.internal.language.introspective.errorDocCallback('mobile_robot_CBLF', '/home/zzh/文档/Adaptive security constraints developed based on the threats with the greatest relative velocity/zzh_tex_0423/code/optimizedHumanRobotInteraction/matlab/Safety_control/mobile_robot_CBLF.m', 12)" style="font-weight:bold">mobile_robot_CBLF</a> (<a href="matlab: opentoline('/home/zzh/文档/Adaptive security constraints developed based on the threats with the greatest relative velocity/zzh_tex_0423/code/optimizedHumanRobotInteraction/matlab/Safety_control/mobile_robot_CBLF.m',12,0)">第 12 行</a>)
位置: <a href="matlab:matlab.internal.language.introspective.errorDocCallback('main_matlab', '/home/zzh/文档/Adaptive security constraints developed based on the threats with the greatest relative velocity/zzh_tex_0423/code/optimizedHumanRobotInteraction/matlab/main_matlab.m', 85)" style="font-weight:bold">main_matlab</a> (<a href="matlab: opentoline('/home/zzh/文档/Adaptive security constraints developed based on the threats with the greatest relative velocity/zzh_tex_0423/code/optimizedHumanRobotInteraction/matlab/main_matlab.m',85,0)">第 85 行</a>)
] 

<a href = "matlab: helpview('optim','no_feasible_point','CSHelpWindow');">Converged to an infeasible point</a>.

fmincon stopped because the <a href = "matlab: helpview('optim','norm_curr_step_simple_fminconip','CSHelpWindow');">size of the current step</a> is less than
the value of the <a href = "matlab: helpview('optim','step_size_tol','CSHelpWindow');">step size tolerance</a> but constraints are not
satisfied to within the value of the <a href = "matlab: helpview('optim','constraint_tolerance','CSHelpWindow');">constraint tolerance</a>.

<<a href = "matlab: createExitMsg({'optimlib:sqpLineSearch:ExitNeg22basic','fmincon'},{'optimlib:sqpLineSearch:ExitNeg22detailed','1.000000e-06','1.000000e+00','1.000000e-06'},true,true);;">stopping criteria details</a>>
[警告: 矩阵接近奇异值，或者缩放错误。结果可能不准确。RCOND =  8.576182e-18。] 
[> 位置：<a href="matlab:matlab.internal.language.introspective.errorDocCallback('mobile_robot_CBLF', '/home/zzh/文档/Adaptive security constraints developed based on the threats with the greatest relative velocity/zzh_tex_0423/code/optimizedHumanRobotInteraction/matlab/Safety_control/mobile_robot_CBLF.m', 12)" style="font-weight:bold">mobile_robot_CBLF</a> (<a href="matlab: opentoline('/home/zzh/文档/Adaptive security constraints developed based on the threats with the greatest relative velocity/zzh_tex_0423/code/optimizedHumanRobotInteraction/matlab/Safety_control/mobile_robot_CBLF.m',12,0)">第 12 行</a>)
位置: <a href="matlab:matlab.internal.language.introspective.errorDocCallback('main_matlab', '/home/zzh/文档/Adaptive security constraints developed based on the threats with the greatest relative velocity/zzh_tex_0423/code/optimizedHumanRobotInteraction/matlab/main_matlab.m', 91)" style="font-weight:bold">main_matlab</a> (<a href="matlab: opentoline('/home/zzh/文档/Adaptive security constraints developed based on the threats with the greatest relative velocity/zzh_tex_0423/code/optimizedHumanRobotInteraction/matlab/main_matlab.m',91,0)">第 91 行</a>)
] 

<a href = "matlab: helpview('optim','no_feasible_point','CSHelpWindow');">Converged to an infeasible point</a>.

fmincon stopped because the <a href = "matlab: helpview('optim','norm_curr_step_simple_fminconip','CSHelpWindow');">size of the current step</a> is less than
the value of the <a href = "matlab: helpview('optim','step_size_tol','CSHelpWindow');">step size tolerance</a> but constraints are not
satisfied to within the value of the <a href = "matlab: helpview('optim','constraint_tolerance','CSHelpWindow');">constraint tolerance</a>.

<<a href = "matlab: createExitMsg({'optimlib:sqpLineSearch:ExitNeg22basic','fmincon'},{'optimlib:sqpLineSearch:ExitNeg22detailed','1.000000e-06','1.000000e+00','1.000000e-06'},true,true);;">stopping criteria details</a>>
Step 53:
Mobile Platform 1 Pose: [0.790290224340533;-9.97225080421868;-6.65511501930747]
Robot Arm 1 Joint Angles: [-0.00246155538175161;2.08415805550594;-0.00246155538175806;-0.00729489201471364;-0.00246155538175806;-1.99828612671079;-0.00246155528126904]
Mobile Platform 2 Pose: [-2.36235896815538;9.97206326898885;6.37804903633136]
Robot Arm 2 Joint Angles: [0.00256857961815197;-2.20343675684223;0.00256857812395911;0.00650161816894915;0.00256857812399607;2.09437605150877;0.00256857881517568]
[警告: 矩阵接近奇异值，或者缩放错误。结果可能不准确。RCOND =  1.531954e-18。] 
[> 位置：<a href="matlab:matlab.internal.language.introspective.errorDocCallback('mobile_robot_CBLF', '/home/zzh/文档/Adaptive security constraints developed based on the threats with the greatest relative velocity/zzh_tex_0423/code/optimizedHumanRobotInteraction/matlab/Safety_control/mobile_robot_CBLF.m', 12)" style="font-weight:bold">mobile_robot_CBLF</a> (<a href="matlab: opentoline('/home/zzh/文档/Adaptive security constraints developed based on the threats with the greatest relative velocity/zzh_tex_0423/code/optimizedHumanRobotInteraction/matlab/Safety_control/mobile_robot_CBLF.m',12,0)">第 12 行</a>)
位置: <a href="matlab:matlab.internal.language.introspective.errorDocCallback('main_matlab', '/home/zzh/文档/Adaptive security constraints developed based on the threats with the greatest relative velocity/zzh_tex_0423/code/optimizedHumanRobotInteraction/matlab/main_matlab.m', 85)" style="font-weight:bold">main_matlab</a> (<a href="matlab: opentoline('/home/zzh/文档/Adaptive security constraints developed based on the threats with the greatest relative velocity/zzh_tex_0423/code/optimizedHumanRobotInteraction/matlab/main_matlab.m',85,0)">第 85 行</a>)
] 

<a href = "matlab: helpview('optim','no_feasible_point','CSHelpWindow');">Converged to an infeasible point</a>.

fmincon stopped because the <a href = "matlab: helpview('optim','norm_curr_step_simple_fminconip','CSHelpWindow');">size of the current step</a> is less than
the value of the <a href = "matlab: helpview('optim','step_size_tol','CSHelpWindow');">step size tolerance</a> but constraints are not
satisfied to within the value of the <a href = "matlab: helpview('optim','constraint_tolerance','CSHelpWindow');">constraint tolerance</a>.

<<a href = "matlab: createExitMsg({'optimlib:sqpLineSearch:ExitNeg22basic','fmincon'},{'optimlib:sqpLineSearch:ExitNeg22detailed','1.000000e-06','1.000000e+00','1.000000e-06'},true,true);;">stopping criteria details</a>>
[警告: 矩阵接近奇异值，或者缩放错误。结果可能不准确。RCOND =  1.877843e-18。] 
[> 位置：<a href="matlab:matlab.internal.language.introspective.errorDocCallback('mobile_robot_CBLF', '/home/zzh/文档/Adaptive security constraints developed based on the threats with the greatest relative velocity/zzh_tex_0423/code/optimizedHumanRobotInteraction/matlab/Safety_control/mobile_robot_CBLF.m', 12)" style="font-weight:bold">mobile_robot_CBLF</a> (<a href="matlab: opentoline('/home/zzh/文档/Adaptive security constraints developed based on the threats with the greatest relative velocity/zzh_tex_0423/code/optimizedHumanRobotInteraction/matlab/Safety_control/mobile_robot_CBLF.m',12,0)">第 12 行</a>)
位置: <a href="matlab:matlab.internal.language.introspective.errorDocCallback('main_matlab', '/home/zzh/文档/Adaptive security constraints developed based on the threats with the greatest relative velocity/zzh_tex_0423/code/optimizedHumanRobotInteraction/matlab/main_matlab.m', 91)" style="font-weight:bold">main_matlab</a> (<a href="matlab: opentoline('/home/zzh/文档/Adaptive security constraints developed based on the threats with the greatest relative velocity/zzh_tex_0423/code/optimizedHumanRobotInteraction/matlab/main_matlab.m',91,0)">第 91 行</a>)
] 

<a href = "matlab: helpview('optim','no_feasible_point','CSHelpWindow');">Converged to an infeasible point</a>.

fmincon stopped because the <a href = "matlab: helpview('optim','norm_curr_step_simple_fminconip','CSHelpWindow');">size of the current step</a> is less than
the value of the <a href = "matlab: helpview('optim','step_size_tol','CSHelpWindow');">step size tolerance</a> but constraints are not
satisfied to within the value of the <a href = "matlab: helpview('optim','constraint_tolerance','CSHelpWindow');">constraint tolerance</a>.

<<a href = "matlab: createExitMsg({'optimlib:sqpLineSearch:ExitNeg22basic','fmincon'},{'optimlib:sqpLineSearch:ExitNeg22detailed','1.000000e-06','1.000000e+00','1.000000e-06'},true,true);;">stopping criteria details</a>>
Step 54:
Mobile Platform 1 Pose: [0.790290224340528;-9.97265434078093;-6.65284350744571]
Robot Arm 1 Joint Angles: [-0.00246155538669207;2.01959220553373;-0.00246155538669852;-0.00729489200296606;-0.00246155538669852;-1.93372027676209;-0.00246155528620951]
Mobile Platform 2 Pose: [-2.36235896815538;9.9738035927485;6.38091980590136]
Robot Arm 2 Joint Angles: [0.00256857962414423;-1.92498495527935;0.00256857812995136;0.00650161815147493;0.00256857812998832;1.81592424998084;0.00256857882116793]
[警告: 矩阵接近奇异值，或者缩放错误。结果可能不准确。RCOND =  5.692341e-19。] 
[> 位置：<a href="matlab:matlab.internal.language.introspective.errorDocCallback('mobile_robot_CBLF', '/home/zzh/文档/Adaptive security constraints developed based on the threats with the greatest relative velocity/zzh_tex_0423/code/optimizedHumanRobotInteraction/matlab/Safety_control/mobile_robot_CBLF.m', 12)" style="font-weight:bold">mobile_robot_CBLF</a> (<a href="matlab: opentoline('/home/zzh/文档/Adaptive security constraints developed based on the threats with the greatest relative velocity/zzh_tex_0423/code/optimizedHumanRobotInteraction/matlab/Safety_control/mobile_robot_CBLF.m',12,0)">第 12 行</a>)
位置: <a href="matlab:matlab.internal.language.introspective.errorDocCallback('main_matlab', '/home/zzh/文档/Adaptive security constraints developed based on the threats with the greatest relative velocity/zzh_tex_0423/code/optimizedHumanRobotInteraction/matlab/main_matlab.m', 85)" style="font-weight:bold">main_matlab</a> (<a href="matlab: opentoline('/home/zzh/文档/Adaptive security constraints developed based on the threats with the greatest relative velocity/zzh_tex_0423/code/optimizedHumanRobotInteraction/matlab/main_matlab.m',85,0)">第 85 行</a>)
] 

<a href = "matlab: helpview('optim','no_feasible_point','CSHelpWindow');">Converged to an infeasible point</a>.

fmincon stopped because the <a href = "matlab: helpview('optim','norm_curr_step_simple_fminconip','CSHelpWindow');">size of the current step</a> is less than
the value of the <a href = "matlab: helpview('optim','step_size_tol','CSHelpWindow');">step size tolerance</a> but constraints are not
satisfied to within the value of the <a href = "matlab: helpview('optim','constraint_tolerance','CSHelpWindow');">constraint tolerance</a>.

<<a href = "matlab: createExitMsg({'optimlib:sqpLineSearch:ExitNeg22basic','fmincon'},{'optimlib:sqpLineSearch:ExitNeg22detailed','1.000000e-06','1.000000e+00','1.000000e-06'},true,true);;">stopping criteria details</a>>
[警告: 矩阵接近奇异值，或者缩放错误。结果可能不准确。RCOND =  6.713474e-19。] 
[> 位置：<a href="matlab:matlab.internal.language.introspective.errorDocCallback('mobile_robot_CBLF', '/home/zzh/文档/Adaptive security constraints developed based on the threats with the greatest relative velocity/zzh_tex_0423/code/optimizedHumanRobotInteraction/matlab/Safety_control/mobile_robot_CBLF.m', 12)" style="font-weight:bold">mobile_robot_CBLF</a> (<a href="matlab: opentoline('/home/zzh/文档/Adaptive security constraints developed based on the threats with the greatest relative velocity/zzh_tex_0423/code/optimizedHumanRobotInteraction/matlab/Safety_control/mobile_robot_CBLF.m',12,0)">第 12 行</a>)
位置: <a href="matlab:matlab.internal.language.introspective.errorDocCallback('main_matlab', '/home/zzh/文档/Adaptive security constraints developed based on the threats with the greatest relative velocity/zzh_tex_0423/code/optimizedHumanRobotInteraction/matlab/main_matlab.m', 91)" style="font-weight:bold">main_matlab</a> (<a href="matlab: opentoline('/home/zzh/文档/Adaptive security constraints developed based on the threats with the greatest relative velocity/zzh_tex_0423/code/optimizedHumanRobotInteraction/matlab/main_matlab.m',91,0)">第 91 行</a>)
] 

<a href = "matlab: helpview('optim','no_feasible_point','CSHelpWindow');">Converged to an infeasible point</a>.

fmincon stopped because the <a href = "matlab: helpview('optim','norm_curr_step_simple_fminconip','CSHelpWindow');">size of the current step</a> is less than
the value of the <a href = "matlab: helpview('optim','step_size_tol','CSHelpWindow');">step size tolerance</a> but constraints are not
satisfied to within the value of the <a href = "matlab: helpview('optim','constraint_tolerance','CSHelpWindow');">constraint tolerance</a>.

<<a href = "matlab: createExitMsg({'optimlib:sqpLineSearch:ExitNeg22basic','fmincon'},{'optimlib:sqpLineSearch:ExitNeg22detailed','1.000000e-06','1.000000e+00','1.000000e-06'},true,true);;">stopping criteria details</a>>
Step 55:
Mobile Platform 1 Pose: [0.790290224340525;-9.97322813619594;-6.65009202118817]
Robot Arm 1 Joint Angles: [-0.00246155538967707;1.9277849391259;-0.00246155538968353;-0.00729489199582948;-0.00246155538968353;-1.84191301036853;-0.00246155528919451]
Mobile Platform 2 Pose: [-2.36235896815537;9.9727609570327;6.37903746752497]
Robot Arm 2 Joint Angles: [0.002568579627855;-2.09180666979734;0.00256857813366214;0.00650161814039019;0.0025685781336991;1.982745964521;0.00256857882487871]
[警告: 矩阵接近奇异值，或者缩放错误。结果可能不准确。RCOND =  1.663786e-19。] 
[> 位置：<a href="matlab:matlab.internal.language.introspective.errorDocCallback('mobile_robot_CBLF', '/home/zzh/文档/Adaptive security constraints developed based on the threats with the greatest relative velocity/zzh_tex_0423/code/optimizedHumanRobotInteraction/matlab/Safety_control/mobile_robot_CBLF.m', 12)" style="font-weight:bold">mobile_robot_CBLF</a> (<a href="matlab: opentoline('/home/zzh/文档/Adaptive security constraints developed based on the threats with the greatest relative velocity/zzh_tex_0423/code/optimizedHumanRobotInteraction/matlab/Safety_control/mobile_robot_CBLF.m',12,0)">第 12 行</a>)
位置: <a href="matlab:matlab.internal.language.introspective.errorDocCallback('main_matlab', '/home/zzh/文档/Adaptive security constraints developed based on the threats with the greatest relative velocity/zzh_tex_0423/code/optimizedHumanRobotInteraction/matlab/main_matlab.m', 85)" style="font-weight:bold">main_matlab</a> (<a href="matlab: opentoline('/home/zzh/文档/Adaptive security constraints developed based on the threats with the greatest relative velocity/zzh_tex_0423/code/optimizedHumanRobotInteraction/matlab/main_matlab.m',85,0)">第 85 行</a>)
] 

<a href = "matlab: helpview('optim','no_feasible_point','CSHelpWindow');">Converged to an infeasible point</a>.

fmincon stopped because the <a href = "matlab: helpview('optim','norm_curr_step_simple_fminconip','CSHelpWindow');">size of the current step</a> is less than
the value of the <a href = "matlab: helpview('optim','step_size_tol','CSHelpWindow');">step size tolerance</a> but constraints are not
satisfied to within the value of the <a href = "matlab: helpview('optim','constraint_tolerance','CSHelpWindow');">constraint tolerance</a>.

<<a href = "matlab: createExitMsg({'optimlib:sqpLineSearch:ExitNeg22basic','fmincon'},{'optimlib:sqpLineSearch:ExitNeg22detailed','1.000000e-06','1.000000e+00','1.000000e-06'},true,true);;">stopping criteria details</a>>
[警告: 矩阵接近奇异值，或者缩放错误。结果可能不准确。RCOND =  3.580650e-19。] 
[> 位置：<a href="matlab:matlab.internal.language.introspective.errorDocCallback('mobile_robot_CBLF', '/home/zzh/文档/Adaptive security constraints developed based on the threats with the greatest relative velocity/zzh_tex_0423/code/optimizedHumanRobotInteraction/matlab/Safety_control/mobile_robot_CBLF.m', 12)" style="font-weight:bold">mobile_robot_CBLF</a> (<a href="matlab: opentoline('/home/zzh/文档/Adaptive security constraints developed based on the threats with the greatest relative velocity/zzh_tex_0423/code/optimizedHumanRobotInteraction/matlab/Safety_control/mobile_robot_CBLF.m',12,0)">第 12 行</a>)
位置: <a href="matlab:matlab.internal.language.introspective.errorDocCallback('main_matlab', '/home/zzh/文档/Adaptive security constraints developed based on the threats with the greatest relative velocity/zzh_tex_0423/code/optimizedHumanRobotInteraction/matlab/main_matlab.m', 91)" style="font-weight:bold">main_matlab</a> (<a href="matlab: opentoline('/home/zzh/文档/Adaptive security constraints developed based on the threats with the greatest relative velocity/zzh_tex_0423/code/optimizedHumanRobotInteraction/matlab/main_matlab.m',91,0)">第 91 行</a>)
] 

<a href = "matlab: helpview('optim','no_feasible_point','CSHelpWindow');">Converged to an infeasible point</a>.

fmincon stopped because the <a href = "matlab: helpview('optim','norm_curr_step_simple_fminconip','CSHelpWindow');">size of the current step</a> is less than
the value of the <a href = "matlab: helpview('optim','step_size_tol','CSHelpWindow');">step size tolerance</a> but constraints are not
satisfied to within the value of the <a href = "matlab: helpview('optim','constraint_tolerance','CSHelpWindow');">constraint tolerance</a>.

<<a href = "matlab: createExitMsg({'optimlib:sqpLineSearch:ExitNeg22basic','fmincon'},{'optimlib:sqpLineSearch:ExitNeg22detailed','1.000000e-06','1.000000e+00','1.000000e-06'},true,true);;">stopping criteria details</a>>
Step 56:
Mobile Platform 1 Pose: [0.790290224340524;-9.97176377606782;-6.657478691002]
Robot Arm 1 Joint Angles: [-0.00246155539153674;2.16208255962123;-0.00246155539154319;-0.00729489199134725;-0.00246155539154319;-2.07621063087282;-0.00246155529105417]
Mobile Platform 2 Pose: [-2.36235896815537;9.97296264458275;6.379569677699]
Robot Arm 2 Joint Angles: [0.00256857963010559;-2.05953666178302;0.00256857813591273;0.00650161813376688;0.00256857813594969;1.95047595651993;0.0025685788271293]
[警告: 矩阵接近奇异值，或者缩放错误。结果可能不准确。RCOND =  6.984360e-20。] 
[> 位置：<a href="matlab:matlab.internal.language.introspective.errorDocCallback('mobile_robot_CBLF', '/home/zzh/文档/Adaptive security constraints developed based on the threats with the greatest relative velocity/zzh_tex_0423/code/optimizedHumanRobotInteraction/matlab/Safety_control/mobile_robot_CBLF.m', 12)" style="font-weight:bold">mobile_robot_CBLF</a> (<a href="matlab: opentoline('/home/zzh/文档/Adaptive security constraints developed based on the threats with the greatest relative velocity/zzh_tex_0423/code/optimizedHumanRobotInteraction/matlab/Safety_control/mobile_robot_CBLF.m',12,0)">第 12 行</a>)
位置: <a href="matlab:matlab.internal.language.introspective.errorDocCallback('main_matlab', '/home/zzh/文档/Adaptive security constraints developed based on the threats with the greatest relative velocity/zzh_tex_0423/code/optimizedHumanRobotInteraction/matlab/main_matlab.m', 85)" style="font-weight:bold">main_matlab</a> (<a href="matlab: opentoline('/home/zzh/文档/Adaptive security constraints developed based on the threats with the greatest relative velocity/zzh_tex_0423/code/optimizedHumanRobotInteraction/matlab/main_matlab.m',85,0)">第 85 行</a>)
] 

<a href = "matlab: helpview('optim','no_feasible_point','CSHelpWindow');">Converged to an infeasible point</a>.

fmincon stopped because the <a href = "matlab: helpview('optim','norm_curr_step_simple_fminconip','CSHelpWindow');">size of the current step</a> is less than
the value of the <a href = "matlab: helpview('optim','step_size_tol','CSHelpWindow');">step size tolerance</a> but constraints are not
satisfied to within the value of the <a href = "matlab: helpview('optim','constraint_tolerance','CSHelpWindow');">constraint tolerance</a>.

<<a href = "matlab: createExitMsg({'optimlib:sqpLineSearch:ExitNeg22basic','fmincon'},{'optimlib:sqpLineSearch:ExitNeg22detailed','1.000000e-06','1.000000e+00','1.000000e-06'},true,true);;">stopping criteria details</a>>
[警告: 矩阵接近奇异值，或者缩放错误。结果可能不准确。RCOND =  1.084368e-19。] 
[> 位置：<a href="matlab:matlab.internal.language.introspective.errorDocCallback('mobile_robot_CBLF', '/home/zzh/文档/Adaptive security constraints developed based on the threats with the greatest relative velocity/zzh_tex_0423/code/optimizedHumanRobotInteraction/matlab/Safety_control/mobile_robot_CBLF.m', 12)" style="font-weight:bold">mobile_robot_CBLF</a> (<a href="matlab: opentoline('/home/zzh/文档/Adaptive security constraints developed based on the threats with the greatest relative velocity/zzh_tex_0423/code/optimizedHumanRobotInteraction/matlab/Safety_control/mobile_robot_CBLF.m',12,0)">第 12 行</a>)
位置: <a href="matlab:matlab.internal.language.introspective.errorDocCallback('main_matlab', '/home/zzh/文档/Adaptive security constraints developed based on the threats with the greatest relative velocity/zzh_tex_0423/code/optimizedHumanRobotInteraction/matlab/main_matlab.m', 91)" style="font-weight:bold">main_matlab</a> (<a href="matlab: opentoline('/home/zzh/文档/Adaptive security constraints developed based on the threats with the greatest relative velocity/zzh_tex_0423/code/optimizedHumanRobotInteraction/matlab/main_matlab.m',91,0)">第 91 行</a>)
] 

<a href = "matlab: helpview('optim','no_feasible_point','CSHelpWindow');">Converged to an infeasible point</a>.

fmincon stopped because the <a href = "matlab: helpview('optim','norm_curr_step_simple_fminconip','CSHelpWindow');">size of the current step</a> is less than
the value of the <a href = "matlab: helpview('optim','step_size_tol','CSHelpWindow');">step size tolerance</a> but constraints are not
satisfied to within the value of the <a href = "matlab: helpview('optim','constraint_tolerance','CSHelpWindow');">constraint tolerance</a>.

<<a href = "matlab: createExitMsg({'optimlib:sqpLineSearch:ExitNeg22basic','fmincon'},{'optimlib:sqpLineSearch:ExitNeg22detailed','1.000000e-06','1.000000e+00','1.000000e-06'},true,true);;">stopping criteria details</a>>
Step 57:
Mobile Platform 1 Pose: [0.790290224340523;-9.97362810011697;-6.64792861102124]
Robot Arm 1 Joint Angles: [-0.00246155539263748;1.86379071175456;-0.00246155539264394;-0.00729489198874634;-0.00246155539264394;-1.77791878301135;-0.00246155529215492]
Mobile Platform 2 Pose: [-2.36235896815537;9.97367371499602;6.38050690762208]
Robot Arm 2 Joint Angles: [0.00256857963146117;-1.94576539565422;0.00256857813726831;0.00650161812976646;0.00256857813730527;1.83670469039913;0.00256857882848488]
[警告: 矩阵接近奇异值，或者缩放错误。结果可能不准确。RCOND =  3.059042e-20。] 
[> 位置：<a href="matlab:matlab.internal.language.introspective.errorDocCallback('mobile_robot_CBLF', '/home/zzh/文档/Adaptive security constraints developed based on the threats with the greatest relative velocity/zzh_tex_0423/code/optimizedHumanRobotInteraction/matlab/Safety_control/mobile_robot_CBLF.m', 12)" style="font-weight:bold">mobile_robot_CBLF</a> (<a href="matlab: opentoline('/home/zzh/文档/Adaptive security constraints developed based on the threats with the greatest relative velocity/zzh_tex_0423/code/optimizedHumanRobotInteraction/matlab/Safety_control/mobile_robot_CBLF.m',12,0)">第 12 行</a>)
位置: <a href="matlab:matlab.internal.language.introspective.errorDocCallback('main_matlab', '/home/zzh/文档/Adaptive security constraints developed based on the threats with the greatest relative velocity/zzh_tex_0423/code/optimizedHumanRobotInteraction/matlab/main_matlab.m', 85)" style="font-weight:bold">main_matlab</a> (<a href="matlab: opentoline('/home/zzh/文档/Adaptive security constraints developed based on the threats with the greatest relative velocity/zzh_tex_0423/code/optimizedHumanRobotInteraction/matlab/main_matlab.m',85,0)">第 85 行</a>)
] 

<a href = "matlab: helpview('optim','no_feasible_point','CSHelpWindow');">Converged to an infeasible point</a>.

fmincon stopped because the <a href = "matlab: helpview('optim','norm_curr_step_simple_fminconip','CSHelpWindow');">size of the current step</a> is less than
the value of the <a href = "matlab: helpview('optim','step_size_tol','CSHelpWindow');">step size tolerance</a> but constraints are not
satisfied to within the value of the <a href = "matlab: helpview('optim','constraint_tolerance','CSHelpWindow');">constraint tolerance</a>.

<<a href = "matlab: createExitMsg({'optimlib:sqpLineSearch:ExitNeg22basic','fmincon'},{'optimlib:sqpLineSearch:ExitNeg22detailed','1.000000e-06','1.000000e+00','1.000000e-06'},true,true);;">stopping criteria details</a>>
[警告: 矩阵接近奇异值，或者缩放错误。结果可能不准确。RCOND =  3.393484e-20。] 
[> 位置：<a href="matlab:matlab.internal.language.introspective.errorDocCallback('mobile_robot_CBLF', '/home/zzh/文档/Adaptive security constraints developed based on the threats with the greatest relative velocity/zzh_tex_0423/code/optimizedHumanRobotInteraction/matlab/Safety_control/mobile_robot_CBLF.m', 12)" style="font-weight:bold">mobile_robot_CBLF</a> (<a href="matlab: opentoline('/home/zzh/文档/Adaptive security constraints developed based on the threats with the greatest relative velocity/zzh_tex_0423/code/optimizedHumanRobotInteraction/matlab/Safety_control/mobile_robot_CBLF.m',12,0)">第 12 行</a>)
位置: <a href="matlab:matlab.internal.language.introspective.errorDocCallback('main_matlab', '/home/zzh/文档/Adaptive security constraints developed based on the threats with the greatest relative velocity/zzh_tex_0423/code/optimizedHumanRobotInteraction/matlab/main_matlab.m', 91)" style="font-weight:bold">main_matlab</a> (<a href="matlab: opentoline('/home/zzh/文档/Adaptive security constraints developed based on the threats with the greatest relative velocity/zzh_tex_0423/code/optimizedHumanRobotInteraction/matlab/main_matlab.m',91,0)">第 91 行</a>)
] 

<a href = "matlab: helpview('optim','no_feasible_point','CSHelpWindow');">Converged to an infeasible point</a>.

fmincon stopped because the <a href = "matlab: helpview('optim','norm_curr_step_simple_fminconip','CSHelpWindow');">size of the current step</a> is less than
the value of the <a href = "matlab: helpview('optim','step_size_tol','CSHelpWindow');">step size tolerance</a> but constraints are not
satisfied to within the value of the <a href = "matlab: helpview('optim','constraint_tolerance','CSHelpWindow');">constraint tolerance</a>.

<<a href = "matlab: createExitMsg({'optimlib:sqpLineSearch:ExitNeg22basic','fmincon'},{'optimlib:sqpLineSearch:ExitNeg22detailed','1.000000e-06','1.000000e+00','1.000000e-06'},true,true);;">stopping criteria details</a>>
Step 58:
Mobile Platform 1 Pose: [0.790290224340522;-9.97178688159041;-6.65748621771393]
Robot Arm 1 Joint Angles: [-0.0024615553933286;2.15838567600207;-0.00246155539333504;-0.00729489198707081;-0.00246155539333504;-2.07251374726221;-0.00246155529284602]
Mobile Platform 2 Pose: [-2.36235896815537;9.97214070207539;6.37820000320879]
Robot Arm 2 Joint Angles: [0.00256857963230553;-2.19104746295381;0.00256857813811267;0.00650161812724904;0.00256857813814963;2.08198675770376;0.00256857882932924]
[警告: 矩阵接近奇异值，或者缩放错误。结果可能不准确。RCOND =  7.857051e-21。] 
[> 位置：<a href="matlab:matlab.internal.language.introspective.errorDocCallback('mobile_robot_CBLF', '/home/zzh/文档/Adaptive security constraints developed based on the threats with the greatest relative velocity/zzh_tex_0423/code/optimizedHumanRobotInteraction/matlab/Safety_control/mobile_robot_CBLF.m', 12)" style="font-weight:bold">mobile_robot_CBLF</a> (<a href="matlab: opentoline('/home/zzh/文档/Adaptive security constraints developed based on the threats with the greatest relative velocity/zzh_tex_0423/code/optimizedHumanRobotInteraction/matlab/Safety_control/mobile_robot_CBLF.m',12,0)">第 12 行</a>)
位置: <a href="matlab:matlab.internal.language.introspective.errorDocCallback('main_matlab', '/home/zzh/文档/Adaptive security constraints developed based on the threats with the greatest relative velocity/zzh_tex_0423/code/optimizedHumanRobotInteraction/matlab/main_matlab.m', 85)" style="font-weight:bold">main_matlab</a> (<a href="matlab: opentoline('/home/zzh/文档/Adaptive security constraints developed based on the threats with the greatest relative velocity/zzh_tex_0423/code/optimizedHumanRobotInteraction/matlab/main_matlab.m',85,0)">第 85 行</a>)
] 

<a href = "matlab: helpview('optim','no_feasible_point','CSHelpWindow');">Converged to an infeasible point</a>.

fmincon stopped because the <a href = "matlab: helpview('optim','norm_curr_step_simple_fminconip','CSHelpWindow');">size of the current step</a> is less than
the value of the <a href = "matlab: helpview('optim','step_size_tol','CSHelpWindow');">step size tolerance</a> but constraints are not
satisfied to within the value of the <a href = "matlab: helpview('optim','constraint_tolerance','CSHelpWindow');">constraint tolerance</a>.

<<a href = "matlab: createExitMsg({'optimlib:sqpLineSearch:ExitNeg22basic','fmincon'},{'optimlib:sqpLineSearch:ExitNeg22detailed','1.000000e-06','1.000000e+00','1.000000e-06'},true,true);;">stopping criteria details</a>>
[警告: 矩阵接近奇异值，或者缩放错误。结果可能不准确。RCOND =  1.433617e-20。] 
[> 位置：<a href="matlab:matlab.internal.language.introspective.errorDocCallback('mobile_robot_CBLF', '/home/zzh/文档/Adaptive security constraints developed based on the threats with the greatest relative velocity/zzh_tex_0423/code/optimizedHumanRobotInteraction/matlab/Safety_control/mobile_robot_CBLF.m', 12)" style="font-weight:bold">mobile_robot_CBLF</a> (<a href="matlab: opentoline('/home/zzh/文档/Adaptive security constraints developed based on the threats with the greatest relative velocity/zzh_tex_0423/code/optimizedHumanRobotInteraction/matlab/Safety_control/mobile_robot_CBLF.m',12,0)">第 12 行</a>)
位置: <a href="matlab:matlab.internal.language.introspective.errorDocCallback('main_matlab', '/home/zzh/文档/Adaptive security constraints developed based on the threats with the greatest relative velocity/zzh_tex_0423/code/optimizedHumanRobotInteraction/matlab/main_matlab.m', 91)" style="font-weight:bold">main_matlab</a> (<a href="matlab: opentoline('/home/zzh/文档/Adaptive security constraints developed based on the threats with the greatest relative velocity/zzh_tex_0423/code/optimizedHumanRobotInteraction/matlab/main_matlab.m',91,0)">第 91 行</a>)
] 

<a href = "matlab: helpview('optim','no_feasible_point','CSHelpWindow');">Converged to an infeasible point</a>.

fmincon stopped because the <a href = "matlab: helpview('optim','norm_curr_step_simple_fminconip','CSHelpWindow');">size of the current step</a> is less than
the value of the <a href = "matlab: helpview('optim','step_size_tol','CSHelpWindow');">step size tolerance</a> but constraints are not
satisfied to within the value of the <a href = "matlab: helpview('optim','constraint_tolerance','CSHelpWindow');">constraint tolerance</a>.

<<a href = "matlab: createExitMsg({'optimlib:sqpLineSearch:ExitNeg22basic','fmincon'},{'optimlib:sqpLineSearch:ExitNeg22detailed','1.000000e-06','1.000000e+00','1.000000e-06'},true,true);;">stopping criteria details</a>>
Step 59:
Mobile Platform 1 Pose: [0.790290224340521;-9.97319546015197;-6.65010852803472]
Robot Arm 1 Joint Angles: [-0.00246155539374035;1.93301310615054;-0.00246155539374681;-0.00729489198609762;-0.00246155539374681;-1.84714117741262;-0.00246155529325779]
Mobile Platform 2 Pose: [-2.36235896815537;9.97402115683999;6.38116840501317]
Robot Arm 2 Joint Angles: [0.0025685796328052;-1.89017470061535;0.00256857813861234;0.00650161812579055;0.0025685781386493;1.78111399536821;0.00256857882982891]
[警告: 矩阵接近奇异值，或者缩放错误。结果可能不准确。RCOND =  3.905716e-21。] 
[> 位置：<a href="matlab:matlab.internal.language.introspective.errorDocCallback('mobile_robot_CBLF', '/home/zzh/文档/Adaptive security constraints developed based on the threats with the greatest relative velocity/zzh_tex_0423/code/optimizedHumanRobotInteraction/matlab/Safety_control/mobile_robot_CBLF.m', 12)" style="font-weight:bold">mobile_robot_CBLF</a> (<a href="matlab: opentoline('/home/zzh/文档/Adaptive security constraints developed based on the threats with the greatest relative velocity/zzh_tex_0423/code/optimizedHumanRobotInteraction/matlab/Safety_control/mobile_robot_CBLF.m',12,0)">第 12 行</a>)
位置: <a href="matlab:matlab.internal.language.introspective.errorDocCallback('main_matlab', '/home/zzh/文档/Adaptive security constraints developed based on the threats with the greatest relative velocity/zzh_tex_0423/code/optimizedHumanRobotInteraction/matlab/main_matlab.m', 85)" style="font-weight:bold">main_matlab</a> (<a href="matlab: opentoline('/home/zzh/文档/Adaptive security constraints developed based on the threats with the greatest relative velocity/zzh_tex_0423/code/optimizedHumanRobotInteraction/matlab/main_matlab.m',85,0)">第 85 行</a>)
] 

<a href = "matlab: helpview('optim','no_feasible_point','CSHelpWindow');">Converged to an infeasible point</a>.

fmincon stopped because the <a href = "matlab: helpview('optim','norm_curr_step_simple_fminconip','CSHelpWindow');">size of the current step</a> is less than
the value of the <a href = "matlab: helpview('optim','step_size_tol','CSHelpWindow');">step size tolerance</a> but constraints are not
satisfied to within the value of the <a href = "matlab: helpview('optim','constraint_tolerance','CSHelpWindow');">constraint tolerance</a>.

<<a href = "matlab: createExitMsg({'optimlib:sqpLineSearch:ExitNeg22basic','fmincon'},{'optimlib:sqpLineSearch:ExitNeg22detailed','1.000000e-06','1.000000e+00','1.000000e-06'},true,true);;">stopping criteria details</a>>
[警告: 矩阵接近奇异值，或者缩放错误。结果可能不准确。RCOND =  6.166200e-21。] 
[> 位置：<a href="matlab:matlab.internal.language.introspective.errorDocCallback('mobile_robot_CBLF', '/home/zzh/文档/Adaptive security constraints developed based on the threats with the greatest relative velocity/zzh_tex_0423/code/optimizedHumanRobotInteraction/matlab/Safety_control/mobile_robot_CBLF.m', 12)" style="font-weight:bold">mobile_robot_CBLF</a> (<a href="matlab: opentoline('/home/zzh/文档/Adaptive security constraints developed based on the threats with the greatest relative velocity/zzh_tex_0423/code/optimizedHumanRobotInteraction/matlab/Safety_control/mobile_robot_CBLF.m',12,0)">第 12 行</a>)
位置: <a href="matlab:matlab.internal.language.introspective.errorDocCallback('main_matlab', '/home/zzh/文档/Adaptive security constraints developed based on the threats with the greatest relative velocity/zzh_tex_0423/code/optimizedHumanRobotInteraction/matlab/main_matlab.m', 91)" style="font-weight:bold">main_matlab</a> (<a href="matlab: opentoline('/home/zzh/文档/Adaptive security constraints developed based on the threats with the greatest relative velocity/zzh_tex_0423/code/optimizedHumanRobotInteraction/matlab/main_matlab.m',91,0)">第 91 行</a>)
] 

<a href = "matlab: helpview('optim','no_feasible_point','CSHelpWindow');">Converged to an infeasible point</a>.

fmincon stopped because the <a href = "matlab: helpview('optim','norm_curr_step_simple_fminconip','CSHelpWindow');">size of the current step</a> is less than
the value of the <a href = "matlab: helpview('optim','step_size_tol','CSHelpWindow');">step size tolerance</a> but constraints are not
satisfied to within the value of the <a href = "matlab: helpview('optim','constraint_tolerance','CSHelpWindow');">constraint tolerance</a>.

<<a href = "matlab: createExitMsg({'optimlib:sqpLineSearch:ExitNeg22basic','fmincon'},{'optimlib:sqpLineSearch:ExitNeg22detailed','1.000000e-06','1.000000e+00','1.000000e-06'},true,true);;">stopping criteria details</a>>
Step 60:
Mobile Platform 1 Pose: [0.790290224340521;-9.97269674216055;-6.6529012601946]
Robot Arm 1 Joint Angles: [-0.00246155539399362;2.0128079847777;-0.00246155539400007;-0.00729489198548747;-0.00246155539400007;-1.926936056041;-0.00246155529351106]
Mobile Platform 2 Pose: [-2.36235896815537;9.97218213627543;6.37813909003232]
Robot Arm 2 Joint Angles: [0.00256857963311824;-2.18441799094456;0.00256857813892538;0.00650161812485232;0.00256857813896235;2.0753572856993;0.00256857883014195]
[警告: 矩阵接近奇异值，或者缩放错误。结果可能不准确。RCOND =  1.634540e-21。] 
[> 位置：<a href="matlab:matlab.internal.language.introspective.errorDocCallback('mobile_robot_CBLF', '/home/zzh/文档/Adaptive security constraints developed based on the threats with the greatest relative velocity/zzh_tex_0423/code/optimizedHumanRobotInteraction/matlab/Safety_control/mobile_robot_CBLF.m', 12)" style="font-weight:bold">mobile_robot_CBLF</a> (<a href="matlab: opentoline('/home/zzh/文档/Adaptive security constraints developed based on the threats with the greatest relative velocity/zzh_tex_0423/code/optimizedHumanRobotInteraction/matlab/Safety_control/mobile_robot_CBLF.m',12,0)">第 12 行</a>)
位置: <a href="matlab:matlab.internal.language.introspective.errorDocCallback('main_matlab', '/home/zzh/文档/Adaptive security constraints developed based on the threats with the greatest relative velocity/zzh_tex_0423/code/optimizedHumanRobotInteraction/matlab/main_matlab.m', 85)" style="font-weight:bold">main_matlab</a> (<a href="matlab: opentoline('/home/zzh/文档/Adaptive security constraints developed based on the threats with the greatest relative velocity/zzh_tex_0423/code/optimizedHumanRobotInteraction/matlab/main_matlab.m',85,0)">第 85 行</a>)
] 

<a href = "matlab: helpview('optim','no_feasible_point','CSHelpWindow');">Converged to an infeasible point</a>.

fmincon stopped because the <a href = "matlab: helpview('optim','norm_curr_step_simple_fminconip','CSHelpWindow');">size of the current step</a> is less than
the value of the <a href = "matlab: helpview('optim','step_size_tol','CSHelpWindow');">step size tolerance</a> but constraints are not
satisfied to within the value of the <a href = "matlab: helpview('optim','constraint_tolerance','CSHelpWindow');">constraint tolerance</a>.

<<a href = "matlab: createExitMsg({'optimlib:sqpLineSearch:ExitNeg22basic','fmincon'},{'optimlib:sqpLineSearch:ExitNeg22detailed','1.000000e-06','1.000000e+00','1.000000e-06'},true,true);;">stopping criteria details</a>>
[警告: 矩阵接近奇异值，或者缩放错误。结果可能不准确。RCOND =  1.589084e-21。] 
[> 位置：<a href="matlab:matlab.internal.language.introspective.errorDocCallback('mobile_robot_CBLF', '/home/zzh/文档/Adaptive security constraints developed based on the threats with the greatest relative velocity/zzh_tex_0423/code/optimizedHumanRobotInteraction/matlab/Safety_control/mobile_robot_CBLF.m', 12)" style="font-weight:bold">mobile_robot_CBLF</a> (<a href="matlab: opentoline('/home/zzh/文档/Adaptive security constraints developed based on the threats with the greatest relative velocity/zzh_tex_0423/code/optimizedHumanRobotInteraction/matlab/Safety_control/mobile_robot_CBLF.m',12,0)">第 12 行</a>)
位置: <a href="matlab:matlab.internal.language.introspective.errorDocCallback('main_matlab', '/home/zzh/文档/Adaptive security constraints developed based on the threats with the greatest relative velocity/zzh_tex_0423/code/optimizedHumanRobotInteraction/matlab/main_matlab.m', 91)" style="font-weight:bold">main_matlab</a> (<a href="matlab: opentoline('/home/zzh/文档/Adaptive security constraints developed based on the threats with the greatest relative velocity/zzh_tex_0423/code/optimizedHumanRobotInteraction/matlab/main_matlab.m',91,0)">第 91 行</a>)
] 

<a href = "matlab: helpview('optim','no_feasible_point','CSHelpWindow');">Converged to an infeasible point</a>.

fmincon stopped because the <a href = "matlab: helpview('optim','norm_curr_step_simple_fminconip','CSHelpWindow');">size of the current step</a> is less than
the value of the <a href = "matlab: helpview('optim','step_size_tol','CSHelpWindow');">step size tolerance</a> but constraints are not
satisfied to within the value of the <a href = "matlab: helpview('optim','constraint_tolerance','CSHelpWindow');">constraint tolerance</a>.

<<a href = "matlab: createExitMsg({'optimlib:sqpLineSearch:ExitNeg22basic','fmincon'},{'optimlib:sqpLineSearch:ExitNeg22detailed','1.000000e-06','1.000000e+00','1.000000e-06'},true,true);;">stopping criteria details</a>>
Step 61:
Mobile Platform 1 Pose: [0.790290224340521;-9.97221078245804;-6.65519624951457]
Robot Arm 1 Joint Angles: [-0.00246155539414892;2.09056153717925;-0.00246155539415536;-0.00729489198511596;-0.00246155539415536;-2.00468960844331;-0.00246155529366635]
Mobile Platform 2 Pose: [-2.36235896815537;9.97361542667696;6.38056376329501]
Robot Arm 2 Joint Angles: [0.00256857963330472;-1.95509152669962;0.00256857813911185;0.00650161812430776;0.00256857813914881;1.84603082145544;0.00256857883032842]
[警告: 矩阵接近奇异值，或者缩放错误。结果可能不准确。RCOND =  4.066851e-22。] 
[> 位置：<a href="matlab:matlab.internal.language.introspective.errorDocCallback('mobile_robot_CBLF', '/home/zzh/文档/Adaptive security constraints developed based on the threats with the greatest relative velocity/zzh_tex_0423/code/optimizedHumanRobotInteraction/matlab/Safety_control/mobile_robot_CBLF.m', 12)" style="font-weight:bold">mobile_robot_CBLF</a> (<a href="matlab: opentoline('/home/zzh/文档/Adaptive security constraints developed based on the threats with the greatest relative velocity/zzh_tex_0423/code/optimizedHumanRobotInteraction/matlab/Safety_control/mobile_robot_CBLF.m',12,0)">第 12 行</a>)
位置: <a href="matlab:matlab.internal.language.introspective.errorDocCallback('main_matlab', '/home/zzh/文档/Adaptive security constraints developed based on the threats with the greatest relative velocity/zzh_tex_0423/code/optimizedHumanRobotInteraction/matlab/main_matlab.m', 85)" style="font-weight:bold">main_matlab</a> (<a href="matlab: opentoline('/home/zzh/文档/Adaptive security constraints developed based on the threats with the greatest relative velocity/zzh_tex_0423/code/optimizedHumanRobotInteraction/matlab/main_matlab.m',85,0)">第 85 行</a>)
] 

<a href = "matlab: helpview('optim','no_feasible_point','CSHelpWindow');">Converged to an infeasible point</a>.

fmincon stopped because the <a href = "matlab: helpview('optim','norm_curr_step_simple_fminconip','CSHelpWindow');">size of the current step</a> is less than
the value of the <a href = "matlab: helpview('optim','step_size_tol','CSHelpWindow');">step size tolerance</a> but constraints are not
satisfied to within the value of the <a href = "matlab: helpview('optim','constraint_tolerance','CSHelpWindow');">constraint tolerance</a>.

<<a href = "matlab: createExitMsg({'optimlib:sqpLineSearch:ExitNeg22basic','fmincon'},{'optimlib:sqpLineSearch:ExitNeg22detailed','1.000000e-06','1.000000e+00','1.000000e-06'},true,true);;">stopping criteria details</a>>
[警告: 矩阵接近奇异值，或者缩放错误。结果可能不准确。RCOND =  7.537689e-22。] 
[> 位置：<a href="matlab:matlab.internal.language.introspective.errorDocCallback('mobile_robot_CBLF', '/home/zzh/文档/Adaptive security constraints developed based on the threats with the greatest relative velocity/zzh_tex_0423/code/optimizedHumanRobotInteraction/matlab/Safety_control/mobile_robot_CBLF.m', 12)" style="font-weight:bold">mobile_robot_CBLF</a> (<a href="matlab: opentoline('/home/zzh/文档/Adaptive security constraints developed based on the threats with the greatest relative velocity/zzh_tex_0423/code/optimizedHumanRobotInteraction/matlab/Safety_control/mobile_robot_CBLF.m',12,0)">第 12 行</a>)
位置: <a href="matlab:matlab.internal.language.introspective.errorDocCallback('main_matlab', '/home/zzh/文档/Adaptive security constraints developed based on the threats with the greatest relative velocity/zzh_tex_0423/code/optimizedHumanRobotInteraction/matlab/main_matlab.m', 91)" style="font-weight:bold">main_matlab</a> (<a href="matlab: opentoline('/home/zzh/文档/Adaptive security constraints developed based on the threats with the greatest relative velocity/zzh_tex_0423/code/optimizedHumanRobotInteraction/matlab/main_matlab.m',91,0)">第 91 行</a>)
] 

<a href = "matlab: helpview('optim','no_feasible_point','CSHelpWindow');">Converged to an infeasible point</a>.

fmincon stopped because the <a href = "matlab: helpview('optim','norm_curr_step_simple_fminconip','CSHelpWindow');">size of the current step</a> is less than
the value of the <a href = "matlab: helpview('optim','step_size_tol','CSHelpWindow');">step size tolerance</a> but constraints are not
satisfied to within the value of the <a href = "matlab: helpview('optim','constraint_tolerance','CSHelpWindow');">constraint tolerance</a>.

<<a href = "matlab: createExitMsg({'optimlib:sqpLineSearch:ExitNeg22basic','fmincon'},{'optimlib:sqpLineSearch:ExitNeg22detailed','1.000000e-06','1.000000e+00','1.000000e-06'},true,true);;">stopping criteria details</a>>
Step 62:
Mobile Platform 1 Pose: [0.790290224340521;-9.97350061195453;-6.64870180537773]
Robot Arm 1 Joint Angles: [-0.00246155539424163;1.88418881774069;-0.00246155539424809;-0.00729489198489565;-0.00246155539424809;-1.79831688900518;-0.00246155529375907]
Mobile Platform 2 Pose: [-2.36235896815537;9.97304216496421;6.37941288961736]
Robot Arm 2 Joint Angles: [0.00256857963341936;-2.0468134007392;0.0025685781392265;0.00650161812396623;0.00256857813926346;1.93775269549571;0.00256857883044307]
[警告: 矩阵接近奇异值，或者缩放错误。结果可能不准确。RCOND =  2.068964e-22。] 
[> 位置：<a href="matlab:matlab.internal.language.introspective.errorDocCallback('mobile_robot_CBLF', '/home/zzh/文档/Adaptive security constraints developed based on the threats with the greatest relative velocity/zzh_tex_0423/code/optimizedHumanRobotInteraction/matlab/Safety_control/mobile_robot_CBLF.m', 12)" style="font-weight:bold">mobile_robot_CBLF</a> (<a href="matlab: opentoline('/home/zzh/文档/Adaptive security constraints developed based on the threats with the greatest relative velocity/zzh_tex_0423/code/optimizedHumanRobotInteraction/matlab/Safety_control/mobile_robot_CBLF.m',12,0)">第 12 行</a>)
位置: <a href="matlab:matlab.internal.language.introspective.errorDocCallback('main_matlab', '/home/zzh/文档/Adaptive security constraints developed based on the threats with the greatest relative velocity/zzh_tex_0423/code/optimizedHumanRobotInteraction/matlab/main_matlab.m', 85)" style="font-weight:bold">main_matlab</a> (<a href="matlab: opentoline('/home/zzh/文档/Adaptive security constraints developed based on the threats with the greatest relative velocity/zzh_tex_0423/code/optimizedHumanRobotInteraction/matlab/main_matlab.m',85,0)">第 85 行</a>)
] 

<a href = "matlab: helpview('optim','no_feasible_point','CSHelpWindow');">Converged to an infeasible point</a>.

fmincon stopped because the <a href = "matlab: helpview('optim','norm_curr_step_simple_fminconip','CSHelpWindow');">size of the current step</a> is less than
the value of the <a href = "matlab: helpview('optim','step_size_tol','CSHelpWindow');">step size tolerance</a> but constraints are not
satisfied to within the value of the <a href = "matlab: helpview('optim','constraint_tolerance','CSHelpWindow');">constraint tolerance</a>.

<<a href = "matlab: createExitMsg({'optimlib:sqpLineSearch:ExitNeg22basic','fmincon'},{'optimlib:sqpLineSearch:ExitNeg22detailed','1.000000e-06','1.000000e+00','1.000000e-06'},true,true);;">stopping criteria details</a>>
[警告: 矩阵接近奇异值，或者缩放错误。结果可能不准确。RCOND =  3.716972e-22。] 
[> 位置：<a href="matlab:matlab.internal.language.introspective.errorDocCallback('mobile_robot_CBLF', '/home/zzh/文档/Adaptive security constraints developed based on the threats with the greatest relative velocity/zzh_tex_0423/code/optimizedHumanRobotInteraction/matlab/Safety_control/mobile_robot_CBLF.m', 12)" style="font-weight:bold">mobile_robot_CBLF</a> (<a href="matlab: opentoline('/home/zzh/文档/Adaptive security constraints developed based on the threats with the greatest relative velocity/zzh_tex_0423/code/optimizedHumanRobotInteraction/matlab/Safety_control/mobile_robot_CBLF.m',12,0)">第 12 行</a>)
位置: <a href="matlab:matlab.internal.language.introspective.errorDocCallback('main_matlab', '/home/zzh/文档/Adaptive security constraints developed based on the threats with the greatest relative velocity/zzh_tex_0423/code/optimizedHumanRobotInteraction/matlab/main_matlab.m', 91)" style="font-weight:bold">main_matlab</a> (<a href="matlab: opentoline('/home/zzh/文档/Adaptive security constraints developed based on the threats with the greatest relative velocity/zzh_tex_0423/code/optimizedHumanRobotInteraction/matlab/main_matlab.m',91,0)">第 91 行</a>)
] 

<a href = "matlab: helpview('optim','no_feasible_point','CSHelpWindow');">Converged to an infeasible point</a>.

fmincon stopped because the <a href = "matlab: helpview('optim','norm_curr_step_simple_fminconip','CSHelpWindow');">size of the current step</a> is less than
the value of the <a href = "matlab: helpview('optim','step_size_tol','CSHelpWindow');">step size tolerance</a> but constraints are not
satisfied to within the value of the <a href = "matlab: helpview('optim','constraint_tolerance','CSHelpWindow');">constraint tolerance</a>.

<<a href = "matlab: createExitMsg({'optimlib:sqpLineSearch:ExitNeg22basic','fmincon'},{'optimlib:sqpLineSearch:ExitNeg22detailed','1.000000e-06','1.000000e+00','1.000000e-06'},true,true);;">stopping criteria details</a>>
Step 63:
Mobile Platform 1 Pose: [0.790290224340521;-9.9716309425291;-6.65826475779724]
Robot Arm 1 Joint Angles: [-0.00246155539429984;2.18333592580918;-0.00246155539430628;-0.00729489198475474;-0.00246155539430628;-2.09746399707396;-0.00246155529381727]
Mobile Platform 2 Pose: [-2.36235896815537;9.97268375952547;6.37905524360944]
Robot Arm 2 Joint Angles: [0.00256857963348948;-2.10415827093715;0.00256857813929662;0.00650161812375905;0.00256857813933359;1.99509756569407;0.00256857883051319]
[警告: 矩阵接近奇异值，或者缩放错误。结果可能不准确。RCOND =  8.775890e-23。] 
[> 位置：<a href="matlab:matlab.internal.language.introspective.errorDocCallback('mobile_robot_CBLF', '/home/zzh/文档/Adaptive security constraints developed based on the threats with the greatest relative velocity/zzh_tex_0423/code/optimizedHumanRobotInteraction/matlab/Safety_control/mobile_robot_CBLF.m', 12)" style="font-weight:bold">mobile_robot_CBLF</a> (<a href="matlab: opentoline('/home/zzh/文档/Adaptive security constraints developed based on the threats with the greatest relative velocity/zzh_tex_0423/code/optimizedHumanRobotInteraction/matlab/Safety_control/mobile_robot_CBLF.m',12,0)">第 12 行</a>)
位置: <a href="matlab:matlab.internal.language.introspective.errorDocCallback('main_matlab', '/home/zzh/文档/Adaptive security constraints developed based on the threats with the greatest relative velocity/zzh_tex_0423/code/optimizedHumanRobotInteraction/matlab/main_matlab.m', 85)" style="font-weight:bold">main_matlab</a> (<a href="matlab: opentoline('/home/zzh/文档/Adaptive security constraints developed based on the threats with the greatest relative velocity/zzh_tex_0423/code/optimizedHumanRobotInteraction/matlab/main_matlab.m',85,0)">第 85 行</a>)
] 

<a href = "matlab: helpview('optim','no_feasible_point','CSHelpWindow');">Converged to an infeasible point</a>.

fmincon stopped because the <a href = "matlab: helpview('optim','norm_curr_step_simple_fminconip','CSHelpWindow');">size of the current step</a> is less than
the value of the <a href = "matlab: helpview('optim','step_size_tol','CSHelpWindow');">step size tolerance</a> but constraints are not
satisfied to within the value of the <a href = "matlab: helpview('optim','constraint_tolerance','CSHelpWindow');">constraint tolerance</a>.

<<a href = "matlab: createExitMsg({'optimlib:sqpLineSearch:ExitNeg22basic','fmincon'},{'optimlib:sqpLineSearch:ExitNeg22detailed','1.000000e-06','1.000000e+00','1.000000e-06'},true,true);;">stopping criteria details</a>>
[警告: 矩阵接近奇异值，或者缩放错误。结果可能不准确。RCOND =  8.479193e-23。] 
[> 位置：<a href="matlab:matlab.internal.language.introspective.errorDocCallback('mobile_robot_CBLF', '/home/zzh/文档/Adaptive security constraints developed based on the threats with the greatest relative velocity/zzh_tex_0423/code/optimizedHumanRobotInteraction/matlab/Safety_control/mobile_robot_CBLF.m', 12)" style="font-weight:bold">mobile_robot_CBLF</a> (<a href="matlab: opentoline('/home/zzh/文档/Adaptive security constraints developed based on the threats with the greatest relative velocity/zzh_tex_0423/code/optimizedHumanRobotInteraction/matlab/Safety_control/mobile_robot_CBLF.m',12,0)">第 12 行</a>)
位置: <a href="matlab:matlab.internal.language.introspective.errorDocCallback('main_matlab', '/home/zzh/文档/Adaptive security constraints developed based on the threats with the greatest relative velocity/zzh_tex_0423/code/optimizedHumanRobotInteraction/matlab/main_matlab.m', 91)" style="font-weight:bold">main_matlab</a> (<a href="matlab: opentoline('/home/zzh/文档/Adaptive security constraints developed based on the threats with the greatest relative velocity/zzh_tex_0423/code/optimizedHumanRobotInteraction/matlab/main_matlab.m',91,0)">第 91 行</a>)
] 

<a href = "matlab: helpview('optim','no_feasible_point','CSHelpWindow');">Converged to an infeasible point</a>.

fmincon stopped because the <a href = "matlab: helpview('optim','norm_curr_step_simple_fminconip','CSHelpWindow');">size of the current step</a> is less than
the value of the <a href = "matlab: helpview('optim','step_size_tol','CSHelpWindow');">step size tolerance</a> but constraints are not
satisfied to within the value of the <a href = "matlab: helpview('optim','constraint_tolerance','CSHelpWindow');">constraint tolerance</a>.

<<a href = "matlab: createExitMsg({'optimlib:sqpLineSearch:ExitNeg22basic','fmincon'},{'optimlib:sqpLineSearch:ExitNeg22detailed','1.000000e-06','1.000000e+00','1.000000e-06'},true,true);;">stopping criteria details</a>>
Step 64:
Mobile Platform 1 Pose: [0.790290224340521;-9.97354092047776;-6.64840134113329]
Robot Arm 1 Joint Angles: [-0.00246155539433423;1.87773945402366;-0.00246155539434069;-0.00729489198467367;-0.00246155539434069;-1.7918675252886;-0.00246155529385168]
Mobile Platform 2 Pose: [-2.36235896815537;9.97384676969123;6.38075340774476]
Robot Arm 2 Joint Angles: [0.00256857963353141;-1.91807664441458;0.00256857813933855;0.00650161812363582;0.00256857813937551;1.80901593917175;0.00256857883055512]
[警告: 矩阵接近奇异值，或者缩放错误。结果可能不准确。RCOND =  2.247117e-23。] 
[> 位置：<a href="matlab:matlab.internal.language.introspective.errorDocCallback('mobile_robot_CBLF', '/home/zzh/文档/Adaptive security constraints developed based on the threats with the greatest relative velocity/zzh_tex_0423/code/optimizedHumanRobotInteraction/matlab/Safety_control/mobile_robot_CBLF.m', 12)" style="font-weight:bold">mobile_robot_CBLF</a> (<a href="matlab: opentoline('/home/zzh/文档/Adaptive security constraints developed based on the threats with the greatest relative velocity/zzh_tex_0423/code/optimizedHumanRobotInteraction/matlab/Safety_control/mobile_robot_CBLF.m',12,0)">第 12 行</a>)
位置: <a href="matlab:matlab.internal.language.introspective.errorDocCallback('main_matlab', '/home/zzh/文档/Adaptive security constraints developed based on the threats with the greatest relative velocity/zzh_tex_0423/code/optimizedHumanRobotInteraction/matlab/main_matlab.m', 85)" style="font-weight:bold">main_matlab</a> (<a href="matlab: opentoline('/home/zzh/文档/Adaptive security constraints developed based on the threats with the greatest relative velocity/zzh_tex_0423/code/optimizedHumanRobotInteraction/matlab/main_matlab.m',85,0)">第 85 行</a>)
] 

<a href = "matlab: helpview('optim','no_feasible_point','CSHelpWindow');">Converged to an infeasible point</a>.

fmincon stopped because the <a href = "matlab: helpview('optim','norm_curr_step_simple_fminconip','CSHelpWindow');">size of the current step</a> is less than
the value of the <a href = "matlab: helpview('optim','step_size_tol','CSHelpWindow');">step size tolerance</a> but constraints are not
satisfied to within the value of the <a href = "matlab: helpview('optim','constraint_tolerance','CSHelpWindow');">constraint tolerance</a>.

<<a href = "matlab: createExitMsg({'optimlib:sqpLineSearch:ExitNeg22basic','fmincon'},{'optimlib:sqpLineSearch:ExitNeg22detailed','1.000000e-06','1.000000e+00','1.000000e-06'},true,true);;">stopping criteria details</a>>
[警告: 矩阵接近奇异值，或者缩放错误。结果可能不准确。RCOND =  3.696738e-23。] 
[> 位置：<a href="matlab:matlab.internal.language.introspective.errorDocCallback('mobile_robot_CBLF', '/home/zzh/文档/Adaptive security constraints developed based on the threats with the greatest relative velocity/zzh_tex_0423/code/optimizedHumanRobotInteraction/matlab/Safety_control/mobile_robot_CBLF.m', 12)" style="font-weight:bold">mobile_robot_CBLF</a> (<a href="matlab: opentoline('/home/zzh/文档/Adaptive security constraints developed based on the threats with the greatest relative velocity/zzh_tex_0423/code/optimizedHumanRobotInteraction/matlab/Safety_control/mobile_robot_CBLF.m',12,0)">第 12 行</a>)
位置: <a href="matlab:matlab.internal.language.introspective.errorDocCallback('main_matlab', '/home/zzh/文档/Adaptive security constraints developed based on the threats with the greatest relative velocity/zzh_tex_0423/code/optimizedHumanRobotInteraction/matlab/main_matlab.m', 91)" style="font-weight:bold">main_matlab</a> (<a href="matlab: opentoline('/home/zzh/文档/Adaptive security constraints developed based on the threats with the greatest relative velocity/zzh_tex_0423/code/optimizedHumanRobotInteraction/matlab/main_matlab.m',91,0)">第 91 行</a>)
] 

<a href = "matlab: helpview('optim','no_feasible_point','CSHelpWindow');">Converged to an infeasible point</a>.

fmincon stopped because the <a href = "matlab: helpview('optim','norm_curr_step_simple_fminconip','CSHelpWindow');">size of the current step</a> is less than
the value of the <a href = "matlab: helpview('optim','step_size_tol','CSHelpWindow');">step size tolerance</a> but constraints are not
satisfied to within the value of the <a href = "matlab: helpview('optim','constraint_tolerance','CSHelpWindow');">constraint tolerance</a>.

<<a href = "matlab: createExitMsg({'optimlib:sqpLineSearch:ExitNeg22basic','fmincon'},{'optimlib:sqpLineSearch:ExitNeg22detailed','1.000000e-06','1.000000e+00','1.000000e-06'},true,true);;">stopping criteria details</a>>
Step 65:
Mobile Platform 1 Pose: [0.790290224340521;-9.97212037976123;-6.65588297852306]
Robot Arm 1 Joint Angles: [-0.00246155539435574;2.10502596866848;-0.00246155539436218;-0.00729489198462157;-0.00246155539436218;-2.01915403993352;-0.00246155529387316]
Mobile Platform 2 Pose: [-2.36235896815537;9.97204457094842;6.3779577939877]
Robot Arm 2 Joint Angles: [0.00256857963355766;-2.20642844326364;0.0025685781393648;0.00650161812355732;0.00256857813940176;2.09736773802097;0.00256857883058137]
[警告: 矩阵接近奇异值，或者缩放错误。结果可能不准确。RCOND =  9.064252e-24。] 
[> 位置：<a href="matlab:matlab.internal.language.introspective.errorDocCallback('mobile_robot_CBLF', '/home/zzh/文档/Adaptive security constraints developed based on the threats with the greatest relative velocity/zzh_tex_0423/code/optimizedHumanRobotInteraction/matlab/Safety_control/mobile_robot_CBLF.m', 12)" style="font-weight:bold">mobile_robot_CBLF</a> (<a href="matlab: opentoline('/home/zzh/文档/Adaptive security constraints developed based on the threats with the greatest relative velocity/zzh_tex_0423/code/optimizedHumanRobotInteraction/matlab/Safety_control/mobile_robot_CBLF.m',12,0)">第 12 行</a>)
位置: <a href="matlab:matlab.internal.language.introspective.errorDocCallback('main_matlab', '/home/zzh/文档/Adaptive security constraints developed based on the threats with the greatest relative velocity/zzh_tex_0423/code/optimizedHumanRobotInteraction/matlab/main_matlab.m', 85)" style="font-weight:bold">main_matlab</a> (<a href="matlab: opentoline('/home/zzh/文档/Adaptive security constraints developed based on the threats with the greatest relative velocity/zzh_tex_0423/code/optimizedHumanRobotInteraction/matlab/main_matlab.m',85,0)">第 85 行</a>)
] 

<a href = "matlab: helpview('optim','no_feasible_point','CSHelpWindow');">Converged to an infeasible point</a>.

fmincon stopped because the <a href = "matlab: helpview('optim','norm_curr_step_simple_fminconip','CSHelpWindow');">size of the current step</a> is less than
the value of the <a href = "matlab: helpview('optim','step_size_tol','CSHelpWindow');">step size tolerance</a> but constraints are not
satisfied to within the value of the <a href = "matlab: helpview('optim','constraint_tolerance','CSHelpWindow');">constraint tolerance</a>.

<<a href = "matlab: createExitMsg({'optimlib:sqpLineSearch:ExitNeg22basic','fmincon'},{'optimlib:sqpLineSearch:ExitNeg22detailed','1.000000e-06','1.000000e+00','1.000000e-06'},true,true);;">stopping criteria details</a>>
[警告: 矩阵接近奇异值，或者缩放错误。结果可能不准确。RCOND =  1.916517e-23。] 
[> 位置：<a href="matlab:matlab.internal.language.introspective.errorDocCallback('mobile_robot_CBLF', '/home/zzh/文档/Adaptive security constraints developed based on the threats with the greatest relative velocity/zzh_tex_0423/code/optimizedHumanRobotInteraction/matlab/Safety_control/mobile_robot_CBLF.m', 12)" style="font-weight:bold">mobile_robot_CBLF</a> (<a href="matlab: opentoline('/home/zzh/文档/Adaptive security constraints developed based on the threats with the greatest relative velocity/zzh_tex_0423/code/optimizedHumanRobotInteraction/matlab/Safety_control/mobile_robot_CBLF.m',12,0)">第 12 行</a>)
位置: <a href="matlab:matlab.internal.language.introspective.errorDocCallback('main_matlab', '/home/zzh/文档/Adaptive security constraints developed based on the threats with the greatest relative velocity/zzh_tex_0423/code/optimizedHumanRobotInteraction/matlab/main_matlab.m', 91)" style="font-weight:bold">main_matlab</a> (<a href="matlab: opentoline('/home/zzh/文档/Adaptive security constraints developed based on the threats with the greatest relative velocity/zzh_tex_0423/code/optimizedHumanRobotInteraction/matlab/main_matlab.m',91,0)">第 91 行</a>)
] 

<a href = "matlab: helpview('optim','no_feasible_point','CSHelpWindow');">Converged to an infeasible point</a>.

fmincon stopped because the <a href = "matlab: helpview('optim','norm_curr_step_simple_fminconip','CSHelpWindow');">size of the current step</a> is less than
the value of the <a href = "matlab: helpview('optim','step_size_tol','CSHelpWindow');">step size tolerance</a> but constraints are not
satisfied to within the value of the <a href = "matlab: helpview('optim','constraint_tolerance','CSHelpWindow');">constraint tolerance</a>.

<<a href = "matlab: createExitMsg({'optimlib:sqpLineSearch:ExitNeg22basic','fmincon'},{'optimlib:sqpLineSearch:ExitNeg22detailed','1.000000e-06','1.000000e+00','1.000000e-06'},true,true);;">stopping criteria details</a>>
Step 66:
Mobile Platform 1 Pose: [0.790290224340521;-9.97279446107357;-6.65223074443431]
Robot Arm 1 Joint Angles: [-0.00246155539436866;1.99717295869341;-0.00246155539437511;-0.0072948919845909;-0.00246155539437511;-1.91130102995851;-0.0024615552938861]
Mobile Platform 2 Pose: [-2.36235896815537;9.9739815232568;6.3810677438764]
Robot Arm 2 Joint Angles: [0.00256857963357316;-1.89651607392321;0.0025685781393803;0.00650161812351218;0.00256857813941726;1.78745536868063;0.00256857883059687]
[警告: 矩阵接近奇异值，或者缩放错误。结果可能不准确。RCOND =  4.743017e-24。] 
[> 位置：<a href="matlab:matlab.internal.language.introspective.errorDocCallback('mobile_robot_CBLF', '/home/zzh/文档/Adaptive security constraints developed based on the threats with the greatest relative velocity/zzh_tex_0423/code/optimizedHumanRobotInteraction/matlab/Safety_control/mobile_robot_CBLF.m', 12)" style="font-weight:bold">mobile_robot_CBLF</a> (<a href="matlab: opentoline('/home/zzh/文档/Adaptive security constraints developed based on the threats with the greatest relative velocity/zzh_tex_0423/code/optimizedHumanRobotInteraction/matlab/Safety_control/mobile_robot_CBLF.m',12,0)">第 12 行</a>)
位置: <a href="matlab:matlab.internal.language.introspective.errorDocCallback('main_matlab', '/home/zzh/文档/Adaptive security constraints developed based on the threats with the greatest relative velocity/zzh_tex_0423/code/optimizedHumanRobotInteraction/matlab/main_matlab.m', 85)" style="font-weight:bold">main_matlab</a> (<a href="matlab: opentoline('/home/zzh/文档/Adaptive security constraints developed based on the threats with the greatest relative velocity/zzh_tex_0423/code/optimizedHumanRobotInteraction/matlab/main_matlab.m',85,0)">第 85 行</a>)
] 

<a href = "matlab: helpview('optim','no_feasible_point','CSHelpWindow');">Converged to an infeasible point</a>.

fmincon stopped because the <a href = "matlab: helpview('optim','norm_curr_step_simple_fminconip','CSHelpWindow');">size of the current step</a> is less than
the value of the <a href = "matlab: helpview('optim','step_size_tol','CSHelpWindow');">step size tolerance</a> but constraints are not
satisfied to within the value of the <a href = "matlab: helpview('optim','constraint_tolerance','CSHelpWindow');">constraint tolerance</a>.

<<a href = "matlab: createExitMsg({'optimlib:sqpLineSearch:ExitNeg22basic','fmincon'},{'optimlib:sqpLineSearch:ExitNeg22detailed','1.000000e-06','1.000000e+00','1.000000e-06'},true,true);;">stopping criteria details</a>>
[警告: 矩阵接近奇异值，或者缩放错误。结果可能不准确。RCOND =  4.747329e-24。] 
[> 位置：<a href="matlab:matlab.internal.language.introspective.errorDocCallback('mobile_robot_CBLF', '/home/zzh/文档/Adaptive security constraints developed based on the threats with the greatest relative velocity/zzh_tex_0423/code/optimizedHumanRobotInteraction/matlab/Safety_control/mobile_robot_CBLF.m', 12)" style="font-weight:bold">mobile_robot_CBLF</a> (<a href="matlab: opentoline('/home/zzh/文档/Adaptive security constraints developed based on the threats with the greatest relative velocity/zzh_tex_0423/code/optimizedHumanRobotInteraction/matlab/Safety_control/mobile_robot_CBLF.m',12,0)">第 12 行</a>)
位置: <a href="matlab:matlab.internal.language.introspective.errorDocCallback('main_matlab', '/home/zzh/文档/Adaptive security constraints developed based on the threats with the greatest relative velocity/zzh_tex_0423/code/optimizedHumanRobotInteraction/matlab/main_matlab.m', 91)" style="font-weight:bold">main_matlab</a> (<a href="matlab: opentoline('/home/zzh/文档/Adaptive security constraints developed based on the threats with the greatest relative velocity/zzh_tex_0423/code/optimizedHumanRobotInteraction/matlab/main_matlab.m',91,0)">第 91 行</a>)
] 

<a href = "matlab: helpview('optim','no_feasible_point','CSHelpWindow');">Converged to an infeasible point</a>.

fmincon stopped because the <a href = "matlab: helpview('optim','norm_curr_step_simple_fminconip','CSHelpWindow');">size of the current step</a> is less than
the value of the <a href = "matlab: helpview('optim','step_size_tol','CSHelpWindow');">step size tolerance</a> but constraints are not
satisfied to within the value of the <a href = "matlab: helpview('optim','constraint_tolerance','CSHelpWindow');">constraint tolerance</a>.

<<a href = "matlab: createExitMsg({'optimlib:sqpLineSearch:ExitNeg22basic','fmincon'},{'optimlib:sqpLineSearch:ExitNeg22detailed','1.000000e-06','1.000000e+00','1.000000e-06'},true,true);;">stopping criteria details</a>>
Step 67:
Mobile Platform 1 Pose: [0.790290224340521;-9.9731152454201;-6.6507936527353]
Robot Arm 1 Joint Angles: [-0.00246155539437651;1.94584746324843;-0.00246155539438296;-0.00729489198457212;-0.00246155539438296;-1.85997553451357;-0.00246155529389394]
Mobile Platform 2 Pose: [-2.36235896815537;9.97237312053056;6.37834597910896]
Robot Arm 2 Joint Angles: [0.00256857963358286;-2.15386051012144;0.00256857813939;0.00650161812348308;0.00256857813942696;2.04479980487891;0.00256857883060657]
[警告: 矩阵接近奇异值，或者缩放错误。结果可能不准确。RCOND =  1.155937e-24。] 
[> 位置：<a href="matlab:matlab.internal.language.introspective.errorDocCallback('mobile_robot_CBLF', '/home/zzh/文档/Adaptive security constraints developed based on the threats with the greatest relative velocity/zzh_tex_0423/code/optimizedHumanRobotInteraction/matlab/Safety_control/mobile_robot_CBLF.m', 12)" style="font-weight:bold">mobile_robot_CBLF</a> (<a href="matlab: opentoline('/home/zzh/文档/Adaptive security constraints developed based on the threats with the greatest relative velocity/zzh_tex_0423/code/optimizedHumanRobotInteraction/matlab/Safety_control/mobile_robot_CBLF.m',12,0)">第 12 行</a>)
位置: <a href="matlab:matlab.internal.language.introspective.errorDocCallback('main_matlab', '/home/zzh/文档/Adaptive security constraints developed based on the threats with the greatest relative velocity/zzh_tex_0423/code/optimizedHumanRobotInteraction/matlab/main_matlab.m', 85)" style="font-weight:bold">main_matlab</a> (<a href="matlab: opentoline('/home/zzh/文档/Adaptive security constraints developed based on the threats with the greatest relative velocity/zzh_tex_0423/code/optimizedHumanRobotInteraction/matlab/main_matlab.m',85,0)">第 85 行</a>)
] 

<a href = "matlab: helpview('optim','no_feasible_point','CSHelpWindow');">Converged to an infeasible point</a>.

fmincon stopped because the <a href = "matlab: helpview('optim','norm_curr_step_simple_fminconip','CSHelpWindow');">size of the current step</a> is less than
the value of the <a href = "matlab: helpview('optim','step_size_tol','CSHelpWindow');">step size tolerance</a> but constraints are not
satisfied to within the value of the <a href = "matlab: helpview('optim','constraint_tolerance','CSHelpWindow');">constraint tolerance</a>.

<<a href = "matlab: createExitMsg({'optimlib:sqpLineSearch:ExitNeg22basic','fmincon'},{'optimlib:sqpLineSearch:ExitNeg22detailed','1.000000e-06','1.000000e+00','1.000000e-06'},true,true);;">stopping criteria details</a>>
[警告: 矩阵接近奇异值，或者缩放错误。结果可能不准确。RCOND =  1.591903e-24。] 
[> 位置：<a href="matlab:matlab.internal.language.introspective.errorDocCallback('mobile_robot_CBLF', '/home/zzh/文档/Adaptive security constraints developed based on the threats with the greatest relative velocity/zzh_tex_0423/code/optimizedHumanRobotInteraction/matlab/Safety_control/mobile_robot_CBLF.m', 12)" style="font-weight:bold">mobile_robot_CBLF</a> (<a href="matlab: opentoline('/home/zzh/文档/Adaptive security constraints developed based on the threats with the greatest relative velocity/zzh_tex_0423/code/optimizedHumanRobotInteraction/matlab/Safety_control/mobile_robot_CBLF.m',12,0)">第 12 行</a>)
位置: <a href="matlab:matlab.internal.language.introspective.errorDocCallback('main_matlab', '/home/zzh/文档/Adaptive security constraints developed based on the threats with the greatest relative velocity/zzh_tex_0423/code/optimizedHumanRobotInteraction/matlab/main_matlab.m', 91)" style="font-weight:bold">main_matlab</a> (<a href="matlab: opentoline('/home/zzh/文档/Adaptive security constraints developed based on the threats with the greatest relative velocity/zzh_tex_0423/code/optimizedHumanRobotInteraction/matlab/main_matlab.m',91,0)">第 91 行</a>)
] 

<a href = "matlab: helpview('optim','no_feasible_point','CSHelpWindow');">Converged to an infeasible point</a>.

fmincon stopped because the <a href = "matlab: helpview('optim','norm_curr_step_simple_fminconip','CSHelpWindow');">size of the current step</a> is less than
the value of the <a href = "matlab: helpview('optim','step_size_tol','CSHelpWindow');">step size tolerance</a> but constraints are not
satisfied to within the value of the <a href = "matlab: helpview('optim','constraint_tolerance','CSHelpWindow');">constraint tolerance</a>.

<<a href = "matlab: createExitMsg({'optimlib:sqpLineSearch:ExitNeg22basic','fmincon'},{'optimlib:sqpLineSearch:ExitNeg22detailed','1.000000e-06','1.000000e+00','1.000000e-06'},true,true);;">stopping criteria details</a>>
Step 68:
Mobile Platform 1 Pose: [0.790290224340521;-9.97184705378916;-6.6571498474161]
Robot Arm 1 Joint Angles: [-0.0024615553943814;2.14875812419855;-0.00246155539438784;-0.00729489198456031;-0.00246155539438784;-2.06288619546371;-0.00246155529389883]
Mobile Platform 2 Pose: [-2.36235896815537;9.97337986098482;6.38012710173536]
Robot Arm 2 Joint Angles: [0.00256857963358866;-1.99278203744105;0.0025685781393958;0.00650161812346613;0.00256857813943276;1.88372133219856;0.00256857883061237]
[警告: 矩阵接近奇异值，或者缩放错误。结果可能不准确。RCOND =  4.302642e-25。] 
[> 位置：<a href="matlab:matlab.internal.language.introspective.errorDocCallback('mobile_robot_CBLF', '/home/zzh/文档/Adaptive security constraints developed based on the threats with the greatest relative velocity/zzh_tex_0423/code/optimizedHumanRobotInteraction/matlab/Safety_control/mobile_robot_CBLF.m', 12)" style="font-weight:bold">mobile_robot_CBLF</a> (<a href="matlab: opentoline('/home/zzh/文档/Adaptive security constraints developed based on the threats with the greatest relative velocity/zzh_tex_0423/code/optimizedHumanRobotInteraction/matlab/Safety_control/mobile_robot_CBLF.m',12,0)">第 12 行</a>)
位置: <a href="matlab:matlab.internal.language.introspective.errorDocCallback('main_matlab', '/home/zzh/文档/Adaptive security constraints developed based on the threats with the greatest relative velocity/zzh_tex_0423/code/optimizedHumanRobotInteraction/matlab/main_matlab.m', 85)" style="font-weight:bold">main_matlab</a> (<a href="matlab: opentoline('/home/zzh/文档/Adaptive security constraints developed based on the threats with the greatest relative velocity/zzh_tex_0423/code/optimizedHumanRobotInteraction/matlab/main_matlab.m',85,0)">第 85 行</a>)
] 

<a href = "matlab: helpview('optim','no_feasible_point','CSHelpWindow');">Converged to an infeasible point</a>.

fmincon stopped because the <a href = "matlab: helpview('optim','norm_curr_step_simple_fminconip','CSHelpWindow');">size of the current step</a> is less than
the value of the <a href = "matlab: helpview('optim','step_size_tol','CSHelpWindow');">step size tolerance</a> but constraints are not
satisfied to within the value of the <a href = "matlab: helpview('optim','constraint_tolerance','CSHelpWindow');">constraint tolerance</a>.

<<a href = "matlab: createExitMsg({'optimlib:sqpLineSearch:ExitNeg22basic','fmincon'},{'optimlib:sqpLineSearch:ExitNeg22detailed','1.000000e-06','1.000000e+00','1.000000e-06'},true,true);;">stopping criteria details</a>>
[警告: 矩阵接近奇异值，或者缩放错误。结果可能不准确。RCOND =  1.009775e-24。] 
[> 位置：<a href="matlab:matlab.internal.language.introspective.errorDocCallback('mobile_robot_CBLF', '/home/zzh/文档/Adaptive security constraints developed based on the threats with the greatest relative velocity/zzh_tex_0423/code/optimizedHumanRobotInteraction/matlab/Safety_control/mobile_robot_CBLF.m', 12)" style="font-weight:bold">mobile_robot_CBLF</a> (<a href="matlab: opentoline('/home/zzh/文档/Adaptive security constraints developed based on the threats with the greatest relative velocity/zzh_tex_0423/code/optimizedHumanRobotInteraction/matlab/Safety_control/mobile_robot_CBLF.m',12,0)">第 12 行</a>)
位置: <a href="matlab:matlab.internal.language.introspective.errorDocCallback('main_matlab', '/home/zzh/文档/Adaptive security constraints developed based on the threats with the greatest relative velocity/zzh_tex_0423/code/optimizedHumanRobotInteraction/matlab/main_matlab.m', 91)" style="font-weight:bold">main_matlab</a> (<a href="matlab: opentoline('/home/zzh/文档/Adaptive security constraints developed based on the threats with the greatest relative velocity/zzh_tex_0423/code/optimizedHumanRobotInteraction/matlab/main_matlab.m',91,0)">第 91 行</a>)
] 

<a href = "matlab: helpview('optim','no_feasible_point','CSHelpWindow');">Converged to an infeasible point</a>.

fmincon stopped because the <a href = "matlab: helpview('optim','norm_curr_step_simple_fminconip','CSHelpWindow');">size of the current step</a> is less than
the value of the <a href = "matlab: helpview('optim','step_size_tol','CSHelpWindow');">step size tolerance</a> but constraints are not
satisfied to within the value of the <a href = "matlab: helpview('optim','constraint_tolerance','CSHelpWindow');">constraint tolerance</a>.

<<a href = "matlab: createExitMsg({'optimlib:sqpLineSearch:ExitNeg22basic','fmincon'},{'optimlib:sqpLineSearch:ExitNeg22detailed','1.000000e-06','1.000000e+00','1.000000e-06'},true,true);;">stopping criteria details</a>>
Step 69:
Mobile Platform 1 Pose: [0.790290224340521;-9.97362257667489;-6.64808147597899]
Robot Arm 1 Joint Angles: [-0.00246155539438426;1.86467446248175;-0.00246155539439072;-0.00729489198455359;-0.00246155539439072;-1.77880253374693;-0.00246155529390171]
Mobile Platform 2 Pose: [-2.36235896815537;9.9733160677595;6.37979139339336]
Robot Arm 2 Joint Angles: [0.00256857963359221;-2.00298895349187;0.00256857813939934;0.00650161812345561;0.0025685781394363;1.89392824824941;0.00256857883061591]
[警告: 矩阵接近奇异值，或者缩放错误。结果可能不准确。RCOND =  2.531303e-25。] 
[> 位置：<a href="matlab:matlab.internal.language.introspective.errorDocCallback('mobile_robot_CBLF', '/home/zzh/文档/Adaptive security constraints developed based on the threats with the greatest relative velocity/zzh_tex_0423/code/optimizedHumanRobotInteraction/matlab/Safety_control/mobile_robot_CBLF.m', 12)" style="font-weight:bold">mobile_robot_CBLF</a> (<a href="matlab: opentoline('/home/zzh/文档/Adaptive security constraints developed based on the threats with the greatest relative velocity/zzh_tex_0423/code/optimizedHumanRobotInteraction/matlab/Safety_control/mobile_robot_CBLF.m',12,0)">第 12 行</a>)
位置: <a href="matlab:matlab.internal.language.introspective.errorDocCallback('main_matlab', '/home/zzh/文档/Adaptive security constraints developed based on the threats with the greatest relative velocity/zzh_tex_0423/code/optimizedHumanRobotInteraction/matlab/main_matlab.m', 85)" style="font-weight:bold">main_matlab</a> (<a href="matlab: opentoline('/home/zzh/文档/Adaptive security constraints developed based on the threats with the greatest relative velocity/zzh_tex_0423/code/optimizedHumanRobotInteraction/matlab/main_matlab.m',85,0)">第 85 行</a>)
] 

<a href = "matlab: helpview('optim','no_feasible_point','CSHelpWindow');">Converged to an infeasible point</a>.

fmincon stopped because the <a href = "matlab: helpview('optim','norm_curr_step_simple_fminconip','CSHelpWindow');">size of the current step</a> is less than
the value of the <a href = "matlab: helpview('optim','step_size_tol','CSHelpWindow');">step size tolerance</a> but constraints are not
satisfied to within the value of the <a href = "matlab: helpview('optim','constraint_tolerance','CSHelpWindow');">constraint tolerance</a>.

<<a href = "matlab: createExitMsg({'optimlib:sqpLineSearch:ExitNeg22basic','fmincon'},{'optimlib:sqpLineSearch:ExitNeg22detailed','1.000000e-06','1.000000e+00','1.000000e-06'},true,true);;">stopping criteria details</a>>
[警告: 矩阵接近奇异值，或者缩放错误。结果可能不准确。RCOND =  2.593649e-25。] 
[> 位置：<a href="matlab:matlab.internal.language.introspective.errorDocCallback('mobile_robot_CBLF', '/home/zzh/文档/Adaptive security constraints developed based on the threats with the greatest relative velocity/zzh_tex_0423/code/optimizedHumanRobotInteraction/matlab/Safety_control/mobile_robot_CBLF.m', 12)" style="font-weight:bold">mobile_robot_CBLF</a> (<a href="matlab: opentoline('/home/zzh/文档/Adaptive security constraints developed based on the threats with the greatest relative velocity/zzh_tex_0423/code/optimizedHumanRobotInteraction/matlab/Safety_control/mobile_robot_CBLF.m',12,0)">第 12 行</a>)
位置: <a href="matlab:matlab.internal.language.introspective.errorDocCallback('main_matlab', '/home/zzh/文档/Adaptive security constraints developed based on the threats with the greatest relative velocity/zzh_tex_0423/code/optimizedHumanRobotInteraction/matlab/main_matlab.m', 91)" style="font-weight:bold">main_matlab</a> (<a href="matlab: opentoline('/home/zzh/文档/Adaptive security constraints developed based on the threats with the greatest relative velocity/zzh_tex_0423/code/optimizedHumanRobotInteraction/matlab/main_matlab.m',91,0)">第 91 行</a>)
] 

<a href = "matlab: helpview('optim','no_feasible_point','CSHelpWindow');">Converged to an infeasible point</a>.

fmincon stopped because the <a href = "matlab: helpview('optim','norm_curr_step_simple_fminconip','CSHelpWindow');">size of the current step</a> is less than
the value of the <a href = "matlab: helpview('optim','step_size_tol','CSHelpWindow');">step size tolerance</a> but constraints are not
satisfied to within the value of the <a href = "matlab: helpview('optim','constraint_tolerance','CSHelpWindow');">constraint tolerance</a>.

<<a href = "matlab: createExitMsg({'optimlib:sqpLineSearch:ExitNeg22basic','fmincon'},{'optimlib:sqpLineSearch:ExitNeg22detailed','1.000000e-06','1.000000e+00','1.000000e-06'},true,true);;">stopping criteria details</a>>
Step 70:
Mobile Platform 1 Pose: [0.790290224340521;-9.97171662242301;-6.65793912132949]
Robot Arm 1 Joint Angles: [-0.00246155539438611;2.16962714278287;-0.00246155539439255;-0.00729489198454907;-0.00246155539439255;-2.08375521404806;-0.00246155529390353]
Mobile Platform 2 Pose: [-2.36235896815537;9.97242924710553;6.37857555352266]
Robot Arm 2 Joint Angles: [0.00256857963359439;-2.14488025812685;0.00256857813940153;0.00650161812344909;0.0025685781394385;2.0358195528844;0.0025685788306181]
[警告: 矩阵接近奇异值，或者缩放错误。结果可能不准确。RCOND =  5.612856e-26。] 
[> 位置：<a href="matlab:matlab.internal.language.introspective.errorDocCallback('mobile_robot_CBLF', '/home/zzh/文档/Adaptive security constraints developed based on the threats with the greatest relative velocity/zzh_tex_0423/code/optimizedHumanRobotInteraction/matlab/Safety_control/mobile_robot_CBLF.m', 12)" style="font-weight:bold">mobile_robot_CBLF</a> (<a href="matlab: opentoline('/home/zzh/文档/Adaptive security constraints developed based on the threats with the greatest relative velocity/zzh_tex_0423/code/optimizedHumanRobotInteraction/matlab/Safety_control/mobile_robot_CBLF.m',12,0)">第 12 行</a>)
位置: <a href="matlab:matlab.internal.language.introspective.errorDocCallback('main_matlab', '/home/zzh/文档/Adaptive security constraints developed based on the threats with the greatest relative velocity/zzh_tex_0423/code/optimizedHumanRobotInteraction/matlab/main_matlab.m', 85)" style="font-weight:bold">main_matlab</a> (<a href="matlab: opentoline('/home/zzh/文档/Adaptive security constraints developed based on the threats with the greatest relative velocity/zzh_tex_0423/code/optimizedHumanRobotInteraction/matlab/main_matlab.m',85,0)">第 85 行</a>)
] 

<a href = "matlab: helpview('optim','no_feasible_point','CSHelpWindow');">Converged to an infeasible point</a>.

fmincon stopped because the <a href = "matlab: helpview('optim','norm_curr_step_simple_fminconip','CSHelpWindow');">size of the current step</a> is less than
the value of the <a href = "matlab: helpview('optim','step_size_tol','CSHelpWindow');">step size tolerance</a> but constraints are not
satisfied to within the value of the <a href = "matlab: helpview('optim','constraint_tolerance','CSHelpWindow');">constraint tolerance</a>.

<<a href = "matlab: createExitMsg({'optimlib:sqpLineSearch:ExitNeg22basic','fmincon'},{'optimlib:sqpLineSearch:ExitNeg22detailed','1.000000e-06','1.000000e+00','1.000000e-06'},true,true);;">stopping criteria details</a>>
[警告: 矩阵接近奇异值，或者缩放错误。结果可能不准确。RCOND =  7.750287e-26。] 
[> 位置：<a href="matlab:matlab.internal.language.introspective.errorDocCallback('mobile_robot_CBLF', '/home/zzh/文档/Adaptive security constraints developed based on the threats with the greatest relative velocity/zzh_tex_0423/code/optimizedHumanRobotInteraction/matlab/Safety_control/mobile_robot_CBLF.m', 12)" style="font-weight:bold">mobile_robot_CBLF</a> (<a href="matlab: opentoline('/home/zzh/文档/Adaptive security constraints developed based on the threats with the greatest relative velocity/zzh_tex_0423/code/optimizedHumanRobotInteraction/matlab/Safety_control/mobile_robot_CBLF.m',12,0)">第 12 行</a>)
位置: <a href="matlab:matlab.internal.language.introspective.errorDocCallback('main_matlab', '/home/zzh/文档/Adaptive security constraints developed based on the threats with the greatest relative velocity/zzh_tex_0423/code/optimizedHumanRobotInteraction/matlab/main_matlab.m', 91)" style="font-weight:bold">main_matlab</a> (<a href="matlab: opentoline('/home/zzh/文档/Adaptive security constraints developed based on the threats with the greatest relative velocity/zzh_tex_0423/code/optimizedHumanRobotInteraction/matlab/main_matlab.m',91,0)">第 91 行</a>)
] 

<a href = "matlab: helpview('optim','no_feasible_point','CSHelpWindow');">Converged to an infeasible point</a>.

fmincon stopped because the <a href = "matlab: helpview('optim','norm_curr_step_simple_fminconip','CSHelpWindow');">size of the current step</a> is less than
the value of the <a href = "matlab: helpview('optim','step_size_tol','CSHelpWindow');">step size tolerance</a> but constraints are not
satisfied to within the value of the <a href = "matlab: helpview('optim','constraint_tolerance','CSHelpWindow');">constraint tolerance</a>.

<<a href = "matlab: createExitMsg({'optimlib:sqpLineSearch:ExitNeg22basic','fmincon'},{'optimlib:sqpLineSearch:ExitNeg22detailed','1.000000e-06','1.000000e+00','1.000000e-06'},true,true);;">stopping criteria details</a>>
Step 71:
Mobile Platform 1 Pose: [0.790290224340521;-9.9733000174627;-6.6496828181616]
Robot Arm 1 Joint Angles: [-0.00246155539438716;1.91628393643298;-0.00246155539439362;-0.00729489198454662;-0.00246155539439362;-1.83041200769817;-0.0024615552939046]
Mobile Platform 2 Pose: [-2.36235896815537;9.97396232583977;6.38091144127675]
Robot Arm 2 Joint Angles: [0.00256857963359568;-1.89958766064761;0.00256857813940282;0.00650161812344536;0.00256857813943978;1.79052695540516;0.00256857883061939]
[警告: 矩阵接近奇异值，或者缩放错误。结果可能不准确。RCOND =  2.408487e-26。] 
[> 位置：<a href="matlab:matlab.internal.language.introspective.errorDocCallback('mobile_robot_CBLF', '/home/zzh/文档/Adaptive security constraints developed based on the threats with the greatest relative velocity/zzh_tex_0423/code/optimizedHumanRobotInteraction/matlab/Safety_control/mobile_robot_CBLF.m', 12)" style="font-weight:bold">mobile_robot_CBLF</a> (<a href="matlab: opentoline('/home/zzh/文档/Adaptive security constraints developed based on the threats with the greatest relative velocity/zzh_tex_0423/code/optimizedHumanRobotInteraction/matlab/Safety_control/mobile_robot_CBLF.m',12,0)">第 12 行</a>)
位置: <a href="matlab:matlab.internal.language.introspective.errorDocCallback('main_matlab', '/home/zzh/文档/Adaptive security constraints developed based on the threats with the greatest relative velocity/zzh_tex_0423/code/optimizedHumanRobotInteraction/matlab/main_matlab.m', 85)" style="font-weight:bold">main_matlab</a> (<a href="matlab: opentoline('/home/zzh/文档/Adaptive security constraints developed based on the threats with the greatest relative velocity/zzh_tex_0423/code/optimizedHumanRobotInteraction/matlab/main_matlab.m',85,0)">第 85 行</a>)
] 

<a href = "matlab: helpview('optim','no_feasible_point','CSHelpWindow');">Converged to an infeasible point</a>.

fmincon stopped because the <a href = "matlab: helpview('optim','norm_curr_step_simple_fminconip','CSHelpWindow');">size of the current step</a> is less than
the value of the <a href = "matlab: helpview('optim','step_size_tol','CSHelpWindow');">step size tolerance</a> but constraints are not
satisfied to within the value of the <a href = "matlab: helpview('optim','constraint_tolerance','CSHelpWindow');">constraint tolerance</a>.

<<a href = "matlab: createExitMsg({'optimlib:sqpLineSearch:ExitNeg22basic','fmincon'},{'optimlib:sqpLineSearch:ExitNeg22detailed','1.000000e-06','1.000000e+00','1.000000e-06'},true,true);;">stopping criteria details</a>>
[警告: 矩阵接近奇异值，或者缩放错误。结果可能不准确。RCOND =  4.794153e-26。] 
[> 位置：<a href="matlab:matlab.internal.language.introspective.errorDocCallback('mobile_robot_CBLF', '/home/zzh/文档/Adaptive security constraints developed based on the threats with the greatest relative velocity/zzh_tex_0423/code/optimizedHumanRobotInteraction/matlab/Safety_control/mobile_robot_CBLF.m', 12)" style="font-weight:bold">mobile_robot_CBLF</a> (<a href="matlab: opentoline('/home/zzh/文档/Adaptive security constraints developed based on the threats with the greatest relative velocity/zzh_tex_0423/code/optimizedHumanRobotInteraction/matlab/Safety_control/mobile_robot_CBLF.m',12,0)">第 12 行</a>)
位置: <a href="matlab:matlab.internal.language.introspective.errorDocCallback('main_matlab', '/home/zzh/文档/Adaptive security constraints developed based on the threats with the greatest relative velocity/zzh_tex_0423/code/optimizedHumanRobotInteraction/matlab/main_matlab.m', 91)" style="font-weight:bold">main_matlab</a> (<a href="matlab: opentoline('/home/zzh/文档/Adaptive security constraints developed based on the threats with the greatest relative velocity/zzh_tex_0423/code/optimizedHumanRobotInteraction/matlab/main_matlab.m',91,0)">第 91 行</a>)
] 

<a href = "matlab: helpview('optim','no_feasible_point','CSHelpWindow');">Converged to an infeasible point</a>.

fmincon stopped because the <a href = "matlab: helpview('optim','norm_curr_step_simple_fminconip','CSHelpWindow');">size of the current step</a> is less than
the value of the <a href = "matlab: helpview('optim','step_size_tol','CSHelpWindow');">step size tolerance</a> but constraints are not
satisfied to within the value of the <a href = "matlab: helpview('optim','constraint_tolerance','CSHelpWindow');">constraint tolerance</a>.

<<a href = "matlab: createExitMsg({'optimlib:sqpLineSearch:ExitNeg22basic','fmincon'},{'optimlib:sqpLineSearch:ExitNeg22detailed','1.000000e-06','1.000000e+00','1.000000e-06'},true,true);;">stopping criteria details</a>>
Step 72:
Mobile Platform 1 Pose: [0.790290224340521;-9.97255494292001;-6.65373770049828]
Robot Arm 1 Joint Angles: [-0.00246155539438784;2.03549586326279;-0.00246155539439429;-0.00729489198454497;-0.00246155539439429;-1.94962393452799;-0.00246155529390527]
Mobile Platform 2 Pose: [-2.36235896815537;9.97203382048595;6.3778458234549]
Robot Arm 2 Joint Angles: [0.00256857963359651;-2.20814851725914;0.00256857813940365;0.00650161812344283;0.00256857813944061;2.09908781201669;0.00256857883062022]
[警告: 矩阵接近奇异值，或者缩放错误。结果可能不准确。RCOND =  1.394166e-26。] 
[> 位置：<a href="matlab:matlab.internal.language.introspective.errorDocCallback('mobile_robot_CBLF', '/home/zzh/文档/Adaptive security constraints developed based on the threats with the greatest relative velocity/zzh_tex_0423/code/optimizedHumanRobotInteraction/matlab/Safety_control/mobile_robot_CBLF.m', 12)" style="font-weight:bold">mobile_robot_CBLF</a> (<a href="matlab: opentoline('/home/zzh/文档/Adaptive security constraints developed based on the threats with the greatest relative velocity/zzh_tex_0423/code/optimizedHumanRobotInteraction/matlab/Safety_control/mobile_robot_CBLF.m',12,0)">第 12 行</a>)
位置: <a href="matlab:matlab.internal.language.introspective.errorDocCallback('main_matlab', '/home/zzh/文档/Adaptive security constraints developed based on the threats with the greatest relative velocity/zzh_tex_0423/code/optimizedHumanRobotInteraction/matlab/main_matlab.m', 85)" style="font-weight:bold">main_matlab</a> (<a href="matlab: opentoline('/home/zzh/文档/Adaptive security constraints developed based on the threats with the greatest relative velocity/zzh_tex_0423/code/optimizedHumanRobotInteraction/matlab/main_matlab.m',85,0)">第 85 行</a>)
] 

<a href = "matlab: helpview('optim','no_feasible_point','CSHelpWindow');">Converged to an infeasible point</a>.

fmincon stopped because the <a href = "matlab: helpview('optim','norm_curr_step_simple_fminconip','CSHelpWindow');">size of the current step</a> is less than
the value of the <a href = "matlab: helpview('optim','step_size_tol','CSHelpWindow');">step size tolerance</a> but constraints are not
satisfied to within the value of the <a href = "matlab: helpview('optim','constraint_tolerance','CSHelpWindow');">constraint tolerance</a>.

<<a href = "matlab: createExitMsg({'optimlib:sqpLineSearch:ExitNeg22basic','fmincon'},{'optimlib:sqpLineSearch:ExitNeg22detailed','1.000000e-06','1.000000e+00','1.000000e-06'},true,true);;">stopping criteria details</a>>
[警告: 矩阵接近奇异值，或者缩放错误。结果可能不准确。RCOND =  1.404073e-26。] 
[> 位置：<a href="matlab:matlab.internal.language.introspective.errorDocCallback('mobile_robot_CBLF', '/home/zzh/文档/Adaptive security constraints developed based on the threats with the greatest relative velocity/zzh_tex_0423/code/optimizedHumanRobotInteraction/matlab/Safety_control/mobile_robot_CBLF.m', 12)" style="font-weight:bold">mobile_robot_CBLF</a> (<a href="matlab: opentoline('/home/zzh/文档/Adaptive security constraints developed based on the threats with the greatest relative velocity/zzh_tex_0423/code/optimizedHumanRobotInteraction/matlab/Safety_control/mobile_robot_CBLF.m',12,0)">第 12 行</a>)
位置: <a href="matlab:matlab.internal.language.introspective.errorDocCallback('main_matlab', '/home/zzh/文档/Adaptive security constraints developed based on the threats with the greatest relative velocity/zzh_tex_0423/code/optimizedHumanRobotInteraction/matlab/main_matlab.m', 91)" style="font-weight:bold">main_matlab</a> (<a href="matlab: opentoline('/home/zzh/文档/Adaptive security constraints developed based on the threats with the greatest relative velocity/zzh_tex_0423/code/optimizedHumanRobotInteraction/matlab/main_matlab.m',91,0)">第 91 行</a>)
] 

<a href = "matlab: helpview('optim','no_feasible_point','CSHelpWindow');">Converged to an infeasible point</a>.

fmincon stopped because the <a href = "matlab: helpview('optim','norm_curr_step_simple_fminconip','CSHelpWindow');">size of the current step</a> is less than
the value of the <a href = "matlab: helpview('optim','step_size_tol','CSHelpWindow');">step size tolerance</a> but constraints are not
satisfied to within the value of the <a href = "matlab: helpview('optim','constraint_tolerance','CSHelpWindow');">constraint tolerance</a>.

<<a href = "matlab: createExitMsg({'optimlib:sqpLineSearch:ExitNeg22basic','fmincon'},{'optimlib:sqpLineSearch:ExitNeg22detailed','1.000000e-06','1.000000e+00','1.000000e-06'},true,true);;">stopping criteria details</a>>
Step 73:
Mobile Platform 1 Pose: [0.790290224340521;-9.9723465089601;-6.65460325164364]
Robot Arm 1 Joint Angles: [-0.00246155539438825;2.06884529684863;-0.0024615553943947;-0.00729489198454398;-0.0024615553943947;-1.98297336811383;-0.00246155529390568]
Mobile Platform 2 Pose: [-2.36235896815537;9.97388074574215;6.38086172229229]
Robot Arm 2 Joint Angles: [0.00256857963359698;-1.91264047626748;0.00256857813940412;0.00650161812344151;0.00256857813944108;1.80357977102504;0.00256857883062069]
[警告: 矩阵接近奇异值，或者缩放错误。结果可能不准确。RCOND =  2.956261e-27。] 
[> 位置：<a href="matlab:matlab.internal.language.introspective.errorDocCallback('mobile_robot_CBLF', '/home/zzh/文档/Adaptive security constraints developed based on the threats with the greatest relative velocity/zzh_tex_0423/code/optimizedHumanRobotInteraction/matlab/Safety_control/mobile_robot_CBLF.m', 12)" style="font-weight:bold">mobile_robot_CBLF</a> (<a href="matlab: opentoline('/home/zzh/文档/Adaptive security constraints developed based on the threats with the greatest relative velocity/zzh_tex_0423/code/optimizedHumanRobotInteraction/matlab/Safety_control/mobile_robot_CBLF.m',12,0)">第 12 行</a>)
位置: <a href="matlab:matlab.internal.language.introspective.errorDocCallback('main_matlab', '/home/zzh/文档/Adaptive security constraints developed based on the threats with the greatest relative velocity/zzh_tex_0423/code/optimizedHumanRobotInteraction/matlab/main_matlab.m', 85)" style="font-weight:bold">main_matlab</a> (<a href="matlab: opentoline('/home/zzh/文档/Adaptive security constraints developed based on the threats with the greatest relative velocity/zzh_tex_0423/code/optimizedHumanRobotInteraction/matlab/main_matlab.m',85,0)">第 85 行</a>)
] 

<a href = "matlab: helpview('optim','no_feasible_point','CSHelpWindow');">Converged to an infeasible point</a>.

fmincon stopped because the <a href = "matlab: helpview('optim','norm_curr_step_simple_fminconip','CSHelpWindow');">size of the current step</a> is less than
the value of the <a href = "matlab: helpview('optim','step_size_tol','CSHelpWindow');">step size tolerance</a> but constraints are not
satisfied to within the value of the <a href = "matlab: helpview('optim','constraint_tolerance','CSHelpWindow');">constraint tolerance</a>.

<<a href = "matlab: createExitMsg({'optimlib:sqpLineSearch:ExitNeg22basic','fmincon'},{'optimlib:sqpLineSearch:ExitNeg22detailed','1.000000e-06','1.000000e+00','1.000000e-06'},true,true);;">stopping criteria details</a>>
[警告: 矩阵接近奇异值，或者缩放错误。结果可能不准确。RCOND =  4.267105e-27。] 
[> 位置：<a href="matlab:matlab.internal.language.introspective.errorDocCallback('mobile_robot_CBLF', '/home/zzh/文档/Adaptive security constraints developed based on the threats with the greatest relative velocity/zzh_tex_0423/code/optimizedHumanRobotInteraction/matlab/Safety_control/mobile_robot_CBLF.m', 12)" style="font-weight:bold">mobile_robot_CBLF</a> (<a href="matlab: opentoline('/home/zzh/文档/Adaptive security constraints developed based on the threats with the greatest relative velocity/zzh_tex_0423/code/optimizedHumanRobotInteraction/matlab/Safety_control/mobile_robot_CBLF.m',12,0)">第 12 行</a>)
位置: <a href="matlab:matlab.internal.language.introspective.errorDocCallback('main_matlab', '/home/zzh/文档/Adaptive security constraints developed based on the threats with the greatest relative velocity/zzh_tex_0423/code/optimizedHumanRobotInteraction/matlab/main_matlab.m', 91)" style="font-weight:bold">main_matlab</a> (<a href="matlab: opentoline('/home/zzh/文档/Adaptive security constraints developed based on the threats with the greatest relative velocity/zzh_tex_0423/code/optimizedHumanRobotInteraction/matlab/main_matlab.m',91,0)">第 91 行</a>)
] 

<a href = "matlab: helpview('optim','no_feasible_point','CSHelpWindow');">Converged to an infeasible point</a>.

fmincon stopped because the <a href = "matlab: helpview('optim','norm_curr_step_simple_fminconip','CSHelpWindow');">size of the current step</a> is less than
the value of the <a href = "matlab: helpview('optim','step_size_tol','CSHelpWindow');">step size tolerance</a> but constraints are not
satisfied to within the value of the <a href = "matlab: helpview('optim','constraint_tolerance','CSHelpWindow');">constraint tolerance</a>.

<<a href = "matlab: createExitMsg({'optimlib:sqpLineSearch:ExitNeg22basic','fmincon'},{'optimlib:sqpLineSearch:ExitNeg22detailed','1.000000e-06','1.000000e+00','1.000000e-06'},true,true);;">stopping criteria details</a>>
Step 74:
Mobile Platform 1 Pose: [0.790290224340521;-9.97343026721835;-6.64919006595864]
Robot Arm 1 Joint Angles: [-0.00246155539438848;1.89544397552845;-0.00246155539439493;-0.00729489198454347;-0.00246155539439493;-1.80957204679365;-0.00246155529390592]
Mobile Platform 2 Pose: [-2.36235896815537;9.97261783942221;6.37864509654305]
Robot Arm 2 Joint Angles: [0.00256857963359729;-2.11470548745813;0.00256857813940443;0.00650161812344055;0.00256857813944139;2.0056447822157;0.002568578830621]
[警告: 矩阵接近奇异值，或者缩放错误。结果可能不准确。RCOND =  1.260393e-27。] 
[> 位置：<a href="matlab:matlab.internal.language.introspective.errorDocCallback('mobile_robot_CBLF', '/home/zzh/文档/Adaptive security constraints developed based on the threats with the greatest relative velocity/zzh_tex_0423/code/optimizedHumanRobotInteraction/matlab/Safety_control/mobile_robot_CBLF.m', 12)" style="font-weight:bold">mobile_robot_CBLF</a> (<a href="matlab: opentoline('/home/zzh/文档/Adaptive security constraints developed based on the threats with the greatest relative velocity/zzh_tex_0423/code/optimizedHumanRobotInteraction/matlab/Safety_control/mobile_robot_CBLF.m',12,0)">第 12 行</a>)
位置: <a href="matlab:matlab.internal.language.introspective.errorDocCallback('main_matlab', '/home/zzh/文档/Adaptive security constraints developed based on the threats with the greatest relative velocity/zzh_tex_0423/code/optimizedHumanRobotInteraction/matlab/main_matlab.m', 85)" style="font-weight:bold">main_matlab</a> (<a href="matlab: opentoline('/home/zzh/文档/Adaptive security constraints developed based on the threats with the greatest relative velocity/zzh_tex_0423/code/optimizedHumanRobotInteraction/matlab/main_matlab.m',85,0)">第 85 行</a>)
] 

<a href = "matlab: helpview('optim','no_feasible_point','CSHelpWindow');">Converged to an infeasible point</a>.

fmincon stopped because the <a href = "matlab: helpview('optim','norm_curr_step_simple_fminconip','CSHelpWindow');">size of the current step</a> is less than
the value of the <a href = "matlab: helpview('optim','step_size_tol','CSHelpWindow');">step size tolerance</a> but constraints are not
satisfied to within the value of the <a href = "matlab: helpview('optim','constraint_tolerance','CSHelpWindow');">constraint tolerance</a>.

<<a href = "matlab: createExitMsg({'optimlib:sqpLineSearch:ExitNeg22basic','fmincon'},{'optimlib:sqpLineSearch:ExitNeg22detailed','1.000000e-06','1.000000e+00','1.000000e-06'},true,true);;">stopping criteria details</a>>
[警告: 矩阵接近奇异值，或者缩放错误。结果可能不准确。RCOND =  1.904398e-27。] 
[> 位置：<a href="matlab:matlab.internal.language.introspective.errorDocCallback('mobile_robot_CBLF', '/home/zzh/文档/Adaptive security constraints developed based on the threats with the greatest relative velocity/zzh_tex_0423/code/optimizedHumanRobotInteraction/matlab/Safety_control/mobile_robot_CBLF.m', 12)" style="font-weight:bold">mobile_robot_CBLF</a> (<a href="matlab: opentoline('/home/zzh/文档/Adaptive security constraints developed based on the threats with the greatest relative velocity/zzh_tex_0423/code/optimizedHumanRobotInteraction/matlab/Safety_control/mobile_robot_CBLF.m',12,0)">第 12 行</a>)
位置: <a href="matlab:matlab.internal.language.introspective.errorDocCallback('main_matlab', '/home/zzh/文档/Adaptive security constraints developed based on the threats with the greatest relative velocity/zzh_tex_0423/code/optimizedHumanRobotInteraction/matlab/main_matlab.m', 91)" style="font-weight:bold">main_matlab</a> (<a href="matlab: opentoline('/home/zzh/文档/Adaptive security constraints developed based on the threats with the greatest relative velocity/zzh_tex_0423/code/optimizedHumanRobotInteraction/matlab/main_matlab.m',91,0)">第 91 行</a>)
] 

<a href = "matlab: helpview('optim','no_feasible_point','CSHelpWindow');">Converged to an infeasible point</a>.

fmincon stopped because the <a href = "matlab: helpview('optim','norm_curr_step_simple_fminconip','CSHelpWindow');">size of the current step</a> is less than
the value of the <a href = "matlab: helpview('optim','step_size_tol','CSHelpWindow');">step size tolerance</a> but constraints are not
satisfied to within the value of the <a href = "matlab: helpview('optim','constraint_tolerance','CSHelpWindow');">constraint tolerance</a>.

<<a href = "matlab: createExitMsg({'optimlib:sqpLineSearch:ExitNeg22basic','fmincon'},{'optimlib:sqpLineSearch:ExitNeg22detailed','1.000000e-06','1.000000e+00','1.000000e-06'},true,true);;">stopping criteria details</a>>
Step 75:
Mobile Platform 1 Pose: [0.790290224340521;-9.97164968922832;-6.65826291488905]
Robot Arm 1 Joint Angles: [-0.00246155539438866;2.18033645393325;-0.0024615553943951;-0.00729489198454299;-0.0024615553943951;-2.09446452519845;-0.00246155529390608]
Mobile Platform 2 Pose: [-2.36235896815537;9.97311122603727;6.37963399581871]
Robot Arm 2 Joint Angles: [0.00256857963359747;-2.03576362904755;0.0025685781394046;0.00650161812344005;0.00256857813944157;1.92670292380511;0.00256857883062117]
[警告: 矩阵接近奇异值，或者缩放错误。结果可能不准确。RCOND =  6.807368e-28。] 
[> 位置：<a href="matlab:matlab.internal.language.introspective.errorDocCallback('mobile_robot_CBLF', '/home/zzh/文档/Adaptive security constraints developed based on the threats with the greatest relative velocity/zzh_tex_0423/code/optimizedHumanRobotInteraction/matlab/Safety_control/mobile_robot_CBLF.m', 12)" style="font-weight:bold">mobile_robot_CBLF</a> (<a href="matlab: opentoline('/home/zzh/文档/Adaptive security constraints developed based on the threats with the greatest relative velocity/zzh_tex_0423/code/optimizedHumanRobotInteraction/matlab/Safety_control/mobile_robot_CBLF.m',12,0)">第 12 行</a>)
位置: <a href="matlab:matlab.internal.language.introspective.errorDocCallback('main_matlab', '/home/zzh/文档/Adaptive security constraints developed based on the threats with the greatest relative velocity/zzh_tex_0423/code/optimizedHumanRobotInteraction/matlab/main_matlab.m', 85)" style="font-weight:bold">main_matlab</a> (<a href="matlab: opentoline('/home/zzh/文档/Adaptive security constraints developed based on the threats with the greatest relative velocity/zzh_tex_0423/code/optimizedHumanRobotInteraction/matlab/main_matlab.m',85,0)">第 85 行</a>)
] 

<a href = "matlab: helpview('optim','no_feasible_point','CSHelpWindow');">Converged to an infeasible point</a>.

fmincon stopped because the <a href = "matlab: helpview('optim','norm_curr_step_simple_fminconip','CSHelpWindow');">size of the current step</a> is less than
the value of the <a href = "matlab: helpview('optim','step_size_tol','CSHelpWindow');">step size tolerance</a> but constraints are not
satisfied to within the value of the <a href = "matlab: helpview('optim','constraint_tolerance','CSHelpWindow');">constraint tolerance</a>.

<<a href = "matlab: createExitMsg({'optimlib:sqpLineSearch:ExitNeg22basic','fmincon'},{'optimlib:sqpLineSearch:ExitNeg22detailed','1.000000e-06','1.000000e+00','1.000000e-06'},true,true);;">stopping criteria details</a>>
[警告: 矩阵接近奇异值，或者缩放错误。结果可能不准确。RCOND =  8.447023e-28。] 
[> 位置：<a href="matlab:matlab.internal.language.introspective.errorDocCallback('mobile_robot_CBLF', '/home/zzh/文档/Adaptive security constraints developed based on the threats with the greatest relative velocity/zzh_tex_0423/code/optimizedHumanRobotInteraction/matlab/Safety_control/mobile_robot_CBLF.m', 12)" style="font-weight:bold">mobile_robot_CBLF</a> (<a href="matlab: opentoline('/home/zzh/文档/Adaptive security constraints developed based on the threats with the greatest relative velocity/zzh_tex_0423/code/optimizedHumanRobotInteraction/matlab/Safety_control/mobile_robot_CBLF.m',12,0)">第 12 行</a>)
位置: <a href="matlab:matlab.internal.language.introspective.errorDocCallback('main_matlab', '/home/zzh/文档/Adaptive security constraints developed based on the threats with the greatest relative velocity/zzh_tex_0423/code/optimizedHumanRobotInteraction/matlab/main_matlab.m', 91)" style="font-weight:bold">main_matlab</a> (<a href="matlab: opentoline('/home/zzh/文档/Adaptive security constraints developed based on the threats with the greatest relative velocity/zzh_tex_0423/code/optimizedHumanRobotInteraction/matlab/main_matlab.m',91,0)">第 91 行</a>)
] 

<a href = "matlab: helpview('optim','no_feasible_point','CSHelpWindow');">Converged to an infeasible point</a>.

fmincon stopped because the <a href = "matlab: helpview('optim','norm_curr_step_simple_fminconip','CSHelpWindow');">size of the current step</a> is less than
the value of the <a href = "matlab: helpview('optim','step_size_tol','CSHelpWindow');">step size tolerance</a> but constraints are not
satisfied to within the value of the <a href = "matlab: helpview('optim','constraint_tolerance','CSHelpWindow');">constraint tolerance</a>.

<<a href = "matlab: createExitMsg({'optimlib:sqpLineSearch:ExitNeg22basic','fmincon'},{'optimlib:sqpLineSearch:ExitNeg22detailed','1.000000e-06','1.000000e+00','1.000000e-06'},true,true);;">stopping criteria details</a>>
Step 76:
Mobile Platform 1 Pose: [0.790290224340521;-9.97358545581044;-6.64829120789055]
Robot Arm 1 Joint Angles: [-0.00246155539438872;1.87061380079364;-0.00246155539439518;-0.0072948919845429;-0.00246155539439518;-1.78474187205884;-0.00246155529390616]
Mobile Platform 2 Pose: [-2.36235896815537;9.97356136245725;6.38013833832806]
Robot Arm 2 Joint Angles: [0.00256857963359757;-1.96374180185154;0.00256857813940471;0.00650161812343975;0.00256857813944167;1.8546810966091;0.00256857883062128]
[警告: 矩阵接近奇异值，或者缩放错误。结果可能不准确。RCOND =  1.620232e-28。] 
[> 位置：<a href="matlab:matlab.internal.language.introspective.errorDocCallback('mobile_robot_CBLF', '/home/zzh/文档/Adaptive security constraints developed based on the threats with the greatest relative velocity/zzh_tex_0423/code/optimizedHumanRobotInteraction/matlab/Safety_control/mobile_robot_CBLF.m', 12)" style="font-weight:bold">mobile_robot_CBLF</a> (<a href="matlab: opentoline('/home/zzh/文档/Adaptive security constraints developed based on the threats with the greatest relative velocity/zzh_tex_0423/code/optimizedHumanRobotInteraction/matlab/Safety_control/mobile_robot_CBLF.m',12,0)">第 12 行</a>)
位置: <a href="matlab:matlab.internal.language.introspective.errorDocCallback('main_matlab', '/home/zzh/文档/Adaptive security constraints developed based on the threats with the greatest relative velocity/zzh_tex_0423/code/optimizedHumanRobotInteraction/matlab/main_matlab.m', 85)" style="font-weight:bold">main_matlab</a> (<a href="matlab: opentoline('/home/zzh/文档/Adaptive security constraints developed based on the threats with the greatest relative velocity/zzh_tex_0423/code/optimizedHumanRobotInteraction/matlab/main_matlab.m',85,0)">第 85 行</a>)
] 

<a href = "matlab: helpview('optim','no_feasible_point','CSHelpWindow');">Converged to an infeasible point</a>.

fmincon stopped because the <a href = "matlab: helpview('optim','norm_curr_step_simple_fminconip','CSHelpWindow');">size of the current step</a> is less than
the value of the <a href = "matlab: helpview('optim','step_size_tol','CSHelpWindow');">step size tolerance</a> but constraints are not
satisfied to within the value of the <a href = "matlab: helpview('optim','constraint_tolerance','CSHelpWindow');">constraint tolerance</a>.

<<a href = "matlab: createExitMsg({'optimlib:sqpLineSearch:ExitNeg22basic','fmincon'},{'optimlib:sqpLineSearch:ExitNeg22detailed','1.000000e-06','1.000000e+00','1.000000e-06'},true,true);;">stopping criteria details</a>>
[警告: 矩阵接近奇异值，或者缩放错误。结果可能不准确。RCOND =  2.201343e-28。] 
[> 位置：<a href="matlab:matlab.internal.language.introspective.errorDocCallback('mobile_robot_CBLF', '/home/zzh/文档/Adaptive security constraints developed based on the threats with the greatest relative velocity/zzh_tex_0423/code/optimizedHumanRobotInteraction/matlab/Safety_control/mobile_robot_CBLF.m', 12)" style="font-weight:bold">mobile_robot_CBLF</a> (<a href="matlab: opentoline('/home/zzh/文档/Adaptive security constraints developed based on the threats with the greatest relative velocity/zzh_tex_0423/code/optimizedHumanRobotInteraction/matlab/Safety_control/mobile_robot_CBLF.m',12,0)">第 12 行</a>)
位置: <a href="matlab:matlab.internal.language.introspective.errorDocCallback('main_matlab', '/home/zzh/文档/Adaptive security constraints developed based on the threats with the greatest relative velocity/zzh_tex_0423/code/optimizedHumanRobotInteraction/matlab/main_matlab.m', 91)" style="font-weight:bold">main_matlab</a> (<a href="matlab: opentoline('/home/zzh/文档/Adaptive security constraints developed based on the threats with the greatest relative velocity/zzh_tex_0423/code/optimizedHumanRobotInteraction/matlab/main_matlab.m',91,0)">第 91 行</a>)
] 

<a href = "matlab: helpview('optim','no_feasible_point','CSHelpWindow');">Converged to an infeasible point</a>.

fmincon stopped because the <a href = "matlab: helpview('optim','norm_curr_step_simple_fminconip','CSHelpWindow');">size of the current step</a> is less than
the value of the <a href = "matlab: helpview('optim','step_size_tol','CSHelpWindow');">step size tolerance</a> but constraints are not
satisfied to within the value of the <a href = "matlab: helpview('optim','constraint_tolerance','CSHelpWindow');">constraint tolerance</a>.

<<a href = "matlab: createExitMsg({'optimlib:sqpLineSearch:ExitNeg22basic','fmincon'},{'optimlib:sqpLineSearch:ExitNeg22detailed','1.000000e-06','1.000000e+00','1.000000e-06'},true,true);;">stopping criteria details</a>>
Step 77:
Mobile Platform 1 Pose: [0.790290224340521;-9.97200013263575;-6.65659636570093]
Robot Arm 1 Joint Angles: [-0.0024615553943888;2.12426550874398;-0.00246155539439524;-0.00729489198454266;-0.00246155539439524;-2.03839358000917;-0.00246155529390622]
Mobile Platform 2 Pose: [-2.36235896815537;9.97222309363386;6.37816763607215]
Robot Arm 2 Joint Angles: [0.00256857963359765;-2.17786481359279;0.00256857813940479;0.00650161812343948;0.00256857813944175;2.06880410835035;0.00256857883062136]
[警告: 矩阵接近奇异值，或者缩放错误。结果可能不准确。RCOND =  5.640565e-29。] 
[> 位置：<a href="matlab:matlab.internal.language.introspective.errorDocCallback('mobile_robot_CBLF', '/home/zzh/文档/Adaptive security constraints developed based on the threats with the greatest relative velocity/zzh_tex_0423/code/optimizedHumanRobotInteraction/matlab/Safety_control/mobile_robot_CBLF.m', 12)" style="font-weight:bold">mobile_robot_CBLF</a> (<a href="matlab: opentoline('/home/zzh/文档/Adaptive security constraints developed based on the threats with the greatest relative velocity/zzh_tex_0423/code/optimizedHumanRobotInteraction/matlab/Safety_control/mobile_robot_CBLF.m',12,0)">第 12 行</a>)
位置: <a href="matlab:matlab.internal.language.introspective.errorDocCallback('main_matlab', '/home/zzh/文档/Adaptive security constraints developed based on the threats with the greatest relative velocity/zzh_tex_0423/code/optimizedHumanRobotInteraction/matlab/main_matlab.m', 85)" style="font-weight:bold">main_matlab</a> (<a href="matlab: opentoline('/home/zzh/文档/Adaptive security constraints developed based on the threats with the greatest relative velocity/zzh_tex_0423/code/optimizedHumanRobotInteraction/matlab/main_matlab.m',85,0)">第 85 行</a>)
] 

<a href = "matlab: helpview('optim','no_feasible_point','CSHelpWindow');">Converged to an infeasible point</a>.

fmincon stopped because the <a href = "matlab: helpview('optim','norm_curr_step_simple_fminconip','CSHelpWindow');">size of the current step</a> is less than
the value of the <a href = "matlab: helpview('optim','step_size_tol','CSHelpWindow');">step size tolerance</a> but constraints are not
satisfied to within the value of the <a href = "matlab: helpview('optim','constraint_tolerance','CSHelpWindow');">constraint tolerance</a>.

<<a href = "matlab: createExitMsg({'optimlib:sqpLineSearch:ExitNeg22basic','fmincon'},{'optimlib:sqpLineSearch:ExitNeg22detailed','1.000000e-06','1.000000e+00','1.000000e-06'},true,true);;">stopping criteria details</a>>
[警告: 矩阵接近奇异值，或者缩放错误。结果可能不准确。RCOND =  8.249470e-29。] 
[> 位置：<a href="matlab:matlab.internal.language.introspective.errorDocCallback('mobile_robot_CBLF', '/home/zzh/文档/Adaptive security constraints developed based on the threats with the greatest relative velocity/zzh_tex_0423/code/optimizedHumanRobotInteraction/matlab/Safety_control/mobile_robot_CBLF.m', 12)" style="font-weight:bold">mobile_robot_CBLF</a> (<a href="matlab: opentoline('/home/zzh/文档/Adaptive security constraints developed based on the threats with the greatest relative velocity/zzh_tex_0423/code/optimizedHumanRobotInteraction/matlab/Safety_control/mobile_robot_CBLF.m',12,0)">第 12 行</a>)
位置: <a href="matlab:matlab.internal.language.introspective.errorDocCallback('main_matlab', '/home/zzh/文档/Adaptive security constraints developed based on the threats with the greatest relative velocity/zzh_tex_0423/code/optimizedHumanRobotInteraction/matlab/main_matlab.m', 91)" style="font-weight:bold">main_matlab</a> (<a href="matlab: opentoline('/home/zzh/文档/Adaptive security constraints developed based on the threats with the greatest relative velocity/zzh_tex_0423/code/optimizedHumanRobotInteraction/matlab/main_matlab.m',91,0)">第 91 行</a>)
] 

<a href = "matlab: helpview('optim','no_feasible_point','CSHelpWindow');">Converged to an infeasible point</a>.

fmincon stopped because the <a href = "matlab: helpview('optim','norm_curr_step_simple_fminconip','CSHelpWindow');">size of the current step</a> is less than
the value of the <a href = "matlab: helpview('optim','step_size_tol','CSHelpWindow');">step size tolerance</a> but constraints are not
satisfied to within the value of the <a href = "matlab: helpview('optim','constraint_tolerance','CSHelpWindow');">constraint tolerance</a>.

<<a href = "matlab: createExitMsg({'optimlib:sqpLineSearch:ExitNeg22basic','fmincon'},{'optimlib:sqpLineSearch:ExitNeg22detailed','1.000000e-06','1.000000e+00','1.000000e-06'},true,true);;">stopping criteria details</a>>
Step 78:
Mobile Platform 1 Pose: [0.790290224340521;-9.97292968868563;-6.6516439844271]
Robot Arm 1 Joint Angles: [-0.00246155539438882;1.97553654076372;-0.00246155539439527;-0.00729489198454264;-0.00246155539439527;-1.88966461202892;-0.00246155529390625]
Mobile Platform 2 Pose: [-2.36235896815537;9.974017143156;6.38097081471022]
Robot Arm 2 Joint Angles: [0.00256857963359768;-1.89081689005125;0.00256857813940481;0.00650161812343945;0.00256857813944178;1.78175618480882;0.00256857883062138]
[警告: 矩阵接近奇异值，或者缩放错误。结果可能不准确。RCOND =  3.711079e-29。] 
[> 位置：<a href="matlab:matlab.internal.language.introspective.errorDocCallback('mobile_robot_CBLF', '/home/zzh/文档/Adaptive security constraints developed based on the threats with the greatest relative velocity/zzh_tex_0423/code/optimizedHumanRobotInteraction/matlab/Safety_control/mobile_robot_CBLF.m', 12)" style="font-weight:bold">mobile_robot_CBLF</a> (<a href="matlab: opentoline('/home/zzh/文档/Adaptive security constraints developed based on the threats with the greatest relative velocity/zzh_tex_0423/code/optimizedHumanRobotInteraction/matlab/Safety_control/mobile_robot_CBLF.m',12,0)">第 12 行</a>)
位置: <a href="matlab:matlab.internal.language.introspective.errorDocCallback('main_matlab', '/home/zzh/文档/Adaptive security constraints developed based on the threats with the greatest relative velocity/zzh_tex_0423/code/optimizedHumanRobotInteraction/matlab/main_matlab.m', 85)" style="font-weight:bold">main_matlab</a> (<a href="matlab: opentoline('/home/zzh/文档/Adaptive security constraints developed based on the threats with the greatest relative velocity/zzh_tex_0423/code/optimizedHumanRobotInteraction/matlab/main_matlab.m',85,0)">第 85 行</a>)
] 

<a href = "matlab: helpview('optim','no_feasible_point','CSHelpWindow');">Converged to an infeasible point</a>.

fmincon stopped because the <a href = "matlab: helpview('optim','norm_curr_step_simple_fminconip','CSHelpWindow');">size of the current step</a> is less than
the value of the <a href = "matlab: helpview('optim','step_size_tol','CSHelpWindow');">step size tolerance</a> but constraints are not
satisfied to within the value of the <a href = "matlab: helpview('optim','constraint_tolerance','CSHelpWindow');">constraint tolerance</a>.

<<a href = "matlab: createExitMsg({'optimlib:sqpLineSearch:ExitNeg22basic','fmincon'},{'optimlib:sqpLineSearch:ExitNeg22detailed','1.000000e-06','1.000000e+00','1.000000e-06'},true,true);;">stopping criteria details</a>>
[警告: 矩阵接近奇异值，或者缩放错误。结果可能不准确。RCOND =  4.859045e-29。] 
[> 位置：<a href="matlab:matlab.internal.language.introspective.errorDocCallback('mobile_robot_CBLF', '/home/zzh/文档/Adaptive security constraints developed based on the threats with the greatest relative velocity/zzh_tex_0423/code/optimizedHumanRobotInteraction/matlab/Safety_control/mobile_robot_CBLF.m', 12)" style="font-weight:bold">mobile_robot_CBLF</a> (<a href="matlab: opentoline('/home/zzh/文档/Adaptive security constraints developed based on the threats with the greatest relative velocity/zzh_tex_0423/code/optimizedHumanRobotInteraction/matlab/Safety_control/mobile_robot_CBLF.m',12,0)">第 12 行</a>)
位置: <a href="matlab:matlab.internal.language.introspective.errorDocCallback('main_matlab', '/home/zzh/文档/Adaptive security constraints developed based on the threats with the greatest relative velocity/zzh_tex_0423/code/optimizedHumanRobotInteraction/matlab/main_matlab.m', 91)" style="font-weight:bold">main_matlab</a> (<a href="matlab: opentoline('/home/zzh/文档/Adaptive security constraints developed based on the threats with the greatest relative velocity/zzh_tex_0423/code/optimizedHumanRobotInteraction/matlab/main_matlab.m',91,0)">第 91 行</a>)
] 

<a href = "matlab: helpview('optim','no_feasible_point','CSHelpWindow');">Converged to an infeasible point</a>.

fmincon stopped because the <a href = "matlab: helpview('optim','norm_curr_step_simple_fminconip','CSHelpWindow');">size of the current step</a> is less than
the value of the <a href = "matlab: helpview('optim','step_size_tol','CSHelpWindow');">step size tolerance</a> but constraints are not
satisfied to within the value of the <a href = "matlab: helpview('optim','constraint_tolerance','CSHelpWindow');">constraint tolerance</a>.

<<a href = "matlab: createExitMsg({'optimlib:sqpLineSearch:ExitNeg22basic','fmincon'},{'optimlib:sqpLineSearch:ExitNeg22detailed','1.000000e-06','1.000000e+00','1.000000e-06'},true,true);;">stopping criteria details</a>>
Step 79:
Mobile Platform 1 Pose: [0.790290224340521;-9.97299183231991;-6.6515465247639]
Robot Arm 1 Joint Angles: [-0.00246155539438884;1.96559355927804;-0.00246155539439529;-0.00729489198454259;-0.00246155539439529;-1.87972163054324;-0.00246155529390627]
Mobile Platform 2 Pose: [-2.36235896815537;9.97210948668422;6.37786775551438]
Robot Arm 2 Joint Angles: [0.00256857963359771;-2.19604192553542;0.00256857813940486;0.00650161812343928;0.00256857813944182;2.08698122029298;0.00256857883062143]
[警告: 矩阵接近奇异值，或者缩放错误。结果可能不准确。RCOND =  8.373293e-30。] 
[> 位置：<a href="matlab:matlab.internal.language.introspective.errorDocCallback('mobile_robot_CBLF', '/home/zzh/文档/Adaptive security constraints developed based on the threats with the greatest relative velocity/zzh_tex_0423/code/optimizedHumanRobotInteraction/matlab/Safety_control/mobile_robot_CBLF.m', 12)" style="font-weight:bold">mobile_robot_CBLF</a> (<a href="matlab: opentoline('/home/zzh/文档/Adaptive security constraints developed based on the threats with the greatest relative velocity/zzh_tex_0423/code/optimizedHumanRobotInteraction/matlab/Safety_control/mobile_robot_CBLF.m',12,0)">第 12 行</a>)
位置: <a href="matlab:matlab.internal.language.introspective.errorDocCallback('main_matlab', '/home/zzh/文档/Adaptive security constraints developed based on the threats with the greatest relative velocity/zzh_tex_0423/code/optimizedHumanRobotInteraction/matlab/main_matlab.m', 85)" style="font-weight:bold">main_matlab</a> (<a href="matlab: opentoline('/home/zzh/文档/Adaptive security constraints developed based on the threats with the greatest relative velocity/zzh_tex_0423/code/optimizedHumanRobotInteraction/matlab/main_matlab.m',85,0)">第 85 行</a>)
] 

<a href = "matlab: helpview('optim','no_feasible_point','CSHelpWindow');">Converged to an infeasible point</a>.

fmincon stopped because the <a href = "matlab: helpview('optim','norm_curr_step_simple_fminconip','CSHelpWindow');">size of the current step</a> is less than
the value of the <a href = "matlab: helpview('optim','step_size_tol','CSHelpWindow');">step size tolerance</a> but constraints are not
satisfied to within the value of the <a href = "matlab: helpview('optim','constraint_tolerance','CSHelpWindow');">constraint tolerance</a>.

<<a href = "matlab: createExitMsg({'optimlib:sqpLineSearch:ExitNeg22basic','fmincon'},{'optimlib:sqpLineSearch:ExitNeg22detailed','1.000000e-06','1.000000e+00','1.000000e-06'},true,true);;">stopping criteria details</a>>
[警告: 矩阵接近奇异值，或者缩放错误。结果可能不准确。RCOND =  1.080862e-29。] 
[> 位置：<a href="matlab:matlab.internal.language.introspective.errorDocCallback('mobile_robot_CBLF', '/home/zzh/文档/Adaptive security constraints developed based on the threats with the greatest relative velocity/zzh_tex_0423/code/optimizedHumanRobotInteraction/matlab/Safety_control/mobile_robot_CBLF.m', 12)" style="font-weight:bold">mobile_robot_CBLF</a> (<a href="matlab: opentoline('/home/zzh/文档/Adaptive security constraints developed based on the threats with the greatest relative velocity/zzh_tex_0423/code/optimizedHumanRobotInteraction/matlab/Safety_control/mobile_robot_CBLF.m',12,0)">第 12 行</a>)
位置: <a href="matlab:matlab.internal.language.introspective.errorDocCallback('main_matlab', '/home/zzh/文档/Adaptive security constraints developed based on the threats with the greatest relative velocity/zzh_tex_0423/code/optimizedHumanRobotInteraction/matlab/main_matlab.m', 91)" style="font-weight:bold">main_matlab</a> (<a href="matlab: opentoline('/home/zzh/文档/Adaptive security constraints developed based on the threats with the greatest relative velocity/zzh_tex_0423/code/optimizedHumanRobotInteraction/matlab/main_matlab.m',91,0)">第 91 行</a>)
] 

<a href = "matlab: helpview('optim','no_feasible_point','CSHelpWindow');">Converged to an infeasible point</a>.

fmincon stopped because the <a href = "matlab: helpview('optim','norm_curr_step_simple_fminconip','CSHelpWindow');">size of the current step</a> is less than
the value of the <a href = "matlab: helpview('optim','step_size_tol','CSHelpWindow');">step size tolerance</a> but constraints are not
satisfied to within the value of the <a href = "matlab: helpview('optim','constraint_tolerance','CSHelpWindow');">constraint tolerance</a>.

<<a href = "matlab: createExitMsg({'optimlib:sqpLineSearch:ExitNeg22basic','fmincon'},{'optimlib:sqpLineSearch:ExitNeg22detailed','1.000000e-06','1.000000e+00','1.000000e-06'},true,true);;">stopping criteria details</a>>
Step 80:
Mobile Platform 1 Pose: [0.790290224340521;-9.97194709861065;-6.65673630634595]
Robot Arm 1 Joint Angles: [-0.00246155539438887;2.13275095275972;-0.00246155539439531;-0.0072948919845425;-0.00246155539439531;-2.04687902402492;-0.00246155529390629]
Mobile Platform 2 Pose: [-2.36235896815537;9.97372138163146;6.38055494183713]
Robot Arm 2 Joint Angles: [0.00256857963359772;-1.93813873397823;0.00256857813940486;0.00650161812343932;0.00256857813944182;1.82907802873579;0.00256857883062143]
[警告: 矩阵接近奇异值，或者缩放错误。结果可能不准确。RCOND =  2.767657e-30。] 
[> 位置：<a href="matlab:matlab.internal.language.introspective.errorDocCallback('mobile_robot_CBLF', '/home/zzh/文档/Adaptive security constraints developed based on the threats with the greatest relative velocity/zzh_tex_0423/code/optimizedHumanRobotInteraction/matlab/Safety_control/mobile_robot_CBLF.m', 12)" style="font-weight:bold">mobile_robot_CBLF</a> (<a href="matlab: opentoline('/home/zzh/文档/Adaptive security constraints developed based on the threats with the greatest relative velocity/zzh_tex_0423/code/optimizedHumanRobotInteraction/matlab/Safety_control/mobile_robot_CBLF.m',12,0)">第 12 行</a>)
位置: <a href="matlab:matlab.internal.language.introspective.errorDocCallback('main_matlab', '/home/zzh/文档/Adaptive security constraints developed based on the threats with the greatest relative velocity/zzh_tex_0423/code/optimizedHumanRobotInteraction/matlab/main_matlab.m', 85)" style="font-weight:bold">main_matlab</a> (<a href="matlab: opentoline('/home/zzh/文档/Adaptive security constraints developed based on the threats with the greatest relative velocity/zzh_tex_0423/code/optimizedHumanRobotInteraction/matlab/main_matlab.m',85,0)">第 85 行</a>)
] 

<a href = "matlab: helpview('optim','no_feasible_point','CSHelpWindow');">Converged to an infeasible point</a>.

fmincon stopped because the <a href = "matlab: helpview('optim','norm_curr_step_simple_fminconip','CSHelpWindow');">size of the current step</a> is less than
the value of the <a href = "matlab: helpview('optim','step_size_tol','CSHelpWindow');">step size tolerance</a> but constraints are not
satisfied to within the value of the <a href = "matlab: helpview('optim','constraint_tolerance','CSHelpWindow');">constraint tolerance</a>.

<<a href = "matlab: createExitMsg({'optimlib:sqpLineSearch:ExitNeg22basic','fmincon'},{'optimlib:sqpLineSearch:ExitNeg22detailed','1.000000e-06','1.000000e+00','1.000000e-06'},true,true);;">stopping criteria details</a>>
[警告: 矩阵接近奇异值，或者缩放错误。结果可能不准确。RCOND =  4.425121e-30。] 
[> 位置：<a href="matlab:matlab.internal.language.introspective.errorDocCallback('mobile_robot_CBLF', '/home/zzh/文档/Adaptive security constraints developed based on the threats with the greatest relative velocity/zzh_tex_0423/code/optimizedHumanRobotInteraction/matlab/Safety_control/mobile_robot_CBLF.m', 12)" style="font-weight:bold">mobile_robot_CBLF</a> (<a href="matlab: opentoline('/home/zzh/文档/Adaptive security constraints developed based on the threats with the greatest relative velocity/zzh_tex_0423/code/optimizedHumanRobotInteraction/matlab/Safety_control/mobile_robot_CBLF.m',12,0)">第 12 行</a>)
位置: <a href="matlab:matlab.internal.language.introspective.errorDocCallback('main_matlab', '/home/zzh/文档/Adaptive security constraints developed based on the threats with the greatest relative velocity/zzh_tex_0423/code/optimizedHumanRobotInteraction/matlab/main_matlab.m', 91)" style="font-weight:bold">main_matlab</a> (<a href="matlab: opentoline('/home/zzh/文档/Adaptive security constraints developed based on the threats with the greatest relative velocity/zzh_tex_0423/code/optimizedHumanRobotInteraction/matlab/main_matlab.m',91,0)">第 91 行</a>)
] 

<a href = "matlab: helpview('optim','no_feasible_point','CSHelpWindow');">Converged to an infeasible point</a>.

fmincon stopped because the <a href = "matlab: helpview('optim','norm_curr_step_simple_fminconip','CSHelpWindow');">size of the current step</a> is less than
the value of the <a href = "matlab: helpview('optim','step_size_tol','CSHelpWindow');">step size tolerance</a> but constraints are not
satisfied to within the value of the <a href = "matlab: helpview('optim','constraint_tolerance','CSHelpWindow');">constraint tolerance</a>.

<<a href = "matlab: createExitMsg({'optimlib:sqpLineSearch:ExitNeg22basic','fmincon'},{'optimlib:sqpLineSearch:ExitNeg22detailed','1.000000e-06','1.000000e+00','1.000000e-06'},true,true);;">stopping criteria details</a>>
Step 81:
Mobile Platform 1 Pose: [0.790290224340521;-9.97360123849484;-6.64831693464986]
Robot Arm 1 Joint Angles: [-0.00246155539438885;1.86808857128934;-0.00246155539439531;-0.00729489198454258;-0.00246155539439531;-1.78221664255454;-0.00246155529390629]
Mobile Platform 2 Pose: [-2.36235896815537;9.97289307107796;6.37900384445299]
Robot Arm 2 Joint Angles: [0.00256857963359773;-2.07066842253764;0.00256857813940487;0.00650161812343925;0.00256857813944183;1.9616077172952;0.00256857883062144]
[警告: 矩阵接近奇异值，或者缩放错误。结果可能不准确。RCOND =  2.002359e-30。] 
[> 位置：<a href="matlab:matlab.internal.language.introspective.errorDocCallback('mobile_robot_CBLF', '/home/zzh/文档/Adaptive security constraints developed based on the threats with the greatest relative velocity/zzh_tex_0423/code/optimizedHumanRobotInteraction/matlab/Safety_control/mobile_robot_CBLF.m', 12)" style="font-weight:bold">mobile_robot_CBLF</a> (<a href="matlab: opentoline('/home/zzh/文档/Adaptive security constraints developed based on the threats with the greatest relative velocity/zzh_tex_0423/code/optimizedHumanRobotInteraction/matlab/Safety_control/mobile_robot_CBLF.m',12,0)">第 12 行</a>)
位置: <a href="matlab:matlab.internal.language.introspective.errorDocCallback('main_matlab', '/home/zzh/文档/Adaptive security constraints developed based on the threats with the greatest relative velocity/zzh_tex_0423/code/optimizedHumanRobotInteraction/matlab/main_matlab.m', 85)" style="font-weight:bold">main_matlab</a> (<a href="matlab: opentoline('/home/zzh/文档/Adaptive security constraints developed based on the threats with the greatest relative velocity/zzh_tex_0423/code/optimizedHumanRobotInteraction/matlab/main_matlab.m',85,0)">第 85 行</a>)
] 

<a href = "matlab: helpview('optim','no_feasible_point','CSHelpWindow');">Converged to an infeasible point</a>.

fmincon stopped because the <a href = "matlab: helpview('optim','norm_curr_step_simple_fminconip','CSHelpWindow');">size of the current step</a> is less than
the value of the <a href = "matlab: helpview('optim','step_size_tol','CSHelpWindow');">step size tolerance</a> but constraints are not
satisfied to within the value of the <a href = "matlab: helpview('optim','constraint_tolerance','CSHelpWindow');">constraint tolerance</a>.

<<a href = "matlab: createExitMsg({'optimlib:sqpLineSearch:ExitNeg22basic','fmincon'},{'optimlib:sqpLineSearch:ExitNeg22detailed','1.000000e-06','1.000000e+00','1.000000e-06'},true,true);;">stopping criteria details</a>>
[警告: 矩阵接近奇异值，或者缩放错误。结果可能不准确。RCOND =  2.664441e-30。] 
[> 位置：<a href="matlab:matlab.internal.language.introspective.errorDocCallback('mobile_robot_CBLF', '/home/zzh/文档/Adaptive security constraints developed based on the threats with the greatest relative velocity/zzh_tex_0423/code/optimizedHumanRobotInteraction/matlab/Safety_control/mobile_robot_CBLF.m', 12)" style="font-weight:bold">mobile_robot_CBLF</a> (<a href="matlab: opentoline('/home/zzh/文档/Adaptive security constraints developed based on the threats with the greatest relative velocity/zzh_tex_0423/code/optimizedHumanRobotInteraction/matlab/Safety_control/mobile_robot_CBLF.m',12,0)">第 12 行</a>)
位置: <a href="matlab:matlab.internal.language.introspective.errorDocCallback('main_matlab', '/home/zzh/文档/Adaptive security constraints developed based on the threats with the greatest relative velocity/zzh_tex_0423/code/optimizedHumanRobotInteraction/matlab/main_matlab.m', 91)" style="font-weight:bold">main_matlab</a> (<a href="matlab: opentoline('/home/zzh/文档/Adaptive security constraints developed based on the threats with the greatest relative velocity/zzh_tex_0423/code/optimizedHumanRobotInteraction/matlab/main_matlab.m',91,0)">第 91 行</a>)
] 

<a href = "matlab: helpview('optim','no_feasible_point','CSHelpWindow');">Converged to an infeasible point</a>.

fmincon stopped because the <a href = "matlab: helpview('optim','norm_curr_step_simple_fminconip','CSHelpWindow');">size of the current step</a> is less than
the value of the <a href = "matlab: helpview('optim','step_size_tol','CSHelpWindow');">step size tolerance</a> but constraints are not
satisfied to within the value of the <a href = "matlab: helpview('optim','constraint_tolerance','CSHelpWindow');">constraint tolerance</a>.

<<a href = "matlab: createExitMsg({'optimlib:sqpLineSearch:ExitNeg22basic','fmincon'},{'optimlib:sqpLineSearch:ExitNeg22detailed','1.000000e-06','1.000000e+00','1.000000e-06'},true,true);;">stopping criteria details</a>>
Step 82:
Mobile Platform 1 Pose: [0.790290224340521;-9.97166632766659;-6.65828943007524]
Robot Arm 1 Joint Angles: [-0.00246155539438888;2.17767430380964;-0.00246155539439532;-0.00729489198454245;-0.00246155539439532;-2.09180237507484;-0.0024615552939063]
Mobile Platform 2 Pose: [-2.36235896815537;9.97282961204288;6.37911701074085]
Robot Arm 2 Joint Angles: [0.00256857963359774;-2.08082186815031;0.00256857813940488;0.00650161812343923;0.00256857813944184;1.97176116290788;0.00256857883062145]
[警告: 矩阵接近奇异值，或者缩放错误。结果可能不准确。RCOND =  4.186969e-31。] 
[> 位置：<a href="matlab:matlab.internal.language.introspective.errorDocCallback('mobile_robot_CBLF', '/home/zzh/文档/Adaptive security constraints developed based on the threats with the greatest relative velocity/zzh_tex_0423/code/optimizedHumanRobotInteraction/matlab/Safety_control/mobile_robot_CBLF.m', 12)" style="font-weight:bold">mobile_robot_CBLF</a> (<a href="matlab: opentoline('/home/zzh/文档/Adaptive security constraints developed based on the threats with the greatest relative velocity/zzh_tex_0423/code/optimizedHumanRobotInteraction/matlab/Safety_control/mobile_robot_CBLF.m',12,0)">第 12 行</a>)
位置: <a href="matlab:matlab.internal.language.introspective.errorDocCallback('main_matlab', '/home/zzh/文档/Adaptive security constraints developed based on the threats with the greatest relative velocity/zzh_tex_0423/code/optimizedHumanRobotInteraction/matlab/main_matlab.m', 85)" style="font-weight:bold">main_matlab</a> (<a href="matlab: opentoline('/home/zzh/文档/Adaptive security constraints developed based on the threats with the greatest relative velocity/zzh_tex_0423/code/optimizedHumanRobotInteraction/matlab/main_matlab.m',85,0)">第 85 行</a>)
] 

<a href = "matlab: helpview('optim','no_feasible_point','CSHelpWindow');">Converged to an infeasible point</a>.

fmincon stopped because the <a href = "matlab: helpview('optim','norm_curr_step_simple_fminconip','CSHelpWindow');">size of the current step</a> is less than
the value of the <a href = "matlab: helpview('optim','step_size_tol','CSHelpWindow');">step size tolerance</a> but constraints are not
satisfied to within the value of the <a href = "matlab: helpview('optim','constraint_tolerance','CSHelpWindow');">constraint tolerance</a>.

<<a href = "matlab: createExitMsg({'optimlib:sqpLineSearch:ExitNeg22basic','fmincon'},{'optimlib:sqpLineSearch:ExitNeg22detailed','1.000000e-06','1.000000e+00','1.000000e-06'},true,true);;">stopping criteria details</a>>
[警告: 矩阵接近奇异值，或者缩放错误。结果可能不准确。RCOND =  6.017967e-31。] 
[> 位置：<a href="matlab:matlab.internal.language.introspective.errorDocCallback('mobile_robot_CBLF', '/home/zzh/文档/Adaptive security constraints developed based on the threats with the greatest relative velocity/zzh_tex_0423/code/optimizedHumanRobotInteraction/matlab/Safety_control/mobile_robot_CBLF.m', 12)" style="font-weight:bold">mobile_robot_CBLF</a> (<a href="matlab: opentoline('/home/zzh/文档/Adaptive security constraints developed based on the threats with the greatest relative velocity/zzh_tex_0423/code/optimizedHumanRobotInteraction/matlab/Safety_control/mobile_robot_CBLF.m',12,0)">第 12 行</a>)
位置: <a href="matlab:matlab.internal.language.introspective.errorDocCallback('main_matlab', '/home/zzh/文档/Adaptive security constraints developed based on the threats with the greatest relative velocity/zzh_tex_0423/code/optimizedHumanRobotInteraction/matlab/main_matlab.m', 91)" style="font-weight:bold">main_matlab</a> (<a href="matlab: opentoline('/home/zzh/文档/Adaptive security constraints developed based on the threats with the greatest relative velocity/zzh_tex_0423/code/optimizedHumanRobotInteraction/matlab/main_matlab.m',91,0)">第 91 行</a>)
] 

<a href = "matlab: helpview('optim','no_feasible_point','CSHelpWindow');">Converged to an infeasible point</a>.

fmincon stopped because the <a href = "matlab: helpview('optim','norm_curr_step_simple_fminconip','CSHelpWindow');">size of the current step</a> is less than
the value of the <a href = "matlab: helpview('optim','step_size_tol','CSHelpWindow');">step size tolerance</a> but constraints are not
satisfied to within the value of the <a href = "matlab: helpview('optim','constraint_tolerance','CSHelpWindow');">constraint tolerance</a>.

<<a href = "matlab: createExitMsg({'optimlib:sqpLineSearch:ExitNeg22basic','fmincon'},{'optimlib:sqpLineSearch:ExitNeg22detailed','1.000000e-06','1.000000e+00','1.000000e-06'},true,true);;">stopping criteria details</a>>
Step 83:
Mobile Platform 1 Pose: [0.790290224340521;-9.97339148640314;-6.64932581610123]
Robot Arm 1 Joint Angles: [-0.00246155539438886;1.90164890596131;-0.00246155539439532;-0.00729489198454255;-0.00246155539439532;-1.81577697722651;-0.0024615552939063]
Mobile Platform 2 Pose: [-2.36235896815537;9.97376222505781;6.38042532874317]
Robot Arm 2 Joint Angles: [0.00256857963359774;-1.93160378576142;0.00256857813940487;0.00650161812343927;0.00256857813944184;1.82254308051898;0.00256857883062144]
[警告: 矩阵接近奇异值，或者缩放错误。结果可能不准确。RCOND =  1.546737e-31。] 
[> 位置：<a href="matlab:matlab.internal.language.introspective.errorDocCallback('mobile_robot_CBLF', '/home/zzh/文档/Adaptive security constraints developed based on the threats with the greatest relative velocity/zzh_tex_0423/code/optimizedHumanRobotInteraction/matlab/Safety_control/mobile_robot_CBLF.m', 12)" style="font-weight:bold">mobile_robot_CBLF</a> (<a href="matlab: opentoline('/home/zzh/文档/Adaptive security constraints developed based on the threats with the greatest relative velocity/zzh_tex_0423/code/optimizedHumanRobotInteraction/matlab/Safety_control/mobile_robot_CBLF.m',12,0)">第 12 行</a>)
位置: <a href="matlab:matlab.internal.language.introspective.errorDocCallback('main_matlab', '/home/zzh/文档/Adaptive security constraints developed based on the threats with the greatest relative velocity/zzh_tex_0423/code/optimizedHumanRobotInteraction/matlab/main_matlab.m', 85)" style="font-weight:bold">main_matlab</a> (<a href="matlab: opentoline('/home/zzh/文档/Adaptive security constraints developed based on the threats with the greatest relative velocity/zzh_tex_0423/code/optimizedHumanRobotInteraction/matlab/main_matlab.m',85,0)">第 85 行</a>)
] 

<a href = "matlab: helpview('optim','no_feasible_point','CSHelpWindow');">Converged to an infeasible point</a>.

fmincon stopped because the <a href = "matlab: helpview('optim','norm_curr_step_simple_fminconip','CSHelpWindow');">size of the current step</a> is less than
the value of the <a href = "matlab: helpview('optim','step_size_tol','CSHelpWindow');">step size tolerance</a> but constraints are not
satisfied to within the value of the <a href = "matlab: helpview('optim','constraint_tolerance','CSHelpWindow');">constraint tolerance</a>.

<<a href = "matlab: createExitMsg({'optimlib:sqpLineSearch:ExitNeg22basic','fmincon'},{'optimlib:sqpLineSearch:ExitNeg22detailed','1.000000e-06','1.000000e+00','1.000000e-06'},true,true);;">stopping criteria details</a>>
[警告: 矩阵接近奇异值，或者缩放错误。结果可能不准确。RCOND =  2.203515e-31。] 
[> 位置：<a href="matlab:matlab.internal.language.introspective.errorDocCallback('mobile_robot_CBLF', '/home/zzh/文档/Adaptive security constraints developed based on the threats with the greatest relative velocity/zzh_tex_0423/code/optimizedHumanRobotInteraction/matlab/Safety_control/mobile_robot_CBLF.m', 12)" style="font-weight:bold">mobile_robot_CBLF</a> (<a href="matlab: opentoline('/home/zzh/文档/Adaptive security constraints developed based on the threats with the greatest relative velocity/zzh_tex_0423/code/optimizedHumanRobotInteraction/matlab/Safety_control/mobile_robot_CBLF.m',12,0)">第 12 行</a>)
位置: <a href="matlab:matlab.internal.language.introspective.errorDocCallback('main_matlab', '/home/zzh/文档/Adaptive security constraints developed based on the threats with the greatest relative velocity/zzh_tex_0423/code/optimizedHumanRobotInteraction/matlab/main_matlab.m', 91)" style="font-weight:bold">main_matlab</a> (<a href="matlab: opentoline('/home/zzh/文档/Adaptive security constraints developed based on the threats with the greatest relative velocity/zzh_tex_0423/code/optimizedHumanRobotInteraction/matlab/main_matlab.m',91,0)">第 91 行</a>)
] 

<a href = "matlab: helpview('optim','no_feasible_point','CSHelpWindow');">Converged to an infeasible point</a>.

fmincon stopped because the <a href = "matlab: helpview('optim','norm_curr_step_simple_fminconip','CSHelpWindow');">size of the current step</a> is less than
the value of the <a href = "matlab: helpview('optim','step_size_tol','CSHelpWindow');">step size tolerance</a> but constraints are not
satisfied to within the value of the <a href = "matlab: helpview('optim','constraint_tolerance','CSHelpWindow');">constraint tolerance</a>.

<<a href = "matlab: createExitMsg({'optimlib:sqpLineSearch:ExitNeg22basic','fmincon'},{'optimlib:sqpLineSearch:ExitNeg22detailed','1.000000e-06','1.000000e+00','1.000000e-06'},true,true);;">stopping criteria details</a>>
Step 84:
Mobile Platform 1 Pose: [0.790290224340521;-9.97241328234063;-6.65456995766314]
Robot Arm 1 Joint Angles: [-0.00246155539438888;2.05816155596407;-0.00246155539439532;-0.00729489198454249;-0.00246155539439532;-1.97228962722926;-0.00246155529390631]
Mobile Platform 2 Pose: [-2.36235896815537;9.97208511280286;6.37786212872889]
Robot Arm 2 Joint Angles: [0.00256857963359775;-2.19994174655374;0.00256857813940489;0.00650161812343917;0.00256857813944185;2.09088104131131;0.00256857883062146]
[警告: 矩阵接近奇异值，或者缩放错误。结果可能不准确。RCOND =  9.135947e-32。] 
[> 位置：<a href="matlab:matlab.internal.language.introspective.errorDocCallback('mobile_robot_CBLF', '/home/zzh/文档/Adaptive security constraints developed based on the threats with the greatest relative velocity/zzh_tex_0423/code/optimizedHumanRobotInteraction/matlab/Safety_control/mobile_robot_CBLF.m', 12)" style="font-weight:bold">mobile_robot_CBLF</a> (<a href="matlab: opentoline('/home/zzh/文档/Adaptive security constraints developed based on the threats with the greatest relative velocity/zzh_tex_0423/code/optimizedHumanRobotInteraction/matlab/Safety_control/mobile_robot_CBLF.m',12,0)">第 12 行</a>)
位置: <a href="matlab:matlab.internal.language.introspective.errorDocCallback('main_matlab', '/home/zzh/文档/Adaptive security constraints developed based on the threats with the greatest relative velocity/zzh_tex_0423/code/optimizedHumanRobotInteraction/matlab/main_matlab.m', 85)" style="font-weight:bold">main_matlab</a> (<a href="matlab: opentoline('/home/zzh/文档/Adaptive security constraints developed based on the threats with the greatest relative velocity/zzh_tex_0423/code/optimizedHumanRobotInteraction/matlab/main_matlab.m',85,0)">第 85 行</a>)
] 

<a href = "matlab: helpview('optim','no_feasible_point','CSHelpWindow');">Converged to an infeasible point</a>.

fmincon stopped because the <a href = "matlab: helpview('optim','norm_curr_step_simple_fminconip','CSHelpWindow');">size of the current step</a> is less than
the value of the <a href = "matlab: helpview('optim','step_size_tol','CSHelpWindow');">step size tolerance</a> but constraints are not
satisfied to within the value of the <a href = "matlab: helpview('optim','constraint_tolerance','CSHelpWindow');">constraint tolerance</a>.

<<a href = "matlab: createExitMsg({'optimlib:sqpLineSearch:ExitNeg22basic','fmincon'},{'optimlib:sqpLineSearch:ExitNeg22detailed','1.000000e-06','1.000000e+00','1.000000e-06'},true,true);;">stopping criteria details</a>>
[警告: 矩阵接近奇异值，或者缩放错误。结果可能不准确。RCOND =  1.045261e-31。] 
[> 位置：<a href="matlab:matlab.internal.language.introspective.errorDocCallback('mobile_robot_CBLF', '/home/zzh/文档/Adaptive security constraints developed based on the threats with the greatest relative velocity/zzh_tex_0423/code/optimizedHumanRobotInteraction/matlab/Safety_control/mobile_robot_CBLF.m', 12)" style="font-weight:bold">mobile_robot_CBLF</a> (<a href="matlab: opentoline('/home/zzh/文档/Adaptive security constraints developed based on the threats with the greatest relative velocity/zzh_tex_0423/code/optimizedHumanRobotInteraction/matlab/Safety_control/mobile_robot_CBLF.m',12,0)">第 12 行</a>)
位置: <a href="matlab:matlab.internal.language.introspective.errorDocCallback('main_matlab', '/home/zzh/文档/Adaptive security constraints developed based on the threats with the greatest relative velocity/zzh_tex_0423/code/optimizedHumanRobotInteraction/matlab/main_matlab.m', 91)" style="font-weight:bold">main_matlab</a> (<a href="matlab: opentoline('/home/zzh/文档/Adaptive security constraints developed based on the threats with the greatest relative velocity/zzh_tex_0423/code/optimizedHumanRobotInteraction/matlab/main_matlab.m',91,0)">第 91 行</a>)
] 

<a href = "matlab: helpview('optim','no_feasible_point','CSHelpWindow');">Converged to an infeasible point</a>.

fmincon stopped because the <a href = "matlab: helpview('optim','norm_curr_step_simple_fminconip','CSHelpWindow');">size of the current step</a> is less than
the value of the <a href = "matlab: helpview('optim','step_size_tol','CSHelpWindow');">step size tolerance</a> but constraints are not
satisfied to within the value of the <a href = "matlab: helpview('optim','constraint_tolerance','CSHelpWindow');">constraint tolerance</a>.

<<a href = "matlab: createExitMsg({'optimlib:sqpLineSearch:ExitNeg22basic','fmincon'},{'optimlib:sqpLineSearch:ExitNeg22detailed','1.000000e-06','1.000000e+00','1.000000e-06'},true,true);;">stopping criteria details</a>>
Step 85:
Mobile Platform 1 Pose: [0.790290224340521;-9.97248703698016;-6.65398654778417]
Robot Arm 1 Joint Angles: [-0.00246155539438888;2.04636081363886;-0.00246155539439532;-0.00729489198454249;-0.00246155539439532;-1.96048888490406;-0.00246155529390631]
Mobile Platform 2 Pose: [-2.36235896815537;9.97401016083469;6.38092607608951]
Robot Arm 2 Joint Angles: [0.00256857963359774;-1.89193406146045;0.00256857813940488;0.00650161812343927;0.00256857813944184;1.78287335621802;0.00256857883062145]
[警告: 矩阵接近奇异值，或者缩放错误。结果可能不准确。RCOND =  2.235397e-32。] 
[> 位置：<a href="matlab:matlab.internal.language.introspective.errorDocCallback('mobile_robot_CBLF', '/home/zzh/文档/Adaptive security constraints developed based on the threats with the greatest relative velocity/zzh_tex_0423/code/optimizedHumanRobotInteraction/matlab/Safety_control/mobile_robot_CBLF.m', 12)" style="font-weight:bold">mobile_robot_CBLF</a> (<a href="matlab: opentoline('/home/zzh/文档/Adaptive security constraints developed based on the threats with the greatest relative velocity/zzh_tex_0423/code/optimizedHumanRobotInteraction/matlab/Safety_control/mobile_robot_CBLF.m',12,0)">第 12 行</a>)
位置: <a href="matlab:matlab.internal.language.introspective.errorDocCallback('main_matlab', '/home/zzh/文档/Adaptive security constraints developed based on the threats with the greatest relative velocity/zzh_tex_0423/code/optimizedHumanRobotInteraction/matlab/main_matlab.m', 85)" style="font-weight:bold">main_matlab</a> (<a href="matlab: opentoline('/home/zzh/文档/Adaptive security constraints developed based on the threats with the greatest relative velocity/zzh_tex_0423/code/optimizedHumanRobotInteraction/matlab/main_matlab.m',85,0)">第 85 行</a>)
] 

<a href = "matlab: helpview('optim','no_feasible_point','CSHelpWindow');">Converged to an infeasible point</a>.

fmincon stopped because the <a href = "matlab: helpview('optim','norm_curr_step_simple_fminconip','CSHelpWindow');">size of the current step</a> is less than
the value of the <a href = "matlab: helpview('optim','step_size_tol','CSHelpWindow');">step size tolerance</a> but constraints are not
satisfied to within the value of the <a href = "matlab: helpview('optim','constraint_tolerance','CSHelpWindow');">constraint tolerance</a>.

<<a href = "matlab: createExitMsg({'optimlib:sqpLineSearch:ExitNeg22basic','fmincon'},{'optimlib:sqpLineSearch:ExitNeg22detailed','1.000000e-06','1.000000e+00','1.000000e-06'},true,true);;">stopping criteria details</a>>
[警告: 矩阵接近奇异值，或者缩放错误。结果可能不准确。RCOND =  3.395604e-32。] 
[> 位置：<a href="matlab:matlab.internal.language.introspective.errorDocCallback('mobile_robot_CBLF', '/home/zzh/文档/Adaptive security constraints developed based on the threats with the greatest relative velocity/zzh_tex_0423/code/optimizedHumanRobotInteraction/matlab/Safety_control/mobile_robot_CBLF.m', 12)" style="font-weight:bold">mobile_robot_CBLF</a> (<a href="matlab: opentoline('/home/zzh/文档/Adaptive security constraints developed based on the threats with the greatest relative velocity/zzh_tex_0423/code/optimizedHumanRobotInteraction/matlab/Safety_control/mobile_robot_CBLF.m',12,0)">第 12 行</a>)
位置: <a href="matlab:matlab.internal.language.introspective.errorDocCallback('main_matlab', '/home/zzh/文档/Adaptive security constraints developed based on the threats with the greatest relative velocity/zzh_tex_0423/code/optimizedHumanRobotInteraction/matlab/main_matlab.m', 91)" style="font-weight:bold">main_matlab</a> (<a href="matlab: opentoline('/home/zzh/文档/Adaptive security constraints developed based on the threats with the greatest relative velocity/zzh_tex_0423/code/optimizedHumanRobotInteraction/matlab/main_matlab.m',91,0)">第 91 行</a>)
] 

<a href = "matlab: helpview('optim','no_feasible_point','CSHelpWindow');">Converged to an infeasible point</a>.

fmincon stopped because the <a href = "matlab: helpview('optim','norm_curr_step_simple_fminconip','CSHelpWindow');">size of the current step</a> is less than
the value of the <a href = "matlab: helpview('optim','step_size_tol','CSHelpWindow');">step size tolerance</a> but constraints are not
satisfied to within the value of the <a href = "matlab: helpview('optim','constraint_tolerance','CSHelpWindow');">constraint tolerance</a>.

<<a href = "matlab: createExitMsg({'optimlib:sqpLineSearch:ExitNeg22basic','fmincon'},{'optimlib:sqpLineSearch:ExitNeg22detailed','1.000000e-06','1.000000e+00','1.000000e-06'},true,true);;">stopping criteria details</a>>
Step 86:
Mobile Platform 1 Pose: [0.790290224340521;-9.9733454663867;-6.64975164370939]
Robot Arm 1 Joint Angles: [-0.00246155539438886;1.9090121085914;-0.00246155539439532;-0.00729489198454254;-0.00246155539439532;-1.8231401798566;-0.0024615552939063]
Mobile Platform 2 Pose: [-2.36235896815537;9.9722642809103;6.37801540929088]
Robot Arm 2 Joint Angles: [0.00256857963359775;-2.17127484936331;0.00256857813940489;0.00650161812343918;0.00256857813944185;2.06221414412087;0.00256857883062146]
[警告: 矩阵接近奇异值，或者缩放错误。结果可能不准确。RCOND =  8.017666e-33。] 
[> 位置：<a href="matlab:matlab.internal.language.introspective.errorDocCallback('mobile_robot_CBLF', '/home/zzh/文档/Adaptive security constraints developed based on the threats with the greatest relative velocity/zzh_tex_0423/code/optimizedHumanRobotInteraction/matlab/Safety_control/mobile_robot_CBLF.m', 12)" style="font-weight:bold">mobile_robot_CBLF</a> (<a href="matlab: opentoline('/home/zzh/文档/Adaptive security constraints developed based on the threats with the greatest relative velocity/zzh_tex_0423/code/optimizedHumanRobotInteraction/matlab/Safety_control/mobile_robot_CBLF.m',12,0)">第 12 行</a>)
位置: <a href="matlab:matlab.internal.language.introspective.errorDocCallback('main_matlab', '/home/zzh/文档/Adaptive security constraints developed based on the threats with the greatest relative velocity/zzh_tex_0423/code/optimizedHumanRobotInteraction/matlab/main_matlab.m', 85)" style="font-weight:bold">main_matlab</a> (<a href="matlab: opentoline('/home/zzh/文档/Adaptive security constraints developed based on the threats with the greatest relative velocity/zzh_tex_0423/code/optimizedHumanRobotInteraction/matlab/main_matlab.m',85,0)">第 85 行</a>)
] 

<a href = "matlab: helpview('optim','no_feasible_point','CSHelpWindow');">Converged to an infeasible point</a>.

fmincon stopped because the <a href = "matlab: helpview('optim','norm_curr_step_simple_fminconip','CSHelpWindow');">size of the current step</a> is less than
the value of the <a href = "matlab: helpview('optim','step_size_tol','CSHelpWindow');">step size tolerance</a> but constraints are not
satisfied to within the value of the <a href = "matlab: helpview('optim','constraint_tolerance','CSHelpWindow');">constraint tolerance</a>.

<<a href = "matlab: createExitMsg({'optimlib:sqpLineSearch:ExitNeg22basic','fmincon'},{'optimlib:sqpLineSearch:ExitNeg22detailed','1.000000e-06','1.000000e+00','1.000000e-06'},true,true);;">stopping criteria details</a>>
[警告: 矩阵接近奇异值，或者缩放错误。结果可能不准确。RCOND =  9.910005e-33。] 
[> 位置：<a href="matlab:matlab.internal.language.introspective.errorDocCallback('mobile_robot_CBLF', '/home/zzh/文档/Adaptive security constraints developed based on the threats with the greatest relative velocity/zzh_tex_0423/code/optimizedHumanRobotInteraction/matlab/Safety_control/mobile_robot_CBLF.m', 12)" style="font-weight:bold">mobile_robot_CBLF</a> (<a href="matlab: opentoline('/home/zzh/文档/Adaptive security constraints developed based on the threats with the greatest relative velocity/zzh_tex_0423/code/optimizedHumanRobotInteraction/matlab/Safety_control/mobile_robot_CBLF.m',12,0)">第 12 行</a>)
位置: <a href="matlab:matlab.internal.language.introspective.errorDocCallback('main_matlab', '/home/zzh/文档/Adaptive security constraints developed based on the threats with the greatest relative velocity/zzh_tex_0423/code/optimizedHumanRobotInteraction/matlab/main_matlab.m', 91)" style="font-weight:bold">main_matlab</a> (<a href="matlab: opentoline('/home/zzh/文档/Adaptive security constraints developed based on the threats with the greatest relative velocity/zzh_tex_0423/code/optimizedHumanRobotInteraction/matlab/main_matlab.m',91,0)">第 91 行</a>)
] 

<a href = "matlab: helpview('optim','no_feasible_point','CSHelpWindow');">Converged to an infeasible point</a>.

fmincon stopped because the <a href = "matlab: helpview('optim','norm_curr_step_simple_fminconip','CSHelpWindow');">size of the current step</a> is less than
the value of the <a href = "matlab: helpview('optim','step_size_tol','CSHelpWindow');">step size tolerance</a> but constraints are not
satisfied to within the value of the <a href = "matlab: helpview('optim','constraint_tolerance','CSHelpWindow');">constraint tolerance</a>.

<<a href = "matlab: createExitMsg({'optimlib:sqpLineSearch:ExitNeg22basic','fmincon'},{'optimlib:sqpLineSearch:ExitNeg22detailed','1.000000e-06','1.000000e+00','1.000000e-06'},true,true);;">stopping criteria details</a>>
Step 87:
Mobile Platform 1 Pose: [0.790290224340521;-9.97169001706291;-6.658151540421]
Robot Arm 1 Joint Angles: [-0.00246155539438889;2.17388400039864;-0.00246155539439533;-0.00729489198454243;-0.00246155539439533;-2.08801207166384;-0.00246155529390631]
Mobile Platform 2 Pose: [-2.36235896815537;9.97350943984669;6.38015841708866]
Robot Arm 2 Joint Angles: [0.00256857963359774;-1.97204941954154;0.00256857813940488;0.00650161812343924;0.00256857813944184;1.8629887142991;0.00256857883062145]
[警告: 矩阵接近奇异值，或者缩放错误。结果可能不准确。RCOND =  3.924095e-33。] 
[> 位置：<a href="matlab:matlab.internal.language.introspective.errorDocCallback('mobile_robot_CBLF', '/home/zzh/文档/Adaptive security constraints developed based on the threats with the greatest relative velocity/zzh_tex_0423/code/optimizedHumanRobotInteraction/matlab/Safety_control/mobile_robot_CBLF.m', 12)" style="font-weight:bold">mobile_robot_CBLF</a> (<a href="matlab: opentoline('/home/zzh/文档/Adaptive security constraints developed based on the threats with the greatest relative velocity/zzh_tex_0423/code/optimizedHumanRobotInteraction/matlab/Safety_control/mobile_robot_CBLF.m',12,0)">第 12 行</a>)
位置: <a href="matlab:matlab.internal.language.introspective.errorDocCallback('main_matlab', '/home/zzh/文档/Adaptive security constraints developed based on the threats with the greatest relative velocity/zzh_tex_0423/code/optimizedHumanRobotInteraction/matlab/main_matlab.m', 85)" style="font-weight:bold">main_matlab</a> (<a href="matlab: opentoline('/home/zzh/文档/Adaptive security constraints developed based on the threats with the greatest relative velocity/zzh_tex_0423/code/optimizedHumanRobotInteraction/matlab/main_matlab.m',85,0)">第 85 行</a>)
] 

<a href = "matlab: helpview('optim','no_feasible_point','CSHelpWindow');">Converged to an infeasible point</a>.

fmincon stopped because the <a href = "matlab: helpview('optim','norm_curr_step_simple_fminconip','CSHelpWindow');">size of the current step</a> is less than
the value of the <a href = "matlab: helpview('optim','step_size_tol','CSHelpWindow');">step size tolerance</a> but constraints are not
satisfied to within the value of the <a href = "matlab: helpview('optim','constraint_tolerance','CSHelpWindow');">constraint tolerance</a>.

<<a href = "matlab: createExitMsg({'optimlib:sqpLineSearch:ExitNeg22basic','fmincon'},{'optimlib:sqpLineSearch:ExitNeg22detailed','1.000000e-06','1.000000e+00','1.000000e-06'},true,true);;">stopping criteria details</a>>
[警告: 矩阵接近奇异值，或者缩放错误。结果可能不准确。RCOND =  5.369090e-33。] 
[> 位置：<a href="matlab:matlab.internal.language.introspective.errorDocCallback('mobile_robot_CBLF', '/home/zzh/文档/Adaptive security constraints developed based on the threats with the greatest relative velocity/zzh_tex_0423/code/optimizedHumanRobotInteraction/matlab/Safety_control/mobile_robot_CBLF.m', 12)" style="font-weight:bold">mobile_robot_CBLF</a> (<a href="matlab: opentoline('/home/zzh/文档/Adaptive security constraints developed based on the threats with the greatest relative velocity/zzh_tex_0423/code/optimizedHumanRobotInteraction/matlab/Safety_control/mobile_robot_CBLF.m',12,0)">第 12 行</a>)
位置: <a href="matlab:matlab.internal.language.introspective.errorDocCallback('main_matlab', '/home/zzh/文档/Adaptive security constraints developed based on the threats with the greatest relative velocity/zzh_tex_0423/code/optimizedHumanRobotInteraction/matlab/main_matlab.m', 91)" style="font-weight:bold">main_matlab</a> (<a href="matlab: opentoline('/home/zzh/文档/Adaptive security constraints developed based on the threats with the greatest relative velocity/zzh_tex_0423/code/optimizedHumanRobotInteraction/matlab/main_matlab.m',91,0)">第 91 行</a>)
] 

<a href = "matlab: helpview('optim','no_feasible_point','CSHelpWindow');">Converged to an infeasible point</a>.

fmincon stopped because the <a href = "matlab: helpview('optim','norm_curr_step_simple_fminconip','CSHelpWindow');">size of the current step</a> is less than
the value of the <a href = "matlab: helpview('optim','step_size_tol','CSHelpWindow');">step size tolerance</a> but constraints are not
satisfied to within the value of the <a href = "matlab: helpview('optim','constraint_tolerance','CSHelpWindow');">constraint tolerance</a>.

<<a href = "matlab: createExitMsg({'optimlib:sqpLineSearch:ExitNeg22basic','fmincon'},{'optimlib:sqpLineSearch:ExitNeg22detailed','1.000000e-06','1.000000e+00','1.000000e-06'},true,true);;">stopping criteria details</a>>
Step 88:
Mobile Platform 1 Pose: [0.790290224340521;-9.97361436228705;-6.64826332607305]
Robot Arm 1 Joint Angles: [-0.00246155539438886;1.86598876453623;-0.00246155539439532;-0.00729489198454256;-0.00246155539439532;-1.78011683580143;-0.0024615552939063]
Mobile Platform 2 Pose: [-2.36235896815537;9.97317377271031;6.37938532659269]
Robot Arm 2 Joint Angles: [0.00256857963359775;-2.0257561613621;0.00256857813940488;0.00650161812343922;0.00256857813944185;1.91669545611966;0.00256857883062145]
[警告: 矩阵接近奇异值，或者缩放错误。结果可能不准确。RCOND =  1.213659e-33。] 
[> 位置：<a href="matlab:matlab.internal.language.introspective.errorDocCallback('mobile_robot_CBLF', '/home/zzh/文档/Adaptive security constraints developed based on the threats with the greatest relative velocity/zzh_tex_0423/code/optimizedHumanRobotInteraction/matlab/Safety_control/mobile_robot_CBLF.m', 12)" style="font-weight:bold">mobile_robot_CBLF</a> (<a href="matlab: opentoline('/home/zzh/文档/Adaptive security constraints developed based on the threats with the greatest relative velocity/zzh_tex_0423/code/optimizedHumanRobotInteraction/matlab/Safety_control/mobile_robot_CBLF.m',12,0)">第 12 行</a>)
位置: <a href="matlab:matlab.internal.language.introspective.errorDocCallback('main_matlab', '/home/zzh/文档/Adaptive security constraints developed based on the threats with the greatest relative velocity/zzh_tex_0423/code/optimizedHumanRobotInteraction/matlab/main_matlab.m', 85)" style="font-weight:bold">main_matlab</a> (<a href="matlab: opentoline('/home/zzh/文档/Adaptive security constraints developed based on the threats with the greatest relative velocity/zzh_tex_0423/code/optimizedHumanRobotInteraction/matlab/main_matlab.m',85,0)">第 85 行</a>)
] 

<a href = "matlab: helpview('optim','no_feasible_point','CSHelpWindow');">Converged to an infeasible point</a>.

fmincon stopped because the <a href = "matlab: helpview('optim','norm_curr_step_simple_fminconip','CSHelpWindow');">size of the current step</a> is less than
the value of the <a href = "matlab: helpview('optim','step_size_tol','CSHelpWindow');">step size tolerance</a> but constraints are not
satisfied to within the value of the <a href = "matlab: helpview('optim','constraint_tolerance','CSHelpWindow');">constraint tolerance</a>.

<<a href = "matlab: createExitMsg({'optimlib:sqpLineSearch:ExitNeg22basic','fmincon'},{'optimlib:sqpLineSearch:ExitNeg22detailed','1.000000e-06','1.000000e+00','1.000000e-06'},true,true);;">stopping criteria details</a>>
[警告: 矩阵接近奇异值，或者缩放错误。结果可能不准确。RCOND =  1.941816e-33。] 
[> 位置：<a href="matlab:matlab.internal.language.introspective.errorDocCallback('mobile_robot_CBLF', '/home/zzh/文档/Adaptive security constraints developed based on the threats with the greatest relative velocity/zzh_tex_0423/code/optimizedHumanRobotInteraction/matlab/Safety_control/mobile_robot_CBLF.m', 12)" style="font-weight:bold">mobile_robot_CBLF</a> (<a href="matlab: opentoline('/home/zzh/文档/Adaptive security constraints developed based on the threats with the greatest relative velocity/zzh_tex_0423/code/optimizedHumanRobotInteraction/matlab/Safety_control/mobile_robot_CBLF.m',12,0)">第 12 行</a>)
位置: <a href="matlab:matlab.internal.language.introspective.errorDocCallback('main_matlab', '/home/zzh/文档/Adaptive security constraints developed based on the threats with the greatest relative velocity/zzh_tex_0423/code/optimizedHumanRobotInteraction/matlab/main_matlab.m', 91)" style="font-weight:bold">main_matlab</a> (<a href="matlab: opentoline('/home/zzh/文档/Adaptive security constraints developed based on the threats with the greatest relative velocity/zzh_tex_0423/code/optimizedHumanRobotInteraction/matlab/main_matlab.m',91,0)">第 91 行</a>)
] 

<a href = "matlab: helpview('optim','no_feasible_point','CSHelpWindow');">Converged to an infeasible point</a>.

fmincon stopped because the <a href = "matlab: helpview('optim','norm_curr_step_simple_fminconip','CSHelpWindow');">size of the current step</a> is less than
the value of the <a href = "matlab: helpview('optim','step_size_tol','CSHelpWindow');">step size tolerance</a> but constraints are not
satisfied to within the value of the <a href = "matlab: helpview('optim','constraint_tolerance','CSHelpWindow');">constraint tolerance</a>.

<<a href = "matlab: createExitMsg({'optimlib:sqpLineSearch:ExitNeg22basic','fmincon'},{'optimlib:sqpLineSearch:ExitNeg22detailed','1.000000e-06','1.000000e+00','1.000000e-06'},true,true);;">stopping criteria details</a>>
Step 89:
Mobile Platform 1 Pose: [0.790290224340521;-9.97189295714165;-6.65724083491554]
Robot Arm 1 Joint Angles: [-0.00246155539438889;2.14141358779996;-0.00246155539439533;-0.00729489198454245;-0.00246155539439533;-2.05554165906515;-0.00246155529390631]
Mobile Platform 2 Pose: [-2.36235896815537;9.97255908862965;6.37861410830307]
Robot Arm 2 Joint Angles: [0.00256857963359775;-2.1241056142674;0.00256857813940489;0.00650161812343919;0.00256857813944185;2.01504490902497;0.00256857883062146]
[警告: 矩阵接近奇异值，或者缩放错误。结果可能不准确。RCOND =  3.673194e-34。] 
[> 位置：<a href="matlab:matlab.internal.language.introspective.errorDocCallback('mobile_robot_CBLF', '/home/zzh/文档/Adaptive security constraints developed based on the threats with the greatest relative velocity/zzh_tex_0423/code/optimizedHumanRobotInteraction/matlab/Safety_control/mobile_robot_CBLF.m', 12)" style="font-weight:bold">mobile_robot_CBLF</a> (<a href="matlab: opentoline('/home/zzh/文档/Adaptive security constraints developed based on the threats with the greatest relative velocity/zzh_tex_0423/code/optimizedHumanRobotInteraction/matlab/Safety_control/mobile_robot_CBLF.m',12,0)">第 12 行</a>)
位置: <a href="matlab:matlab.internal.language.introspective.errorDocCallback('main_matlab', '/home/zzh/文档/Adaptive security constraints developed based on the threats with the greatest relative velocity/zzh_tex_0423/code/optimizedHumanRobotInteraction/matlab/main_matlab.m', 85)" style="font-weight:bold">main_matlab</a> (<a href="matlab: opentoline('/home/zzh/文档/Adaptive security constraints developed based on the threats with the greatest relative velocity/zzh_tex_0423/code/optimizedHumanRobotInteraction/matlab/main_matlab.m',85,0)">第 85 行</a>)
] 

<a href = "matlab: helpview('optim','no_feasible_point','CSHelpWindow');">Converged to an infeasible point</a>.

fmincon stopped because the <a href = "matlab: helpview('optim','norm_curr_step_simple_fminconip','CSHelpWindow');">size of the current step</a> is less than
the value of the <a href = "matlab: helpview('optim','step_size_tol','CSHelpWindow');">step size tolerance</a> but constraints are not
satisfied to within the value of the <a href = "matlab: helpview('optim','constraint_tolerance','CSHelpWindow');">constraint tolerance</a>.

<<a href = "matlab: createExitMsg({'optimlib:sqpLineSearch:ExitNeg22basic','fmincon'},{'optimlib:sqpLineSearch:ExitNeg22detailed','1.000000e-06','1.000000e+00','1.000000e-06'},true,true);;">stopping criteria details</a>>
[警告: 矩阵接近奇异值，或者缩放错误。结果可能不准确。RCOND =  5.075749e-34。] 
[> 位置：<a href="matlab:matlab.internal.language.introspective.errorDocCallback('mobile_robot_CBLF', '/home/zzh/文档/Adaptive security constraints developed based on the threats with the greatest relative velocity/zzh_tex_0423/code/optimizedHumanRobotInteraction/matlab/Safety_control/mobile_robot_CBLF.m', 12)" style="font-weight:bold">mobile_robot_CBLF</a> (<a href="matlab: opentoline('/home/zzh/文档/Adaptive security constraints developed based on the threats with the greatest relative velocity/zzh_tex_0423/code/optimizedHumanRobotInteraction/matlab/Safety_control/mobile_robot_CBLF.m',12,0)">第 12 行</a>)
位置: <a href="matlab:matlab.internal.language.introspective.errorDocCallback('main_matlab', '/home/zzh/文档/Adaptive security constraints developed based on the threats with the greatest relative velocity/zzh_tex_0423/code/optimizedHumanRobotInteraction/matlab/main_matlab.m', 91)" style="font-weight:bold">main_matlab</a> (<a href="matlab: opentoline('/home/zzh/文档/Adaptive security constraints developed based on the threats with the greatest relative velocity/zzh_tex_0423/code/optimizedHumanRobotInteraction/matlab/main_matlab.m',91,0)">第 91 行</a>)
] 

<a href = "matlab: helpview('optim','no_feasible_point','CSHelpWindow');">Converged to an infeasible point</a>.

fmincon stopped because the <a href = "matlab: helpview('optim','norm_curr_step_simple_fminconip','CSHelpWindow');">size of the current step</a> is less than
the value of the <a href = "matlab: helpview('optim','step_size_tol','CSHelpWindow');">step size tolerance</a> but constraints are not
satisfied to within the value of the <a href = "matlab: helpview('optim','constraint_tolerance','CSHelpWindow');">constraint tolerance</a>.

<<a href = "matlab: createExitMsg({'optimlib:sqpLineSearch:ExitNeg22basic','fmincon'},{'optimlib:sqpLineSearch:ExitNeg22detailed','1.000000e-06','1.000000e+00','1.000000e-06'},true,true);;">stopping criteria details</a>>
Step 90:
Mobile Platform 1 Pose: [0.790290224340521;-9.9730574715914;-6.65109640830708]
Robot Arm 1 Joint Angles: [-0.00246155539438887;1.95509127583953;-0.00246155539439532;-0.00729489198454252;-0.00246155539439532;-1.86921934710473;-0.0024615552939063]
Mobile Platform 2 Pose: [-2.36235896815537;9.97390875582087;6.38063172572403]
Robot Arm 2 Joint Angles: [0.00256857963359774;-1.90815886367179;0.00256857813940488;0.00650161812343926;0.00256857813944184;1.79909815842935;0.00256857883062145]
[警告: 矩阵接近奇异值，或者缩放错误。结果可能不准确。RCOND =  2.183014e-34。] 
[> 位置：<a href="matlab:matlab.internal.language.introspective.errorDocCallback('mobile_robot_CBLF', '/home/zzh/文档/Adaptive security constraints developed based on the threats with the greatest relative velocity/zzh_tex_0423/code/optimizedHumanRobotInteraction/matlab/Safety_control/mobile_robot_CBLF.m', 12)" style="font-weight:bold">mobile_robot_CBLF</a> (<a href="matlab: opentoline('/home/zzh/文档/Adaptive security constraints developed based on the threats with the greatest relative velocity/zzh_tex_0423/code/optimizedHumanRobotInteraction/matlab/Safety_control/mobile_robot_CBLF.m',12,0)">第 12 行</a>)
位置: <a href="matlab:matlab.internal.language.introspective.errorDocCallback('main_matlab', '/home/zzh/文档/Adaptive security constraints developed based on the threats with the greatest relative velocity/zzh_tex_0423/code/optimizedHumanRobotInteraction/matlab/main_matlab.m', 85)" style="font-weight:bold">main_matlab</a> (<a href="matlab: opentoline('/home/zzh/文档/Adaptive security constraints developed based on the threats with the greatest relative velocity/zzh_tex_0423/code/optimizedHumanRobotInteraction/matlab/main_matlab.m',85,0)">第 85 行</a>)
] 

<a href = "matlab: helpview('optim','no_feasible_point','CSHelpWindow');">Converged to an infeasible point</a>.

fmincon stopped because the <a href = "matlab: helpview('optim','norm_curr_step_simple_fminconip','CSHelpWindow');">size of the current step</a> is less than
the value of the <a href = "matlab: helpview('optim','step_size_tol','CSHelpWindow');">step size tolerance</a> but constraints are not
satisfied to within the value of the <a href = "matlab: helpview('optim','constraint_tolerance','CSHelpWindow');">constraint tolerance</a>.

<<a href = "matlab: createExitMsg({'optimlib:sqpLineSearch:ExitNeg22basic','fmincon'},{'optimlib:sqpLineSearch:ExitNeg22detailed','1.000000e-06','1.000000e+00','1.000000e-06'},true,true);;">stopping criteria details</a>>
[警告: 矩阵接近奇异值，或者缩放错误。结果可能不准确。RCOND =  2.596678e-34。] 
[> 位置：<a href="matlab:matlab.internal.language.introspective.errorDocCallback('mobile_robot_CBLF', '/home/zzh/文档/Adaptive security constraints developed based on the threats with the greatest relative velocity/zzh_tex_0423/code/optimizedHumanRobotInteraction/matlab/Safety_control/mobile_robot_CBLF.m', 12)" style="font-weight:bold">mobile_robot_CBLF</a> (<a href="matlab: opentoline('/home/zzh/文档/Adaptive security constraints developed based on the threats with the greatest relative velocity/zzh_tex_0423/code/optimizedHumanRobotInteraction/matlab/Safety_control/mobile_robot_CBLF.m',12,0)">第 12 行</a>)
位置: <a href="matlab:matlab.internal.language.introspective.errorDocCallback('main_matlab', '/home/zzh/文档/Adaptive security constraints developed based on the threats with the greatest relative velocity/zzh_tex_0423/code/optimizedHumanRobotInteraction/matlab/main_matlab.m', 91)" style="font-weight:bold">main_matlab</a> (<a href="matlab: opentoline('/home/zzh/文档/Adaptive security constraints developed based on the threats with the greatest relative velocity/zzh_tex_0423/code/optimizedHumanRobotInteraction/matlab/main_matlab.m',91,0)">第 91 行</a>)
] 

<a href = "matlab: helpview('optim','no_feasible_point','CSHelpWindow');">Converged to an infeasible point</a>.

fmincon stopped because the <a href = "matlab: helpview('optim','norm_curr_step_simple_fminconip','CSHelpWindow');">size of the current step</a> is less than
the value of the <a href = "matlab: helpview('optim','step_size_tol','CSHelpWindow');">step size tolerance</a> but constraints are not
satisfied to within the value of the <a href = "matlab: helpview('optim','constraint_tolerance','CSHelpWindow');">constraint tolerance</a>.

<<a href = "matlab: createExitMsg({'optimlib:sqpLineSearch:ExitNeg22basic','fmincon'},{'optimlib:sqpLineSearch:ExitNeg22detailed','1.000000e-06','1.000000e+00','1.000000e-06'},true,true);;">stopping criteria details</a>>
Step 91:
Mobile Platform 1 Pose: [0.790290224340521;-9.97285991343134;-6.65233987590714]
Robot Arm 1 Joint Angles: [-0.00246155539438887;1.98670058144886;-0.00246155539439532;-0.00729489198454251;-0.00246155539439532;-1.90082865271406;-0.00246155529390631]
Mobile Platform 2 Pose: [-2.36235896815537;9.97202861289291;6.37768017063248]
Robot Arm 2 Joint Angles: [0.00256857963359775;-2.20898173214522;0.0025685781394049;0.00650161812343916;0.00256857813944186;2.09992102690279;0.00256857883062147]
[警告: 矩阵接近奇异值，或者缩放错误。结果可能不准确。RCOND =  6.344477e-35。] 
[> 位置：<a href="matlab:matlab.internal.language.introspective.errorDocCallback('mobile_robot_CBLF', '/home/zzh/文档/Adaptive security constraints developed based on the threats with the greatest relative velocity/zzh_tex_0423/code/optimizedHumanRobotInteraction/matlab/Safety_control/mobile_robot_CBLF.m', 12)" style="font-weight:bold">mobile_robot_CBLF</a> (<a href="matlab: opentoline('/home/zzh/文档/Adaptive security constraints developed based on the threats with the greatest relative velocity/zzh_tex_0423/code/optimizedHumanRobotInteraction/matlab/Safety_control/mobile_robot_CBLF.m',12,0)">第 12 行</a>)
位置: <a href="matlab:matlab.internal.language.introspective.errorDocCallback('main_matlab', '/home/zzh/文档/Adaptive security constraints developed based on the threats with the greatest relative velocity/zzh_tex_0423/code/optimizedHumanRobotInteraction/matlab/main_matlab.m', 85)" style="font-weight:bold">main_matlab</a> (<a href="matlab: opentoline('/home/zzh/文档/Adaptive security constraints developed based on the threats with the greatest relative velocity/zzh_tex_0423/code/optimizedHumanRobotInteraction/matlab/main_matlab.m',85,0)">第 85 行</a>)
] 

<a href = "matlab: helpview('optim','no_feasible_point','CSHelpWindow');">Converged to an infeasible point</a>.

fmincon stopped because the <a href = "matlab: helpview('optim','norm_curr_step_simple_fminconip','CSHelpWindow');">size of the current step</a> is less than
the value of the <a href = "matlab: helpview('optim','step_size_tol','CSHelpWindow');">step size tolerance</a> but constraints are not
satisfied to within the value of the <a href = "matlab: helpview('optim','constraint_tolerance','CSHelpWindow');">constraint tolerance</a>.

<<a href = "matlab: createExitMsg({'optimlib:sqpLineSearch:ExitNeg22basic','fmincon'},{'optimlib:sqpLineSearch:ExitNeg22detailed','1.000000e-06','1.000000e+00','1.000000e-06'},true,true);;">stopping criteria details</a>>
[警告: 矩阵接近奇异值，或者缩放错误。结果可能不准确。RCOND =  1.113348e-34。] 
[> 位置：<a href="matlab:matlab.internal.language.introspective.errorDocCallback('mobile_robot_CBLF', '/home/zzh/文档/Adaptive security constraints developed based on the threats with the greatest relative velocity/zzh_tex_0423/code/optimizedHumanRobotInteraction/matlab/Safety_control/mobile_robot_CBLF.m', 12)" style="font-weight:bold">mobile_robot_CBLF</a> (<a href="matlab: opentoline('/home/zzh/文档/Adaptive security constraints developed based on the threats with the greatest relative velocity/zzh_tex_0423/code/optimizedHumanRobotInteraction/matlab/Safety_control/mobile_robot_CBLF.m',12,0)">第 12 行</a>)
位置: <a href="matlab:matlab.internal.language.introspective.errorDocCallback('main_matlab', '/home/zzh/文档/Adaptive security constraints developed based on the threats with the greatest relative velocity/zzh_tex_0423/code/optimizedHumanRobotInteraction/matlab/main_matlab.m', 91)" style="font-weight:bold">main_matlab</a> (<a href="matlab: opentoline('/home/zzh/文档/Adaptive security constraints developed based on the threats with the greatest relative velocity/zzh_tex_0423/code/optimizedHumanRobotInteraction/matlab/main_matlab.m',91,0)">第 91 行</a>)
] 

<a href = "matlab: helpview('optim','no_feasible_point','CSHelpWindow');">Converged to an infeasible point</a>.

fmincon stopped because the <a href = "matlab: helpview('optim','norm_curr_step_simple_fminconip','CSHelpWindow');">size of the current step</a> is less than
the value of the <a href = "matlab: helpview('optim','step_size_tol','CSHelpWindow');">step size tolerance</a> but constraints are not
satisfied to within the value of the <a href = "matlab: helpview('optim','constraint_tolerance','CSHelpWindow');">constraint tolerance</a>.

<<a href = "matlab: createExitMsg({'optimlib:sqpLineSearch:ExitNeg22basic','fmincon'},{'optimlib:sqpLineSearch:ExitNeg22detailed','1.000000e-06','1.000000e+00','1.000000e-06'},true,true);;">stopping criteria details</a>>
Step 92:
Mobile Platform 1 Pose: [0.790290224340521;-9.97206147105343;-6.65625050635088]
Robot Arm 1 Joint Angles: [-0.00246155353174374;2.0943951023932;-0.00246155353175018;-0.00729489384718761;-0.00246155353175018;-2.02857943131825;-0.00246155343126116]
Mobile Platform 2 Pose: [-2.36235896815537;9.9739414958035;6.38077543377186]
Robot Arm 2 Joint Angles: [0.00256857963359774;-1.90292046645065;0.00256857813940488;0.00650161812343926;0.00256857813944184;1.79385976120822;0.00256857883062145]
[警告: 矩阵接近奇异值，或者缩放错误。结果可能不准确。RCOND =  1.852968e-35。] 
[> 位置：<a href="matlab:matlab.internal.language.introspective.errorDocCallback('mobile_robot_CBLF', '/home/zzh/文档/Adaptive security constraints developed based on the threats with the greatest relative velocity/zzh_tex_0423/code/optimizedHumanRobotInteraction/matlab/Safety_control/mobile_robot_CBLF.m', 12)" style="font-weight:bold">mobile_robot_CBLF</a> (<a href="matlab: opentoline('/home/zzh/文档/Adaptive security constraints developed based on the threats with the greatest relative velocity/zzh_tex_0423/code/optimizedHumanRobotInteraction/matlab/Safety_control/mobile_robot_CBLF.m',12,0)">第 12 行</a>)
位置: <a href="matlab:matlab.internal.language.introspective.errorDocCallback('main_matlab', '/home/zzh/文档/Adaptive security constraints developed based on the threats with the greatest relative velocity/zzh_tex_0423/code/optimizedHumanRobotInteraction/matlab/main_matlab.m', 85)" style="font-weight:bold">main_matlab</a> (<a href="matlab: opentoline('/home/zzh/文档/Adaptive security constraints developed based on the threats with the greatest relative velocity/zzh_tex_0423/code/optimizedHumanRobotInteraction/matlab/main_matlab.m',85,0)">第 85 行</a>)
] 

<a href = "matlab: helpview('optim','no_feasible_point','CSHelpWindow');">Converged to an infeasible point</a>.

fmincon stopped because the <a href = "matlab: helpview('optim','norm_curr_step_simple_fminconip','CSHelpWindow');">size of the current step</a> is less than
the value of the <a href = "matlab: helpview('optim','step_size_tol','CSHelpWindow');">step size tolerance</a> but constraints are not
satisfied to within the value of the <a href = "matlab: helpview('optim','constraint_tolerance','CSHelpWindow');">constraint tolerance</a>.

<<a href = "matlab: createExitMsg({'optimlib:sqpLineSearch:ExitNeg22basic','fmincon'},{'optimlib:sqpLineSearch:ExitNeg22detailed','1.000000e-06','1.000000e+00','1.000000e-06'},true,true);;">stopping criteria details</a>>
[警告: 矩阵接近奇异值，或者缩放错误。结果可能不准确。RCOND =  2.821282e-35。] 
[> 位置：<a href="matlab:matlab.internal.language.introspective.errorDocCallback('mobile_robot_CBLF', '/home/zzh/文档/Adaptive security constraints developed based on the threats with the greatest relative velocity/zzh_tex_0423/code/optimizedHumanRobotInteraction/matlab/Safety_control/mobile_robot_CBLF.m', 12)" style="font-weight:bold">mobile_robot_CBLF</a> (<a href="matlab: opentoline('/home/zzh/文档/Adaptive security constraints developed based on the threats with the greatest relative velocity/zzh_tex_0423/code/optimizedHumanRobotInteraction/matlab/Safety_control/mobile_robot_CBLF.m',12,0)">第 12 行</a>)
位置: <a href="matlab:matlab.internal.language.introspective.errorDocCallback('main_matlab', '/home/zzh/文档/Adaptive security constraints developed based on the threats with the greatest relative velocity/zzh_tex_0423/code/optimizedHumanRobotInteraction/matlab/main_matlab.m', 91)" style="font-weight:bold">main_matlab</a> (<a href="matlab: opentoline('/home/zzh/文档/Adaptive security constraints developed based on the threats with the greatest relative velocity/zzh_tex_0423/code/optimizedHumanRobotInteraction/matlab/main_matlab.m',91,0)">第 91 行</a>)
] 

<a href = "matlab: helpview('optim','no_feasible_point','CSHelpWindow');">Converged to an infeasible point</a>.

fmincon stopped because the <a href = "matlab: helpview('optim','norm_curr_step_simple_fminconip','CSHelpWindow');">size of the current step</a> is less than
the value of the <a href = "matlab: helpview('optim','step_size_tol','CSHelpWindow');">step size tolerance</a> but constraints are not
satisfied to within the value of the <a href = "matlab: helpview('optim','constraint_tolerance','CSHelpWindow');">constraint tolerance</a>.

<<a href = "matlab: createExitMsg({'optimlib:sqpLineSearch:ExitNeg22basic','fmincon'},{'optimlib:sqpLineSearch:ExitNeg22detailed','1.000000e-06','1.000000e+00','1.000000e-06'},true,true);;">stopping criteria details</a>>
Step 93:
Mobile Platform 1 Pose: [0.790290224340521;-9.97356419643189;-6.64863399116669]
Robot Arm 1 Joint Angles: [-0.00246155353174371;1.85395904183944;-0.00246155353175017;-0.0072948938471877;-0.00246155353175017;-1.7881433707645;-0.00246155343126115]
Mobile Platform 2 Pose: [-2.36235896815537;9.97248327941047;6.37826946093987]
Robot Arm 2 Joint Angles: [0.00256857963359775;-2.13623508933638;0.00256857813940489;0.00650161812343918;0.00256857813944185;2.02717438409394;0.00256857883062146]
[警告: 矩阵接近奇异值，或者缩放错误。结果可能不准确。RCOND =  1.230101e-35。] 
[> 位置：<a href="matlab:matlab.internal.language.introspective.errorDocCallback('mobile_robot_CBLF', '/home/zzh/文档/Adaptive security constraints developed based on the threats with the greatest relative velocity/zzh_tex_0423/code/optimizedHumanRobotInteraction/matlab/Safety_control/mobile_robot_CBLF.m', 12)" style="font-weight:bold">mobile_robot_CBLF</a> (<a href="matlab: opentoline('/home/zzh/文档/Adaptive security constraints developed based on the threats with the greatest relative velocity/zzh_tex_0423/code/optimizedHumanRobotInteraction/matlab/Safety_control/mobile_robot_CBLF.m',12,0)">第 12 行</a>)
位置: <a href="matlab:matlab.internal.language.introspective.errorDocCallback('main_matlab', '/home/zzh/文档/Adaptive security constraints developed based on the threats with the greatest relative velocity/zzh_tex_0423/code/optimizedHumanRobotInteraction/matlab/main_matlab.m', 85)" style="font-weight:bold">main_matlab</a> (<a href="matlab: opentoline('/home/zzh/文档/Adaptive security constraints developed based on the threats with the greatest relative velocity/zzh_tex_0423/code/optimizedHumanRobotInteraction/matlab/main_matlab.m',85,0)">第 85 行</a>)
] 

<a href = "matlab: helpview('optim','no_feasible_point','CSHelpWindow');">Converged to an infeasible point</a>.

fmincon stopped because the <a href = "matlab: helpview('optim','norm_curr_step_simple_fminconip','CSHelpWindow');">size of the current step</a> is less than
the value of the <a href = "matlab: helpview('optim','step_size_tol','CSHelpWindow');">step size tolerance</a> but constraints are not
satisfied to within the value of the <a href = "matlab: helpview('optim','constraint_tolerance','CSHelpWindow');">constraint tolerance</a>.

<<a href = "matlab: createExitMsg({'optimlib:sqpLineSearch:ExitNeg22basic','fmincon'},{'optimlib:sqpLineSearch:ExitNeg22detailed','1.000000e-06','1.000000e+00','1.000000e-06'},true,true);;">stopping criteria details</a>>
[警告: 矩阵接近奇异值，或者缩放错误。结果可能不准确。RCOND =  1.076416e-35。] 
[> 位置：<a href="matlab:matlab.internal.language.introspective.errorDocCallback('mobile_robot_CBLF', '/home/zzh/文档/Adaptive security constraints developed based on the threats with the greatest relative velocity/zzh_tex_0423/code/optimizedHumanRobotInteraction/matlab/Safety_control/mobile_robot_CBLF.m', 12)" style="font-weight:bold">mobile_robot_CBLF</a> (<a href="matlab: opentoline('/home/zzh/文档/Adaptive security constraints developed based on the threats with the greatest relative velocity/zzh_tex_0423/code/optimizedHumanRobotInteraction/matlab/Safety_control/mobile_robot_CBLF.m',12,0)">第 12 行</a>)
位置: <a href="matlab:matlab.internal.language.introspective.errorDocCallback('main_matlab', '/home/zzh/文档/Adaptive security constraints developed based on the threats with the greatest relative velocity/zzh_tex_0423/code/optimizedHumanRobotInteraction/matlab/main_matlab.m', 91)" style="font-weight:bold">main_matlab</a> (<a href="matlab: opentoline('/home/zzh/文档/Adaptive security constraints developed based on the threats with the greatest relative velocity/zzh_tex_0423/code/optimizedHumanRobotInteraction/matlab/main_matlab.m',91,0)">第 91 行</a>)
] 

<a href = "matlab: helpview('optim','no_feasible_point','CSHelpWindow');">Converged to an infeasible point</a>.

fmincon stopped because the <a href = "matlab: helpview('optim','norm_curr_step_simple_fminconip','CSHelpWindow');">size of the current step</a> is less than
the value of the <a href = "matlab: helpview('optim','step_size_tol','CSHelpWindow');">step size tolerance</a> but constraints are not
satisfied to within the value of the <a href = "matlab: helpview('optim','constraint_tolerance','CSHelpWindow');">constraint tolerance</a>.

<<a href = "matlab: createExitMsg({'optimlib:sqpLineSearch:ExitNeg22basic','fmincon'},{'optimlib:sqpLineSearch:ExitNeg22detailed','1.000000e-06','1.000000e+00','1.000000e-06'},true,true);;">stopping criteria details</a>>
Step 94:
Mobile Platform 1 Pose: [0.790290224340521;-9.97163376794868;-6.65855403179913]
Robot Arm 1 Joint Angles: [-0.00246155353174374;2.16282759915271;-0.00246155353175018;-0.00729489384718758;-0.00246155353175018;-2.09701192807777;-0.00246155343126116]
Mobile Platform 2 Pose: [-2.36235896815537;9.97325610015438;6.37969153541259]
Robot Arm 2 Joint Angles: [0.00256857963359775;-2.01258377031022;0.00256857813940488;0.00650161812343922;0.00256857813944185;1.90352306506778;0.00256857883062145]
[警告: 矩阵接近奇异值，或者缩放错误。结果可能不准确。RCOND =  3.103692e-36。] 
[> 位置：<a href="matlab:matlab.internal.language.introspective.errorDocCallback('mobile_robot_CBLF', '/home/zzh/文档/Adaptive security constraints developed based on the threats with the greatest relative velocity/zzh_tex_0423/code/optimizedHumanRobotInteraction/matlab/Safety_control/mobile_robot_CBLF.m', 12)" style="font-weight:bold">mobile_robot_CBLF</a> (<a href="matlab: opentoline('/home/zzh/文档/Adaptive security constraints developed based on the threats with the greatest relative velocity/zzh_tex_0423/code/optimizedHumanRobotInteraction/matlab/Safety_control/mobile_robot_CBLF.m',12,0)">第 12 行</a>)
位置: <a href="matlab:matlab.internal.language.introspective.errorDocCallback('main_matlab', '/home/zzh/文档/Adaptive security constraints developed based on the threats with the greatest relative velocity/zzh_tex_0423/code/optimizedHumanRobotInteraction/matlab/main_matlab.m', 85)" style="font-weight:bold">main_matlab</a> (<a href="matlab: opentoline('/home/zzh/文档/Adaptive security constraints developed based on the threats with the greatest relative velocity/zzh_tex_0423/code/optimizedHumanRobotInteraction/matlab/main_matlab.m',85,0)">第 85 行</a>)
] 

<a href = "matlab: helpview('optim','no_feasible_point','CSHelpWindow');">Converged to an infeasible point</a>.

fmincon stopped because the <a href = "matlab: helpview('optim','norm_curr_step_simple_fminconip','CSHelpWindow');">size of the current step</a> is less than
the value of the <a href = "matlab: helpview('optim','step_size_tol','CSHelpWindow');">step size tolerance</a> but constraints are not
satisfied to within the value of the <a href = "matlab: helpview('optim','constraint_tolerance','CSHelpWindow');">constraint tolerance</a>.

<<a href = "matlab: createExitMsg({'optimlib:sqpLineSearch:ExitNeg22basic','fmincon'},{'optimlib:sqpLineSearch:ExitNeg22detailed','1.000000e-06','1.000000e+00','1.000000e-06'},true,true);;">stopping criteria details</a>>
[警告: 矩阵接近奇异值，或者缩放错误。结果可能不准确。RCOND =  6.631398e-36。] 
[> 位置：<a href="matlab:matlab.internal.language.introspective.errorDocCallback('mobile_robot_CBLF', '/home/zzh/文档/Adaptive security constraints developed based on the threats with the greatest relative velocity/zzh_tex_0423/code/optimizedHumanRobotInteraction/matlab/Safety_control/mobile_robot_CBLF.m', 12)" style="font-weight:bold">mobile_robot_CBLF</a> (<a href="matlab: opentoline('/home/zzh/文档/Adaptive security constraints developed based on the threats with the greatest relative velocity/zzh_tex_0423/code/optimizedHumanRobotInteraction/matlab/Safety_control/mobile_robot_CBLF.m',12,0)">第 12 行</a>)
位置: <a href="matlab:matlab.internal.language.introspective.errorDocCallback('main_matlab', '/home/zzh/文档/Adaptive security constraints developed based on the threats with the greatest relative velocity/zzh_tex_0423/code/optimizedHumanRobotInteraction/matlab/main_matlab.m', 91)" style="font-weight:bold">main_matlab</a> (<a href="matlab: opentoline('/home/zzh/文档/Adaptive security constraints developed based on the threats with the greatest relative velocity/zzh_tex_0423/code/optimizedHumanRobotInteraction/matlab/main_matlab.m',91,0)">第 91 行</a>)
] 

<a href = "matlab: helpview('optim','no_feasible_point','CSHelpWindow');">Converged to an infeasible point</a>.

fmincon stopped because the <a href = "matlab: helpview('optim','norm_curr_step_simple_fminconip','CSHelpWindow');">size of the current step</a> is less than
the value of the <a href = "matlab: helpview('optim','step_size_tol','CSHelpWindow');">step size tolerance</a> but constraints are not
satisfied to within the value of the <a href = "matlab: helpview('optim','constraint_tolerance','CSHelpWindow');">constraint tolerance</a>.

<<a href = "matlab: createExitMsg({'optimlib:sqpLineSearch:ExitNeg22basic','fmincon'},{'optimlib:sqpLineSearch:ExitNeg22detailed','1.000000e-06','1.000000e+00','1.000000e-06'},true,true);;">stopping criteria details</a>>
Step 95:
Mobile Platform 1 Pose: [0.790290224340521;-9.97343893141992;-6.64919532797613]
Robot Arm 1 Joint Angles: [-0.00246155353174372;1.87400144375469;-0.00246155353175017;-0.00729489384718769;-0.00246155353175017;-1.80818577267975;-0.00246155343126115]
Mobile Platform 2 Pose: [-2.36235896815537;9.97343653307229;6.37975294509438]
Robot Arm 2 Joint Angles: [0.00256857963359775;-1.98371450344558;0.00256857813940488;0.00650161812343923;0.00256857813944184;1.87465379820315;0.00256857883062145]
[警告: 矩阵接近奇异值，或者缩放错误。结果可能不准确。RCOND =  1.041615e-36。] 
[> 位置：<a href="matlab:matlab.internal.language.introspective.errorDocCallback('mobile_robot_CBLF', '/home/zzh/文档/Adaptive security constraints developed based on the threats with the greatest relative velocity/zzh_tex_0423/code/optimizedHumanRobotInteraction/matlab/Safety_control/mobile_robot_CBLF.m', 12)" style="font-weight:bold">mobile_robot_CBLF</a> (<a href="matlab: opentoline('/home/zzh/文档/Adaptive security constraints developed based on the threats with the greatest relative velocity/zzh_tex_0423/code/optimizedHumanRobotInteraction/matlab/Safety_control/mobile_robot_CBLF.m',12,0)">第 12 行</a>)
位置: <a href="matlab:matlab.internal.language.introspective.errorDocCallback('main_matlab', '/home/zzh/文档/Adaptive security constraints developed based on the threats with the greatest relative velocity/zzh_tex_0423/code/optimizedHumanRobotInteraction/matlab/main_matlab.m', 85)" style="font-weight:bold">main_matlab</a> (<a href="matlab: opentoline('/home/zzh/文档/Adaptive security constraints developed based on the threats with the greatest relative velocity/zzh_tex_0423/code/optimizedHumanRobotInteraction/matlab/main_matlab.m',85,0)">第 85 行</a>)
] 

<a href = "matlab: helpview('optim','no_feasible_point','CSHelpWindow');">Converged to an infeasible point</a>.

fmincon stopped because the <a href = "matlab: helpview('optim','norm_curr_step_simple_fminconip','CSHelpWindow');">size of the current step</a> is less than
the value of the <a href = "matlab: helpview('optim','step_size_tol','CSHelpWindow');">step size tolerance</a> but constraints are not
satisfied to within the value of the <a href = "matlab: helpview('optim','constraint_tolerance','CSHelpWindow');">constraint tolerance</a>.

<<a href = "matlab: createExitMsg({'optimlib:sqpLineSearch:ExitNeg22basic','fmincon'},{'optimlib:sqpLineSearch:ExitNeg22detailed','1.000000e-06','1.000000e+00','1.000000e-06'},true,true);;">stopping criteria details</a>>
[警告: 矩阵接近奇异值，或者缩放错误。结果可能不准确。RCOND =  1.494558e-36。] 
[> 位置：<a href="matlab:matlab.internal.language.introspective.errorDocCallback('mobile_robot_CBLF', '/home/zzh/文档/Adaptive security constraints developed based on the threats with the greatest relative velocity/zzh_tex_0423/code/optimizedHumanRobotInteraction/matlab/Safety_control/mobile_robot_CBLF.m', 12)" style="font-weight:bold">mobile_robot_CBLF</a> (<a href="matlab: opentoline('/home/zzh/文档/Adaptive security constraints developed based on the threats with the greatest relative velocity/zzh_tex_0423/code/optimizedHumanRobotInteraction/matlab/Safety_control/mobile_robot_CBLF.m',12,0)">第 12 行</a>)
位置: <a href="matlab:matlab.internal.language.introspective.errorDocCallback('main_matlab', '/home/zzh/文档/Adaptive security constraints developed based on the threats with the greatest relative velocity/zzh_tex_0423/code/optimizedHumanRobotInteraction/matlab/main_matlab.m', 91)" style="font-weight:bold">main_matlab</a> (<a href="matlab: opentoline('/home/zzh/文档/Adaptive security constraints developed based on the threats with the greatest relative velocity/zzh_tex_0423/code/optimizedHumanRobotInteraction/matlab/main_matlab.m',91,0)">第 91 行</a>)
] 

<a href = "matlab: helpview('optim','no_feasible_point','CSHelpWindow');">Converged to an infeasible point</a>.

fmincon stopped because the <a href = "matlab: helpview('optim','norm_curr_step_simple_fminconip','CSHelpWindow');">size of the current step</a> is less than
the value of the <a href = "matlab: helpview('optim','step_size_tol','CSHelpWindow');">step size tolerance</a> but constraints are not
satisfied to within the value of the <a href = "matlab: helpview('optim','constraint_tolerance','CSHelpWindow');">constraint tolerance</a>.

<<a href = "matlab: createExitMsg({'optimlib:sqpLineSearch:ExitNeg22basic','fmincon'},{'optimlib:sqpLineSearch:ExitNeg22detailed','1.000000e-06','1.000000e+00','1.000000e-06'},true,true);;">stopping criteria details</a>>
Step 96:
Mobile Platform 1 Pose: [0.790290224340521;-9.97233458471323;-6.65508051166471]
Robot Arm 1 Joint Angles: [-0.00246155353174373;2.05069691682551;-0.00246155353175018;-0.00729489384718762;-0.00246155353175018;-1.98488124575056;-0.00246155343126116]
Mobile Platform 2 Pose: [-2.36113416893958;9.97232459313831;6.37816396753167]
Robot Arm 2 Joint Angles: [0.0025685777709526;-2.0943951023932;0.00256857627675974;0.00650161998608433;0.00256857627679671;2.05256418577703;0.00256857696797631]
[警告: 矩阵接近奇异值，或者缩放错误。结果可能不准确。RCOND =  5.732460e-37。] 
[> 位置：<a href="matlab:matlab.internal.language.introspective.errorDocCallback('mobile_robot_CBLF', '/home/zzh/文档/Adaptive security constraints developed based on the threats with the greatest relative velocity/zzh_tex_0423/code/optimizedHumanRobotInteraction/matlab/Safety_control/mobile_robot_CBLF.m', 12)" style="font-weight:bold">mobile_robot_CBLF</a> (<a href="matlab: opentoline('/home/zzh/文档/Adaptive security constraints developed based on the threats with the greatest relative velocity/zzh_tex_0423/code/optimizedHumanRobotInteraction/matlab/Safety_control/mobile_robot_CBLF.m',12,0)">第 12 行</a>)
位置: <a href="matlab:matlab.internal.language.introspective.errorDocCallback('main_matlab', '/home/zzh/文档/Adaptive security constraints developed based on the threats with the greatest relative velocity/zzh_tex_0423/code/optimizedHumanRobotInteraction/matlab/main_matlab.m', 85)" style="font-weight:bold">main_matlab</a> (<a href="matlab: opentoline('/home/zzh/文档/Adaptive security constraints developed based on the threats with the greatest relative velocity/zzh_tex_0423/code/optimizedHumanRobotInteraction/matlab/main_matlab.m',85,0)">第 85 行</a>)
] 

<a href = "matlab: helpview('optim','no_feasible_point','CSHelpWindow');">Converged to an infeasible point</a>.

fmincon stopped because the <a href = "matlab: helpview('optim','norm_curr_step_simple_fminconip','CSHelpWindow');">size of the current step</a> is less than
the value of the <a href = "matlab: helpview('optim','step_size_tol','CSHelpWindow');">step size tolerance</a> but constraints are not
satisfied to within the value of the <a href = "matlab: helpview('optim','constraint_tolerance','CSHelpWindow');">constraint tolerance</a>.

<<a href = "matlab: createExitMsg({'optimlib:sqpLineSearch:ExitNeg22basic','fmincon'},{'optimlib:sqpLineSearch:ExitNeg22detailed','1.000000e-06','1.000000e+00','1.000000e-06'},true,true);;">stopping criteria details</a>>
[警告: 矩阵接近奇异值，或者缩放错误。结果可能不准确。RCOND =  5.032786e-37。] 
[> 位置：<a href="matlab:matlab.internal.language.introspective.errorDocCallback('mobile_robot_CBLF', '/home/zzh/文档/Adaptive security constraints developed based on the threats with the greatest relative velocity/zzh_tex_0423/code/optimizedHumanRobotInteraction/matlab/Safety_control/mobile_robot_CBLF.m', 12)" style="font-weight:bold">mobile_robot_CBLF</a> (<a href="matlab: opentoline('/home/zzh/文档/Adaptive security constraints developed based on the threats with the greatest relative velocity/zzh_tex_0423/code/optimizedHumanRobotInteraction/matlab/Safety_control/mobile_robot_CBLF.m',12,0)">第 12 行</a>)
位置: <a href="matlab:matlab.internal.language.introspective.errorDocCallback('main_matlab', '/home/zzh/文档/Adaptive security constraints developed based on the threats with the greatest relative velocity/zzh_tex_0423/code/optimizedHumanRobotInteraction/matlab/main_matlab.m', 91)" style="font-weight:bold">main_matlab</a> (<a href="matlab: opentoline('/home/zzh/文档/Adaptive security constraints developed based on the threats with the greatest relative velocity/zzh_tex_0423/code/optimizedHumanRobotInteraction/matlab/main_matlab.m',91,0)">第 91 行</a>)
] 

<a href = "matlab: helpview('optim','no_feasible_point','CSHelpWindow');">Converged to an infeasible point</a>.

fmincon stopped because the <a href = "matlab: helpview('optim','norm_curr_step_simple_fminconip','CSHelpWindow');">size of the current step</a> is less than
the value of the <a href = "matlab: helpview('optim','step_size_tol','CSHelpWindow');">step size tolerance</a> but constraints are not
satisfied to within the value of the <a href = "matlab: helpview('optim','constraint_tolerance','CSHelpWindow');">constraint tolerance</a>.

<<a href = "matlab: createExitMsg({'optimlib:sqpLineSearch:ExitNeg22basic','fmincon'},{'optimlib:sqpLineSearch:ExitNeg22detailed','1.000000e-06','1.000000e+00','1.000000e-06'},true,true);;">stopping criteria details</a>>
Step 97:
Mobile Platform 1 Pose: [0.790290224340521;-9.97253107068539;-6.65386884054769]
Robot Arm 1 Joint Angles: [-0.00246155353174373;2.01925916127891;-0.00246155353175018;-0.00729489384718764;-0.00246155353175018;-1.95344349020397;-0.00246155343126116]
Mobile Platform 2 Pose: [-2.36113416893958;9.97399588257557;6.38074414254624]
Robot Arm 2 Joint Angles: [0.00256857777095259;-1.82698879243154;0.00256857627675973;0.00650161998608441;0.00256857627679669;1.78515787581537;0.0025685769679763]
[警告: 矩阵接近奇异值，或者缩放错误。结果可能不准确。RCOND =  1.574850e-37。] 
[> 位置：<a href="matlab:matlab.internal.language.introspective.errorDocCallback('mobile_robot_CBLF', '/home/zzh/文档/Adaptive security constraints developed based on the threats with the greatest relative velocity/zzh_tex_0423/code/optimizedHumanRobotInteraction/matlab/Safety_control/mobile_robot_CBLF.m', 12)" style="font-weight:bold">mobile_robot_CBLF</a> (<a href="matlab: opentoline('/home/zzh/文档/Adaptive security constraints developed based on the threats with the greatest relative velocity/zzh_tex_0423/code/optimizedHumanRobotInteraction/matlab/Safety_control/mobile_robot_CBLF.m',12,0)">第 12 行</a>)
位置: <a href="matlab:matlab.internal.language.introspective.errorDocCallback('main_matlab', '/home/zzh/文档/Adaptive security constraints developed based on the threats with the greatest relative velocity/zzh_tex_0423/code/optimizedHumanRobotInteraction/matlab/main_matlab.m', 85)" style="font-weight:bold">main_matlab</a> (<a href="matlab: opentoline('/home/zzh/文档/Adaptive security constraints developed based on the threats with the greatest relative velocity/zzh_tex_0423/code/optimizedHumanRobotInteraction/matlab/main_matlab.m',85,0)">第 85 行</a>)
] 

<a href = "matlab: helpview('optim','no_feasible_point','CSHelpWindow');">Converged to an infeasible point</a>.

fmincon stopped because the <a href = "matlab: helpview('optim','norm_curr_step_simple_fminconip','CSHelpWindow');">size of the current step</a> is less than
the value of the <a href = "matlab: helpview('optim','step_size_tol','CSHelpWindow');">step size tolerance</a> but constraints are not
satisfied to within the value of the <a href = "matlab: helpview('optim','constraint_tolerance','CSHelpWindow');">constraint tolerance</a>.

<<a href = "matlab: createExitMsg({'optimlib:sqpLineSearch:ExitNeg22basic','fmincon'},{'optimlib:sqpLineSearch:ExitNeg22detailed','1.000000e-06','1.000000e+00','1.000000e-06'},true,true);;">stopping criteria details</a>>
[警告: 矩阵接近奇异值，或者缩放错误。结果可能不准确。RCOND =  3.377118e-37。] 
[> 位置：<a href="matlab:matlab.internal.language.introspective.errorDocCallback('mobile_robot_CBLF', '/home/zzh/文档/Adaptive security constraints developed based on the threats with the greatest relative velocity/zzh_tex_0423/code/optimizedHumanRobotInteraction/matlab/Safety_control/mobile_robot_CBLF.m', 12)" style="font-weight:bold">mobile_robot_CBLF</a> (<a href="matlab: opentoline('/home/zzh/文档/Adaptive security constraints developed based on the threats with the greatest relative velocity/zzh_tex_0423/code/optimizedHumanRobotInteraction/matlab/Safety_control/mobile_robot_CBLF.m',12,0)">第 12 行</a>)
位置: <a href="matlab:matlab.internal.language.introspective.errorDocCallback('main_matlab', '/home/zzh/文档/Adaptive security constraints developed based on the threats with the greatest relative velocity/zzh_tex_0423/code/optimizedHumanRobotInteraction/matlab/main_matlab.m', 91)" style="font-weight:bold">main_matlab</a> (<a href="matlab: opentoline('/home/zzh/文档/Adaptive security constraints developed based on the threats with the greatest relative velocity/zzh_tex_0423/code/optimizedHumanRobotInteraction/matlab/main_matlab.m',91,0)">第 91 行</a>)
] 

<a href = "matlab: helpview('optim','no_feasible_point','CSHelpWindow');">Converged to an infeasible point</a>.

fmincon stopped because the <a href = "matlab: helpview('optim','norm_curr_step_simple_fminconip','CSHelpWindow');">size of the current step</a> is less than
the value of the <a href = "matlab: helpview('optim','step_size_tol','CSHelpWindow');">step size tolerance</a> but constraints are not
satisfied to within the value of the <a href = "matlab: helpview('optim','constraint_tolerance','CSHelpWindow');">constraint tolerance</a>.

<<a href = "matlab: createExitMsg({'optimlib:sqpLineSearch:ExitNeg22basic','fmincon'},{'optimlib:sqpLineSearch:ExitNeg22detailed','1.000000e-06','1.000000e+00','1.000000e-06'},true,true);;">stopping criteria details</a>>
Step 98:
Mobile Platform 1 Pose: [0.790290224340521;-9.97331945972091;-6.64999951293311]
Robot Arm 1 Joint Angles: [-0.00246155353174372;1.89311691559632;-0.00246155353175017;-0.00729489384718769;-0.00246155353175017;-1.82730124452137;-0.00246155343126115]
Mobile Platform 2 Pose: [-2.36113416893958;9.97206757249784;6.37762800110771]
Robot Arm 2 Joint Angles: [0.0025685777709526;-2.13551840486857;0.00256857627675975;0.00650161998608431;0.00256857627679671;2.0936874882524;0.00256857696797632]
[警告: 矩阵接近奇异值，或者缩放错误。结果可能不准确。RCOND =  5.468717e-38。] 
[> 位置：<a href="matlab:matlab.internal.language.introspective.errorDocCallback('mobile_robot_CBLF', '/home/zzh/文档/Adaptive security constraints developed based on the threats with the greatest relative velocity/zzh_tex_0423/code/optimizedHumanRobotInteraction/matlab/Safety_control/mobile_robot_CBLF.m', 12)" style="font-weight:bold">mobile_robot_CBLF</a> (<a href="matlab: opentoline('/home/zzh/文档/Adaptive security constraints developed based on the threats with the greatest relative velocity/zzh_tex_0423/code/optimizedHumanRobotInteraction/matlab/Safety_control/mobile_robot_CBLF.m',12,0)">第 12 行</a>)
位置: <a href="matlab:matlab.internal.language.introspective.errorDocCallback('main_matlab', '/home/zzh/文档/Adaptive security constraints developed based on the threats with the greatest relative velocity/zzh_tex_0423/code/optimizedHumanRobotInteraction/matlab/main_matlab.m', 85)" style="font-weight:bold">main_matlab</a> (<a href="matlab: opentoline('/home/zzh/文档/Adaptive security constraints developed based on the threats with the greatest relative velocity/zzh_tex_0423/code/optimizedHumanRobotInteraction/matlab/main_matlab.m',85,0)">第 85 行</a>)
] 

<a href = "matlab: helpview('optim','no_feasible_point','CSHelpWindow');">Converged to an infeasible point</a>.

fmincon stopped because the <a href = "matlab: helpview('optim','norm_curr_step_simple_fminconip','CSHelpWindow');">size of the current step</a> is less than
the value of the <a href = "matlab: helpview('optim','step_size_tol','CSHelpWindow');">step size tolerance</a> but constraints are not
satisfied to within the value of the <a href = "matlab: helpview('optim','constraint_tolerance','CSHelpWindow');">constraint tolerance</a>.

<<a href = "matlab: createExitMsg({'optimlib:sqpLineSearch:ExitNeg22basic','fmincon'},{'optimlib:sqpLineSearch:ExitNeg22detailed','1.000000e-06','1.000000e+00','1.000000e-06'},true,true);;">stopping criteria details</a>>
[警告: 矩阵接近奇异值，或者缩放错误。结果可能不准确。RCOND =  6.911310e-38。] 
[> 位置：<a href="matlab:matlab.internal.language.introspective.errorDocCallback('mobile_robot_CBLF', '/home/zzh/文档/Adaptive security constraints developed based on the threats with the greatest relative velocity/zzh_tex_0423/code/optimizedHumanRobotInteraction/matlab/Safety_control/mobile_robot_CBLF.m', 12)" style="font-weight:bold">mobile_robot_CBLF</a> (<a href="matlab: opentoline('/home/zzh/文档/Adaptive security constraints developed based on the threats with the greatest relative velocity/zzh_tex_0423/code/optimizedHumanRobotInteraction/matlab/Safety_control/mobile_robot_CBLF.m',12,0)">第 12 行</a>)
位置: <a href="matlab:matlab.internal.language.introspective.errorDocCallback('main_matlab', '/home/zzh/文档/Adaptive security constraints developed based on the threats with the greatest relative velocity/zzh_tex_0423/code/optimizedHumanRobotInteraction/matlab/main_matlab.m', 91)" style="font-weight:bold">main_matlab</a> (<a href="matlab: opentoline('/home/zzh/文档/Adaptive security constraints developed based on the threats with the greatest relative velocity/zzh_tex_0423/code/optimizedHumanRobotInteraction/matlab/main_matlab.m',91,0)">第 91 行</a>)
] 

<a href = "matlab: helpview('optim','no_feasible_point','CSHelpWindow');">Converged to an infeasible point</a>.

fmincon stopped because the <a href = "matlab: helpview('optim','norm_curr_step_simple_fminconip','CSHelpWindow');">size of the current step</a> is less than
the value of the <a href = "matlab: helpview('optim','step_size_tol','CSHelpWindow');">step size tolerance</a> but constraints are not
satisfied to within the value of the <a href = "matlab: helpview('optim','constraint_tolerance','CSHelpWindow');">constraint tolerance</a>.

<<a href = "matlab: createExitMsg({'optimlib:sqpLineSearch:ExitNeg22basic','fmincon'},{'optimlib:sqpLineSearch:ExitNeg22detailed','1.000000e-06','1.000000e+00','1.000000e-06'},true,true);;">stopping criteria details</a>>
Step 99:
Mobile Platform 1 Pose: [0.790290224340521;-9.97168650301059;-6.65827969299103]
Robot Arm 1 Joint Angles: [-0.00246155353174374;2.15438998924785;-0.00246155353175018;-0.00729489384718758;-0.00246155353175018;-2.08857431817291;-0.00246155343126116]
Mobile Platform 2 Pose: [-2.36113416893958;9.97369399581456;6.38033555759476]
Robot Arm 2 Joint Angles: [0.00256857777095259;-1.87529067419269;0.00256857627675973;0.00650161998608439;0.00256857627679669;1.83345975757653;0.0025685769679763]
[警告: 矩阵接近奇异值，或者缩放错误。结果可能不准确。RCOND =  2.717132e-38。] 
[> 位置：<a href="matlab:matlab.internal.language.introspective.errorDocCallback('mobile_robot_CBLF', '/home/zzh/文档/Adaptive security constraints developed based on the threats with the greatest relative velocity/zzh_tex_0423/code/optimizedHumanRobotInteraction/matlab/Safety_control/mobile_robot_CBLF.m', 12)" style="font-weight:bold">mobile_robot_CBLF</a> (<a href="matlab: opentoline('/home/zzh/文档/Adaptive security constraints developed based on the threats with the greatest relative velocity/zzh_tex_0423/code/optimizedHumanRobotInteraction/matlab/Safety_control/mobile_robot_CBLF.m',12,0)">第 12 行</a>)
位置: <a href="matlab:matlab.internal.language.introspective.errorDocCallback('main_matlab', '/home/zzh/文档/Adaptive security constraints developed based on the threats with the greatest relative velocity/zzh_tex_0423/code/optimizedHumanRobotInteraction/matlab/main_matlab.m', 85)" style="font-weight:bold">main_matlab</a> (<a href="matlab: opentoline('/home/zzh/文档/Adaptive security constraints developed based on the threats with the greatest relative velocity/zzh_tex_0423/code/optimizedHumanRobotInteraction/matlab/main_matlab.m',85,0)">第 85 行</a>)
] 

<a href = "matlab: helpview('optim','no_feasible_point','CSHelpWindow');">Converged to an infeasible point</a>.

fmincon stopped because the <a href = "matlab: helpview('optim','norm_curr_step_simple_fminconip','CSHelpWindow');">size of the current step</a> is less than
the value of the <a href = "matlab: helpview('optim','step_size_tol','CSHelpWindow');">step size tolerance</a> but constraints are not
satisfied to within the value of the <a href = "matlab: helpview('optim','constraint_tolerance','CSHelpWindow');">constraint tolerance</a>.

<<a href = "matlab: createExitMsg({'optimlib:sqpLineSearch:ExitNeg22basic','fmincon'},{'optimlib:sqpLineSearch:ExitNeg22detailed','1.000000e-06','1.000000e+00','1.000000e-06'},true,true);;">stopping criteria details</a>>
[警告: 矩阵接近奇异值，或者缩放错误。结果可能不准确。RCOND =  3.021573e-38。] 
[> 位置：<a href="matlab:matlab.internal.language.introspective.errorDocCallback('mobile_robot_CBLF', '/home/zzh/文档/Adaptive security constraints developed based on the threats with the greatest relative velocity/zzh_tex_0423/code/optimizedHumanRobotInteraction/matlab/Safety_control/mobile_robot_CBLF.m', 12)" style="font-weight:bold">mobile_robot_CBLF</a> (<a href="matlab: opentoline('/home/zzh/文档/Adaptive security constraints developed based on the threats with the greatest relative velocity/zzh_tex_0423/code/optimizedHumanRobotInteraction/matlab/Safety_control/mobile_robot_CBLF.m',12,0)">第 12 行</a>)
位置: <a href="matlab:matlab.internal.language.introspective.errorDocCallback('main_matlab', '/home/zzh/文档/Adaptive security constraints developed based on the threats with the greatest relative velocity/zzh_tex_0423/code/optimizedHumanRobotInteraction/matlab/main_matlab.m', 91)" style="font-weight:bold">main_matlab</a> (<a href="matlab: opentoline('/home/zzh/文档/Adaptive security constraints developed based on the threats with the greatest relative velocity/zzh_tex_0423/code/optimizedHumanRobotInteraction/matlab/main_matlab.m',91,0)">第 91 行</a>)
] 

<a href = "matlab: helpview('optim','no_feasible_point','CSHelpWindow');">Converged to an infeasible point</a>.

fmincon stopped because the <a href = "matlab: helpview('optim','norm_curr_step_simple_fminconip','CSHelpWindow');">size of the current step</a> is less than
the value of the <a href = "matlab: helpview('optim','step_size_tol','CSHelpWindow');">step size tolerance</a> but constraints are not
satisfied to within the value of the <a href = "matlab: helpview('optim','constraint_tolerance','CSHelpWindow');">constraint tolerance</a>.

<<a href = "matlab: createExitMsg({'optimlib:sqpLineSearch:ExitNeg22basic','fmincon'},{'optimlib:sqpLineSearch:ExitNeg22detailed','1.000000e-06','1.000000e+00','1.000000e-06'},true,true);;">stopping criteria details</a>>
Step 100:
Mobile Platform 1 Pose: [0.790290224340521;-9.97361036446588;-6.64839435056415]
Robot Arm 1 Joint Angles: [-0.00246155353174371;1.84657215640136;-0.00246155353175017;-0.0072948938471877;-0.00246155353175017;-1.78075648532641;-0.00246155343126115]
Mobile Platform 2 Pose: [-2.36113416893958;9.97295677112702;6.37892634516826]
Robot Arm 2 Joint Angles: [0.0025685777709526;-1.99324662419852;0.00256857627675974;0.00650161998608436;0.0025685762767967;1.95141570758236;0.00256857696797631]
[警告: 矩阵接近奇异值，或者缩放错误。结果可能不准确。RCOND =  8.147755e-39。] 
[> 位置：<a href="matlab:matlab.internal.language.introspective.errorDocCallback('mobile_robot_CBLF', '/home/zzh/文档/Adaptive security constraints developed based on the threats with the greatest relative velocity/zzh_tex_0423/code/optimizedHumanRobotInteraction/matlab/Safety_control/mobile_robot_CBLF.m', 12)" style="font-weight:bold">mobile_robot_CBLF</a> (<a href="matlab: opentoline('/home/zzh/文档/Adaptive security constraints developed based on the threats with the greatest relative velocity/zzh_tex_0423/code/optimizedHumanRobotInteraction/matlab/Safety_control/mobile_robot_CBLF.m',12,0)">第 12 行</a>)
位置: <a href="matlab:matlab.internal.language.introspective.errorDocCallback('main_matlab', '/home/zzh/文档/Adaptive security constraints developed based on the threats with the greatest relative velocity/zzh_tex_0423/code/optimizedHumanRobotInteraction/matlab/main_matlab.m', 85)" style="font-weight:bold">main_matlab</a> (<a href="matlab: opentoline('/home/zzh/文档/Adaptive security constraints developed based on the threats with the greatest relative velocity/zzh_tex_0423/code/optimizedHumanRobotInteraction/matlab/main_matlab.m',85,0)">第 85 行</a>)
] 

<a href = "matlab: helpview('optim','no_feasible_point','CSHelpWindow');">Converged to an infeasible point</a>.

fmincon stopped because the <a href = "matlab: helpview('optim','norm_curr_step_simple_fminconip','CSHelpWindow');">size of the current step</a> is less than
the value of the <a href = "matlab: helpview('optim','step_size_tol','CSHelpWindow');">step size tolerance</a> but constraints are not
satisfied to within the value of the <a href = "matlab: helpview('optim','constraint_tolerance','CSHelpWindow');">constraint tolerance</a>.

<<a href = "matlab: createExitMsg({'optimlib:sqpLineSearch:ExitNeg22basic','fmincon'},{'optimlib:sqpLineSearch:ExitNeg22detailed','1.000000e-06','1.000000e+00','1.000000e-06'},true,true);;">stopping criteria details</a>>
[警告: 矩阵接近奇异值，或者缩放错误。结果可能不准确。RCOND =  1.538151e-38。] 
[> 位置：<a href="matlab:matlab.internal.language.introspective.errorDocCallback('mobile_robot_CBLF', '/home/zzh/文档/Adaptive security constraints developed based on the threats with the greatest relative velocity/zzh_tex_0423/code/optimizedHumanRobotInteraction/matlab/Safety_control/mobile_robot_CBLF.m', 12)" style="font-weight:bold">mobile_robot_CBLF</a> (<a href="matlab: opentoline('/home/zzh/文档/Adaptive security constraints developed based on the threats with the greatest relative velocity/zzh_tex_0423/code/optimizedHumanRobotInteraction/matlab/Safety_control/mobile_robot_CBLF.m',12,0)">第 12 行</a>)
位置: <a href="matlab:matlab.internal.language.introspective.errorDocCallback('main_matlab', '/home/zzh/文档/Adaptive security constraints developed based on the threats with the greatest relative velocity/zzh_tex_0423/code/optimizedHumanRobotInteraction/matlab/main_matlab.m', 91)" style="font-weight:bold">main_matlab</a> (<a href="matlab: opentoline('/home/zzh/文档/Adaptive security constraints developed based on the threats with the greatest relative velocity/zzh_tex_0423/code/optimizedHumanRobotInteraction/matlab/main_matlab.m',91,0)">第 91 行</a>)
] 

<a href = "matlab: helpview('optim','no_feasible_point','CSHelpWindow');">Converged to an infeasible point</a>.

fmincon stopped because the <a href = "matlab: helpview('optim','norm_curr_step_simple_fminconip','CSHelpWindow');">size of the current step</a> is less than
the value of the <a href = "matlab: helpview('optim','step_size_tol','CSHelpWindow');">step size tolerance</a> but constraints are not
satisfied to within the value of the <a href = "matlab: helpview('optim','constraint_tolerance','CSHelpWindow');">constraint tolerance</a>.

<<a href = "matlab: createExitMsg({'optimlib:sqpLineSearch:ExitNeg22basic','fmincon'},{'optimlib:sqpLineSearch:ExitNeg22detailed','1.000000e-06','1.000000e+00','1.000000e-06'},true,true);;">stopping criteria details</a>>
Step 101:
Mobile Platform 1 Pose: [0.790290224340521;-9.97190476091683;-6.65729428834906]
Robot Arm 1 Joint Angles: [-0.00246155353174374;2.11946872424838;-0.00246155353175018;-0.0072948938471876;-0.00246155353175018;-2.05365305317343;-0.00246155343126116]
Mobile Platform 2 Pose: [-2.36113416893958;9.97265479430128;6.37865707367601]
Robot Arm 2 Joint Angles: [0.0025685777709526;-2.04156291631684;0.00256857627675974;0.00650161998608434;0.0025685762767967;1.99973199970068;0.00256857696797631]
[警告: 矩阵接近奇异值，或者缩放错误。结果可能不准确。RCOND =  2.547489e-39。] 
[> 位置：<a href="matlab:matlab.internal.language.introspective.errorDocCallback('mobile_robot_CBLF', '/home/zzh/文档/Adaptive security constraints developed based on the threats with the greatest relative velocity/zzh_tex_0423/code/optimizedHumanRobotInteraction/matlab/Safety_control/mobile_robot_CBLF.m', 12)" style="font-weight:bold">mobile_robot_CBLF</a> (<a href="matlab: opentoline('/home/zzh/文档/Adaptive security constraints developed based on the threats with the greatest relative velocity/zzh_tex_0423/code/optimizedHumanRobotInteraction/matlab/Safety_control/mobile_robot_CBLF.m',12,0)">第 12 行</a>)
位置: <a href="matlab:matlab.internal.language.introspective.errorDocCallback('main_matlab', '/home/zzh/文档/Adaptive security constraints developed based on the threats with the greatest relative velocity/zzh_tex_0423/code/optimizedHumanRobotInteraction/matlab/main_matlab.m', 85)" style="font-weight:bold">main_matlab</a> (<a href="matlab: opentoline('/home/zzh/文档/Adaptive security constraints developed based on the threats with the greatest relative velocity/zzh_tex_0423/code/optimizedHumanRobotInteraction/matlab/main_matlab.m',85,0)">第 85 行</a>)
] 

<a href = "matlab: helpview('optim','no_feasible_point','CSHelpWindow');">Converged to an infeasible point</a>.

fmincon stopped because the <a href = "matlab: helpview('optim','norm_curr_step_simple_fminconip','CSHelpWindow');">size of the current step</a> is less than
the value of the <a href = "matlab: helpview('optim','step_size_tol','CSHelpWindow');">step size tolerance</a> but constraints are not
satisfied to within the value of the <a href = "matlab: helpview('optim','constraint_tolerance','CSHelpWindow');">constraint tolerance</a>.

<<a href = "matlab: createExitMsg({'optimlib:sqpLineSearch:ExitNeg22basic','fmincon'},{'optimlib:sqpLineSearch:ExitNeg22detailed','1.000000e-06','1.000000e+00','1.000000e-06'},true,true);;">stopping criteria details</a>>
[警告: 矩阵接近奇异值，或者缩放错误。结果可能不准确。RCOND =  3.436074e-39。] 
[> 位置：<a href="matlab:matlab.internal.language.introspective.errorDocCallback('mobile_robot_CBLF', '/home/zzh/文档/Adaptive security constraints developed based on the threats with the greatest relative velocity/zzh_tex_0423/code/optimizedHumanRobotInteraction/matlab/Safety_control/mobile_robot_CBLF.m', 12)" style="font-weight:bold">mobile_robot_CBLF</a> (<a href="matlab: opentoline('/home/zzh/文档/Adaptive security constraints developed based on the threats with the greatest relative velocity/zzh_tex_0423/code/optimizedHumanRobotInteraction/matlab/Safety_control/mobile_robot_CBLF.m',12,0)">第 12 行</a>)
位置: <a href="matlab:matlab.internal.language.introspective.errorDocCallback('main_matlab', '/home/zzh/文档/Adaptive security constraints developed based on the threats with the greatest relative velocity/zzh_tex_0423/code/optimizedHumanRobotInteraction/matlab/main_matlab.m', 91)" style="font-weight:bold">main_matlab</a> (<a href="matlab: opentoline('/home/zzh/文档/Adaptive security constraints developed based on the threats with the greatest relative velocity/zzh_tex_0423/code/optimizedHumanRobotInteraction/matlab/main_matlab.m',91,0)">第 91 行</a>)
] 

<a href = "matlab: helpview('optim','no_feasible_point','CSHelpWindow');">Converged to an infeasible point</a>.

fmincon stopped because the <a href = "matlab: helpview('optim','norm_curr_step_simple_fminconip','CSHelpWindow');">size of the current step</a> is less than
the value of the <a href = "matlab: helpview('optim','step_size_tol','CSHelpWindow');">step size tolerance</a> but constraints are not
satisfied to within the value of the <a href = "matlab: helpview('optim','constraint_tolerance','CSHelpWindow');">constraint tolerance</a>.

<<a href = "matlab: createExitMsg({'optimlib:sqpLineSearch:ExitNeg22basic','fmincon'},{'optimlib:sqpLineSearch:ExitNeg22detailed','1.000000e-06','1.000000e+00','1.000000e-06'},true,true);;">stopping criteria details</a>>
Step 102:
Mobile Platform 1 Pose: [0.790290224340521;-9.97300882941202;-6.65145657001468]
Robot Arm 1 Joint Angles: [-0.00246155353174372;1.94281776501924;-0.00246155353175017;-0.00729489384718767;-0.00246155353175017;-1.8770020939443;-0.00246155343126116]
Mobile Platform 2 Pose: [-2.36113416893958;9.97387187431897;6.38044721742162]
Robot Arm 2 Joint Angles: [0.00256857777095259;-1.84683011348668;0.00256857627675973;0.0065016199860844;0.00256857627679669;1.80499919687052;0.0025685769679763]
[警告: 矩阵接近奇异值，或者缩放错误。结果可能不准确。RCOND =  1.648229e-39。] 
[> 位置：<a href="matlab:matlab.internal.language.introspective.errorDocCallback('mobile_robot_CBLF', '/home/zzh/文档/Adaptive security constraints developed based on the threats with the greatest relative velocity/zzh_tex_0423/code/optimizedHumanRobotInteraction/matlab/Safety_control/mobile_robot_CBLF.m', 12)" style="font-weight:bold">mobile_robot_CBLF</a> (<a href="matlab: opentoline('/home/zzh/文档/Adaptive security constraints developed based on the threats with the greatest relative velocity/zzh_tex_0423/code/optimizedHumanRobotInteraction/matlab/Safety_control/mobile_robot_CBLF.m',12,0)">第 12 行</a>)
位置: <a href="matlab:matlab.internal.language.introspective.errorDocCallback('main_matlab', '/home/zzh/文档/Adaptive security constraints developed based on the threats with the greatest relative velocity/zzh_tex_0423/code/optimizedHumanRobotInteraction/matlab/main_matlab.m', 85)" style="font-weight:bold">main_matlab</a> (<a href="matlab: opentoline('/home/zzh/文档/Adaptive security constraints developed based on the threats with the greatest relative velocity/zzh_tex_0423/code/optimizedHumanRobotInteraction/matlab/main_matlab.m',85,0)">第 85 行</a>)
] 

<a href = "matlab: helpview('optim','no_feasible_point','CSHelpWindow');">Converged to an infeasible point</a>.

fmincon stopped because the <a href = "matlab: helpview('optim','norm_curr_step_simple_fminconip','CSHelpWindow');">size of the current step</a> is less than
the value of the <a href = "matlab: helpview('optim','step_size_tol','CSHelpWindow');">step size tolerance</a> but constraints are not
satisfied to within the value of the <a href = "matlab: helpview('optim','constraint_tolerance','CSHelpWindow');">constraint tolerance</a>.

<<a href = "matlab: createExitMsg({'optimlib:sqpLineSearch:ExitNeg22basic','fmincon'},{'optimlib:sqpLineSearch:ExitNeg22detailed','1.000000e-06','1.000000e+00','1.000000e-06'},true,true);;">stopping criteria details</a>>
[警告: 矩阵接近奇异值，或者缩放错误。结果可能不准确。RCOND =  1.737029e-39。] 
[> 位置：<a href="matlab:matlab.internal.language.introspective.errorDocCallback('mobile_robot_CBLF', '/home/zzh/文档/Adaptive security constraints developed based on the threats with the greatest relative velocity/zzh_tex_0423/code/optimizedHumanRobotInteraction/matlab/Safety_control/mobile_robot_CBLF.m', 12)" style="font-weight:bold">mobile_robot_CBLF</a> (<a href="matlab: opentoline('/home/zzh/文档/Adaptive security constraints developed based on the threats with the greatest relative velocity/zzh_tex_0423/code/optimizedHumanRobotInteraction/matlab/Safety_control/mobile_robot_CBLF.m',12,0)">第 12 行</a>)
位置: <a href="matlab:matlab.internal.language.introspective.errorDocCallback('main_matlab', '/home/zzh/文档/Adaptive security constraints developed based on the threats with the greatest relative velocity/zzh_tex_0423/code/optimizedHumanRobotInteraction/matlab/main_matlab.m', 91)" style="font-weight:bold">main_matlab</a> (<a href="matlab: opentoline('/home/zzh/文档/Adaptive security constraints developed based on the threats with the greatest relative velocity/zzh_tex_0423/code/optimizedHumanRobotInteraction/matlab/main_matlab.m',91,0)">第 91 行</a>)
] 

<a href = "matlab: helpview('optim','no_feasible_point','CSHelpWindow');">Converged to an infeasible point</a>.

fmincon stopped because the <a href = "matlab: helpview('optim','norm_curr_step_simple_fminconip','CSHelpWindow');">size of the current step</a> is less than
the value of the <a href = "matlab: helpview('optim','step_size_tol','CSHelpWindow');">step size tolerance</a> but constraints are not
satisfied to within the value of the <a href = "matlab: helpview('optim','constraint_tolerance','CSHelpWindow');">constraint tolerance</a>.

<<a href = "matlab: createExitMsg({'optimlib:sqpLineSearch:ExitNeg22basic','fmincon'},{'optimlib:sqpLineSearch:ExitNeg22detailed','1.000000e-06','1.000000e+00','1.000000e-06'},true,true);;">stopping criteria details</a>>
Step 103:
Mobile Platform 1 Pose: [0.790290224340521;-9.97291685451351;-6.65215548845722]
Robot Arm 1 Joint Angles: [-0.00246155353174372;1.95753374878077;-0.00246155353175017;-0.00729489384718766;-0.00246155353175017;-1.89171807770582;-0.00246155343126116]
Mobile Platform 2 Pose: [-2.36113416893958;9.97200516200477;6.37752346684693]
Robot Arm 2 Joint Angles: [0.0025685777709526;-2.14550408375905;0.00256857627675975;0.00650161998608431;0.00256857627679671;2.10367316714288;0.00256857696797632]
[警告: 矩阵接近奇异值，或者缩放错误。结果可能不准确。RCOND =  4.062073e-40。] 
[> 位置：<a href="matlab:matlab.internal.language.introspective.errorDocCallback('mobile_robot_CBLF', '/home/zzh/文档/Adaptive security constraints developed based on the threats with the greatest relative velocity/zzh_tex_0423/code/optimizedHumanRobotInteraction/matlab/Safety_control/mobile_robot_CBLF.m', 12)" style="font-weight:bold">mobile_robot_CBLF</a> (<a href="matlab: opentoline('/home/zzh/文档/Adaptive security constraints developed based on the threats with the greatest relative velocity/zzh_tex_0423/code/optimizedHumanRobotInteraction/matlab/Safety_control/mobile_robot_CBLF.m',12,0)">第 12 行</a>)
位置: <a href="matlab:matlab.internal.language.introspective.errorDocCallback('main_matlab', '/home/zzh/文档/Adaptive security constraints developed based on the threats with the greatest relative velocity/zzh_tex_0423/code/optimizedHumanRobotInteraction/matlab/main_matlab.m', 85)" style="font-weight:bold">main_matlab</a> (<a href="matlab: opentoline('/home/zzh/文档/Adaptive security constraints developed based on the threats with the greatest relative velocity/zzh_tex_0423/code/optimizedHumanRobotInteraction/matlab/main_matlab.m',85,0)">第 85 行</a>)
] 

<a href = "matlab: helpview('optim','no_feasible_point','CSHelpWindow');">Converged to an infeasible point</a>.

fmincon stopped because the <a href = "matlab: helpview('optim','norm_curr_step_simple_fminconip','CSHelpWindow');">size of the current step</a> is less than
the value of the <a href = "matlab: helpview('optim','step_size_tol','CSHelpWindow');">step size tolerance</a> but constraints are not
satisfied to within the value of the <a href = "matlab: helpview('optim','constraint_tolerance','CSHelpWindow');">constraint tolerance</a>.

<<a href = "matlab: createExitMsg({'optimlib:sqpLineSearch:ExitNeg22basic','fmincon'},{'optimlib:sqpLineSearch:ExitNeg22detailed','1.000000e-06','1.000000e+00','1.000000e-06'},true,true);;">stopping criteria details</a>>
[警告: 矩阵接近奇异值，或者缩放错误。结果可能不准确。RCOND =  6.641735e-40。] 
[> 位置：<a href="matlab:matlab.internal.language.introspective.errorDocCallback('mobile_robot_CBLF', '/home/zzh/文档/Adaptive security constraints developed based on the threats with the greatest relative velocity/zzh_tex_0423/code/optimizedHumanRobotInteraction/matlab/Safety_control/mobile_robot_CBLF.m', 12)" style="font-weight:bold">mobile_robot_CBLF</a> (<a href="matlab: opentoline('/home/zzh/文档/Adaptive security constraints developed based on the threats with the greatest relative velocity/zzh_tex_0423/code/optimizedHumanRobotInteraction/matlab/Safety_control/mobile_robot_CBLF.m',12,0)">第 12 行</a>)
位置: <a href="matlab:matlab.internal.language.introspective.errorDocCallback('main_matlab', '/home/zzh/文档/Adaptive security constraints developed based on the threats with the greatest relative velocity/zzh_tex_0423/code/optimizedHumanRobotInteraction/matlab/main_matlab.m', 91)" style="font-weight:bold">main_matlab</a> (<a href="matlab: opentoline('/home/zzh/文档/Adaptive security constraints developed based on the threats with the greatest relative velocity/zzh_tex_0423/code/optimizedHumanRobotInteraction/matlab/main_matlab.m',91,0)">第 91 行</a>)
] 

<a href = "matlab: helpview('optim','no_feasible_point','CSHelpWindow');">Converged to an infeasible point</a>.

fmincon stopped because the <a href = "matlab: helpview('optim','norm_curr_step_simple_fminconip','CSHelpWindow');">size of the current step</a> is less than
the value of the <a href = "matlab: helpview('optim','step_size_tol','CSHelpWindow');">step size tolerance</a> but constraints are not
satisfied to within the value of the <a href = "matlab: helpview('optim','constraint_tolerance','CSHelpWindow');">constraint tolerance</a>.

<<a href = "matlab: createExitMsg({'optimlib:sqpLineSearch:ExitNeg22basic','fmincon'},{'optimlib:sqpLineSearch:ExitNeg22detailed','1.000000e-06','1.000000e+00','1.000000e-06'},true,true);;">stopping criteria details</a>>
Step 104:
Mobile Platform 1 Pose: [0.790290224340521;-9.97198117401527;-6.65677869529107]
Robot Arm 1 Joint Angles: [-0.00246155353174374;2.10724262849855;-0.00246155353175018;-0.0072948938471876;-0.00246155353175018;-2.0414269574236;-0.00246155343126116]
Mobile Platform 2 Pose: [-2.36113416893958;9.97390480739113;6.38060428066023]
Robot Arm 2 Joint Angles: [0.00256857777095259;-1.84156082194146;0.00256857627675973;0.0065016199860844;0.00256857627679669;1.79972990532529;0.0025685769679763]
[警告: 矩阵接近奇异值，或者缩放错误。结果可能不准确。RCOND =  1.287910e-40。] 
[> 位置：<a href="matlab:matlab.internal.language.introspective.errorDocCallback('mobile_robot_CBLF', '/home/zzh/文档/Adaptive security constraints developed based on the threats with the greatest relative velocity/zzh_tex_0423/code/optimizedHumanRobotInteraction/matlab/Safety_control/mobile_robot_CBLF.m', 12)" style="font-weight:bold">mobile_robot_CBLF</a> (<a href="matlab: opentoline('/home/zzh/文档/Adaptive security constraints developed based on the threats with the greatest relative velocity/zzh_tex_0423/code/optimizedHumanRobotInteraction/matlab/Safety_control/mobile_robot_CBLF.m',12,0)">第 12 行</a>)
位置: <a href="matlab:matlab.internal.language.introspective.errorDocCallback('main_matlab', '/home/zzh/文档/Adaptive security constraints developed based on the threats with the greatest relative velocity/zzh_tex_0423/code/optimizedHumanRobotInteraction/matlab/main_matlab.m', 85)" style="font-weight:bold">main_matlab</a> (<a href="matlab: opentoline('/home/zzh/文档/Adaptive security constraints developed based on the threats with the greatest relative velocity/zzh_tex_0423/code/optimizedHumanRobotInteraction/matlab/main_matlab.m',85,0)">第 85 行</a>)
] 

<a href = "matlab: helpview('optim','no_feasible_point','CSHelpWindow');">Converged to an infeasible point</a>.

fmincon stopped because the <a href = "matlab: helpview('optim','norm_curr_step_simple_fminconip','CSHelpWindow');">size of the current step</a> is less than
the value of the <a href = "matlab: helpview('optim','step_size_tol','CSHelpWindow');">step size tolerance</a> but constraints are not
satisfied to within the value of the <a href = "matlab: helpview('optim','constraint_tolerance','CSHelpWindow');">constraint tolerance</a>.

<<a href = "matlab: createExitMsg({'optimlib:sqpLineSearch:ExitNeg22basic','fmincon'},{'optimlib:sqpLineSearch:ExitNeg22detailed','1.000000e-06','1.000000e+00','1.000000e-06'},true,true);;">stopping criteria details</a>>
[警告: 矩阵接近奇异值，或者缩放错误。结果可能不准确。RCOND =  1.841864e-40。] 
[> 位置：<a href="matlab:matlab.internal.language.introspective.errorDocCallback('mobile_robot_CBLF', '/home/zzh/文档/Adaptive security constraints developed based on the threats with the greatest relative velocity/zzh_tex_0423/code/optimizedHumanRobotInteraction/matlab/Safety_control/mobile_robot_CBLF.m', 12)" style="font-weight:bold">mobile_robot_CBLF</a> (<a href="matlab: opentoline('/home/zzh/文档/Adaptive security constraints developed based on the threats with the greatest relative velocity/zzh_tex_0423/code/optimizedHumanRobotInteraction/matlab/Safety_control/mobile_robot_CBLF.m',12,0)">第 12 行</a>)
位置: <a href="matlab:matlab.internal.language.introspective.errorDocCallback('main_matlab', '/home/zzh/文档/Adaptive security constraints developed based on the threats with the greatest relative velocity/zzh_tex_0423/code/optimizedHumanRobotInteraction/matlab/main_matlab.m', 91)" style="font-weight:bold">main_matlab</a> (<a href="matlab: opentoline('/home/zzh/文档/Adaptive security constraints developed based on the threats with the greatest relative velocity/zzh_tex_0423/code/optimizedHumanRobotInteraction/matlab/main_matlab.m',91,0)">第 91 行</a>)
] 

<a href = "matlab: helpview('optim','no_feasible_point','CSHelpWindow');">Converged to an infeasible point</a>.

fmincon stopped because the <a href = "matlab: helpview('optim','norm_curr_step_simple_fminconip','CSHelpWindow');">size of the current step</a> is less than
the value of the <a href = "matlab: helpview('optim','step_size_tol','CSHelpWindow');">step size tolerance</a> but constraints are not
satisfied to within the value of the <a href = "matlab: helpview('optim','constraint_tolerance','CSHelpWindow');">constraint tolerance</a>.

<<a href = "matlab: createExitMsg({'optimlib:sqpLineSearch:ExitNeg22basic','fmincon'},{'optimlib:sqpLineSearch:ExitNeg22detailed','1.000000e-06','1.000000e+00','1.000000e-06'},true,true);;">stopping criteria details</a>>
Step 105:
Mobile Platform 1 Pose: [0.790290224340521;-9.97359074947939;-6.64859618702464]
Robot Arm 1 Joint Angles: [-0.00246155353174371;1.8497105542391;-0.00246155353175017;-0.0072948938471877;-0.00246155353175017;-1.78389488316416;-0.00246155343126115]
Mobile Platform 2 Pose: [-2.36113416893958;9.97258483646258;6.37830214554436]
Robot Arm 2 Joint Angles: [0.0025685777709526;-2.05275617050912;0.00256857627675974;0.00650161998608434;0.0025685762767967;2.01092525389296;0.00256857696797631]
[警告: 矩阵接近奇异值，或者缩放错误。结果可能不准确。RCOND =  9.602539e-41。] 
[> 位置：<a href="matlab:matlab.internal.language.introspective.errorDocCallback('mobile_robot_CBLF', '/home/zzh/文档/Adaptive security constraints developed based on the threats with the greatest relative velocity/zzh_tex_0423/code/optimizedHumanRobotInteraction/matlab/Safety_control/mobile_robot_CBLF.m', 12)" style="font-weight:bold">mobile_robot_CBLF</a> (<a href="matlab: opentoline('/home/zzh/文档/Adaptive security constraints developed based on the threats with the greatest relative velocity/zzh_tex_0423/code/optimizedHumanRobotInteraction/matlab/Safety_control/mobile_robot_CBLF.m',12,0)">第 12 行</a>)
位置: <a href="matlab:matlab.internal.language.introspective.errorDocCallback('main_matlab', '/home/zzh/文档/Adaptive security constraints developed based on the threats with the greatest relative velocity/zzh_tex_0423/code/optimizedHumanRobotInteraction/matlab/main_matlab.m', 85)" style="font-weight:bold">main_matlab</a> (<a href="matlab: opentoline('/home/zzh/文档/Adaptive security constraints developed based on the threats with the greatest relative velocity/zzh_tex_0423/code/optimizedHumanRobotInteraction/matlab/main_matlab.m',85,0)">第 85 行</a>)
] 

<a href = "matlab: helpview('optim','no_feasible_point','CSHelpWindow');">Converged to an infeasible point</a>.

fmincon stopped because the <a href = "matlab: helpview('optim','norm_curr_step_simple_fminconip','CSHelpWindow');">size of the current step</a> is less than
the value of the <a href = "matlab: helpview('optim','step_size_tol','CSHelpWindow');">step size tolerance</a> but constraints are not
satisfied to within the value of the <a href = "matlab: helpview('optim','constraint_tolerance','CSHelpWindow');">constraint tolerance</a>.

<<a href = "matlab: createExitMsg({'optimlib:sqpLineSearch:ExitNeg22basic','fmincon'},{'optimlib:sqpLineSearch:ExitNeg22detailed','1.000000e-06','1.000000e+00','1.000000e-06'},true,true);;">stopping criteria details</a>>
[警告: 矩阵接近奇异值，或者缩放错误。结果可能不准确。RCOND =  8.742992e-41。] 
[> 位置：<a href="matlab:matlab.internal.language.introspective.errorDocCallback('mobile_robot_CBLF', '/home/zzh/文档/Adaptive security constraints developed based on the threats with the greatest relative velocity/zzh_tex_0423/code/optimizedHumanRobotInteraction/matlab/Safety_control/mobile_robot_CBLF.m', 12)" style="font-weight:bold">mobile_robot_CBLF</a> (<a href="matlab: opentoline('/home/zzh/文档/Adaptive security constraints developed based on the threats with the greatest relative velocity/zzh_tex_0423/code/optimizedHumanRobotInteraction/matlab/Safety_control/mobile_robot_CBLF.m',12,0)">第 12 行</a>)
位置: <a href="matlab:matlab.internal.language.introspective.errorDocCallback('main_matlab', '/home/zzh/文档/Adaptive security constraints developed based on the threats with the greatest relative velocity/zzh_tex_0423/code/optimizedHumanRobotInteraction/matlab/main_matlab.m', 91)" style="font-weight:bold">main_matlab</a> (<a href="matlab: opentoline('/home/zzh/文档/Adaptive security constraints developed based on the threats with the greatest relative velocity/zzh_tex_0423/code/optimizedHumanRobotInteraction/matlab/main_matlab.m',91,0)">第 91 行</a>)
] 

<a href = "matlab: helpview('optim','no_feasible_point','CSHelpWindow');">Converged to an infeasible point</a>.

fmincon stopped because the <a href = "matlab: helpview('optim','norm_curr_step_simple_fminconip','CSHelpWindow');">size of the current step</a> is less than
the value of the <a href = "matlab: helpview('optim','step_size_tol','CSHelpWindow');">step size tolerance</a> but constraints are not
satisfied to within the value of the <a href = "matlab: helpview('optim','constraint_tolerance','CSHelpWindow');">constraint tolerance</a>.

<<a href = "matlab: createExitMsg({'optimlib:sqpLineSearch:ExitNeg22basic','fmincon'},{'optimlib:sqpLineSearch:ExitNeg22detailed','1.000000e-06','1.000000e+00','1.000000e-06'},true,true);;">stopping criteria details</a>>
Step 106:
Mobile Platform 1 Pose: [0.790290224340521;-9.9716545616061;-6.65856939120107]
Robot Arm 1 Joint Angles: [-0.00246155353174374;2.15950061396652;-0.00246155353175018;-0.00729489384718758;-0.00246155353175018;-2.09368494289158;-0.00246155343126116]
Mobile Platform 2 Pose: [-2.36113416893958;9.97303106807051;6.37921555548163]
Robot Arm 2 Joint Angles: [0.0025685777709526;-1.98135911324072;0.00256857627675974;0.00650161998608436;0.0025685762767967;1.93952819662455;0.00256857696797631]
[警告: 矩阵接近奇异值，或者缩放错误。结果可能不准确。RCOND =  1.957717e-41。] 
[> 位置：<a href="matlab:matlab.internal.language.introspective.errorDocCallback('mobile_robot_CBLF', '/home/zzh/文档/Adaptive security constraints developed based on the threats with the greatest relative velocity/zzh_tex_0423/code/optimizedHumanRobotInteraction/matlab/Safety_control/mobile_robot_CBLF.m', 12)" style="font-weight:bold">mobile_robot_CBLF</a> (<a href="matlab: opentoline('/home/zzh/文档/Adaptive security constraints developed based on the threats with the greatest relative velocity/zzh_tex_0423/code/optimizedHumanRobotInteraction/matlab/Safety_control/mobile_robot_CBLF.m',12,0)">第 12 行</a>)
位置: <a href="matlab:matlab.internal.language.introspective.errorDocCallback('main_matlab', '/home/zzh/文档/Adaptive security constraints developed based on the threats with the greatest relative velocity/zzh_tex_0423/code/optimizedHumanRobotInteraction/matlab/main_matlab.m', 85)" style="font-weight:bold">main_matlab</a> (<a href="matlab: opentoline('/home/zzh/文档/Adaptive security constraints developed based on the threats with the greatest relative velocity/zzh_tex_0423/code/optimizedHumanRobotInteraction/matlab/main_matlab.m',85,0)">第 85 行</a>)
] 

<a href = "matlab: helpview('optim','no_feasible_point','CSHelpWindow');">Converged to an infeasible point</a>.

fmincon stopped because the <a href = "matlab: helpview('optim','norm_curr_step_simple_fminconip','CSHelpWindow');">size of the current step</a> is less than
the value of the <a href = "matlab: helpview('optim','step_size_tol','CSHelpWindow');">step size tolerance</a> but constraints are not
satisfied to within the value of the <a href = "matlab: helpview('optim','constraint_tolerance','CSHelpWindow');">constraint tolerance</a>.

<<a href = "matlab: createExitMsg({'optimlib:sqpLineSearch:ExitNeg22basic','fmincon'},{'optimlib:sqpLineSearch:ExitNeg22detailed','1.000000e-06','1.000000e+00','1.000000e-06'},true,true);;">stopping criteria details</a>>
[警告: 矩阵接近奇异值，或者缩放错误。结果可能不准确。RCOND =  3.090946e-41。] 
[> 位置：<a href="matlab:matlab.internal.language.introspective.errorDocCallback('mobile_robot_CBLF', '/home/zzh/文档/Adaptive security constraints developed based on the threats with the greatest relative velocity/zzh_tex_0423/code/optimizedHumanRobotInteraction/matlab/Safety_control/mobile_robot_CBLF.m', 12)" style="font-weight:bold">mobile_robot_CBLF</a> (<a href="matlab: opentoline('/home/zzh/文档/Adaptive security constraints developed based on the threats with the greatest relative velocity/zzh_tex_0423/code/optimizedHumanRobotInteraction/matlab/Safety_control/mobile_robot_CBLF.m',12,0)">第 12 行</a>)
位置: <a href="matlab:matlab.internal.language.introspective.errorDocCallback('main_matlab', '/home/zzh/文档/Adaptive security constraints developed based on the threats with the greatest relative velocity/zzh_tex_0423/code/optimizedHumanRobotInteraction/matlab/main_matlab.m', 91)" style="font-weight:bold">main_matlab</a> (<a href="matlab: opentoline('/home/zzh/文档/Adaptive security constraints developed based on the threats with the greatest relative velocity/zzh_tex_0423/code/optimizedHumanRobotInteraction/matlab/main_matlab.m',91,0)">第 91 行</a>)
] 

<a href = "matlab: helpview('optim','no_feasible_point','CSHelpWindow');">Converged to an infeasible point</a>.

fmincon stopped because the <a href = "matlab: helpview('optim','norm_curr_step_simple_fminconip','CSHelpWindow');">size of the current step</a> is less than
the value of the <a href = "matlab: helpview('optim','step_size_tol','CSHelpWindow');">step size tolerance</a> but constraints are not
satisfied to within the value of the <a href = "matlab: helpview('optim','constraint_tolerance','CSHelpWindow');">constraint tolerance</a>.

<<a href = "matlab: createExitMsg({'optimlib:sqpLineSearch:ExitNeg22basic','fmincon'},{'optimlib:sqpLineSearch:ExitNeg22detailed','1.000000e-06','1.000000e+00','1.000000e-06'},true,true);;">stopping criteria details</a>>
Step 107:
Mobile Platform 1 Pose: [0.790290224340521;-9.97338360988037;-6.64958663100458]
Robot Arm 1 Joint Angles: [-0.00246155353174372;1.88285289008223;-0.00246155353175017;-0.00729489384718769;-0.00246155353175017;-1.81703721900728;-0.00246155343126115]
Mobile Platform 2 Pose: [-2.36113416893958;9.97364125155742;6.37998454218795]
Robot Arm 2 Joint Angles: [0.00256857777095259;-1.88372975533442;0.00256857627675973;0.00650161998608439;0.00256857627679669;1.84189883871826;0.0025685769679763]
[警告: 矩阵接近奇异值，或者缩放错误。结果可能不准确。RCOND =  7.338558e-42。] 
[> 位置：<a href="matlab:matlab.internal.language.introspective.errorDocCallback('mobile_robot_CBLF', '/home/zzh/文档/Adaptive security constraints developed based on the threats with the greatest relative velocity/zzh_tex_0423/code/optimizedHumanRobotInteraction/matlab/Safety_control/mobile_robot_CBLF.m', 12)" style="font-weight:bold">mobile_robot_CBLF</a> (<a href="matlab: opentoline('/home/zzh/文档/Adaptive security constraints developed based on the threats with the greatest relative velocity/zzh_tex_0423/code/optimizedHumanRobotInteraction/matlab/Safety_control/mobile_robot_CBLF.m',12,0)">第 12 行</a>)
位置: <a href="matlab:matlab.internal.language.introspective.errorDocCallback('main_matlab', '/home/zzh/文档/Adaptive security constraints developed based on the threats with the greatest relative velocity/zzh_tex_0423/code/optimizedHumanRobotInteraction/matlab/main_matlab.m', 85)" style="font-weight:bold">main_matlab</a> (<a href="matlab: opentoline('/home/zzh/文档/Adaptive security constraints developed based on the threats with the greatest relative velocity/zzh_tex_0423/code/optimizedHumanRobotInteraction/matlab/main_matlab.m',85,0)">第 85 行</a>)
] 

<a href = "matlab: helpview('optim','no_feasible_point','CSHelpWindow');">Converged to an infeasible point</a>.

fmincon stopped because the <a href = "matlab: helpview('optim','norm_curr_step_simple_fminconip','CSHelpWindow');">size of the current step</a> is less than
the value of the <a href = "matlab: helpview('optim','step_size_tol','CSHelpWindow');">step size tolerance</a> but constraints are not
satisfied to within the value of the <a href = "matlab: helpview('optim','constraint_tolerance','CSHelpWindow');">constraint tolerance</a>.

<<a href = "matlab: createExitMsg({'optimlib:sqpLineSearch:ExitNeg22basic','fmincon'},{'optimlib:sqpLineSearch:ExitNeg22detailed','1.000000e-06','1.000000e+00','1.000000e-06'},true,true);;">stopping criteria details</a>>
[警告: 矩阵接近奇异值，或者缩放错误。结果可能不准确。RCOND =  9.488166e-42。] 
[> 位置：<a href="matlab:matlab.internal.language.introspective.errorDocCallback('mobile_robot_CBLF', '/home/zzh/文档/Adaptive security constraints developed based on the threats with the greatest relative velocity/zzh_tex_0423/code/optimizedHumanRobotInteraction/matlab/Safety_control/mobile_robot_CBLF.m', 12)" style="font-weight:bold">mobile_robot_CBLF</a> (<a href="matlab: opentoline('/home/zzh/文档/Adaptive security constraints developed based on the threats with the greatest relative velocity/zzh_tex_0423/code/optimizedHumanRobotInteraction/matlab/Safety_control/mobile_robot_CBLF.m',12,0)">第 12 行</a>)
位置: <a href="matlab:matlab.internal.language.introspective.errorDocCallback('main_matlab', '/home/zzh/文档/Adaptive security constraints developed based on the threats with the greatest relative velocity/zzh_tex_0423/code/optimizedHumanRobotInteraction/matlab/main_matlab.m', 91)" style="font-weight:bold">main_matlab</a> (<a href="matlab: opentoline('/home/zzh/文档/Adaptive security constraints developed based on the threats with the greatest relative velocity/zzh_tex_0423/code/optimizedHumanRobotInteraction/matlab/main_matlab.m',91,0)">第 91 行</a>)
] 

<a href = "matlab: helpview('optim','no_feasible_point','CSHelpWindow');">Converged to an infeasible point</a>.

fmincon stopped because the <a href = "matlab: helpview('optim','norm_curr_step_simple_fminconip','CSHelpWindow');">size of the current step</a> is less than
the value of the <a href = "matlab: helpview('optim','step_size_tol','CSHelpWindow');">step size tolerance</a> but constraints are not
satisfied to within the value of the <a href = "matlab: helpview('optim','constraint_tolerance','CSHelpWindow');">constraint tolerance</a>.

<<a href = "matlab: createExitMsg({'optimlib:sqpLineSearch:ExitNeg22basic','fmincon'},{'optimlib:sqpLineSearch:ExitNeg22detailed','1.000000e-06','1.000000e+00','1.000000e-06'},true,true);;">stopping criteria details</a>>
Step 108:
Mobile Platform 1 Pose: [0.790290224340521;-9.97243055687622;-6.65470279777819]
Robot Arm 1 Joint Angles: [-0.00246155353174373;2.03534137074599;-0.00246155353175018;-0.00729489384718763;-0.00246155353175018;-1.96952569967105;-0.00246155343126116]
Mobile Platform 2 Pose: [-2.36113416893958;9.97209734844687;6.37765758763962]
Robot Arm 2 Joint Angles: [0.0025685777709526;-2.13075425302282;0.00256857627675975;0.00650161998608431;0.00256857627679671;2.08892333640666;0.00256857696797632]
[警告: 矩阵接近奇异值，或者缩放错误。结果可能不准确。RCOND =  4.660504e-42。] 
[> 位置：<a href="matlab:matlab.internal.language.introspective.errorDocCallback('mobile_robot_CBLF', '/home/zzh/文档/Adaptive security constraints developed based on the threats with the greatest relative velocity/zzh_tex_0423/code/optimizedHumanRobotInteraction/matlab/Safety_control/mobile_robot_CBLF.m', 12)" style="font-weight:bold">mobile_robot_CBLF</a> (<a href="matlab: opentoline('/home/zzh/文档/Adaptive security constraints developed based on the threats with the greatest relative velocity/zzh_tex_0423/code/optimizedHumanRobotInteraction/matlab/Safety_control/mobile_robot_CBLF.m',12,0)">第 12 行</a>)
位置: <a href="matlab:matlab.internal.language.introspective.errorDocCallback('main_matlab', '/home/zzh/文档/Adaptive security constraints developed based on the threats with the greatest relative velocity/zzh_tex_0423/code/optimizedHumanRobotInteraction/matlab/main_matlab.m', 85)" style="font-weight:bold">main_matlab</a> (<a href="matlab: opentoline('/home/zzh/文档/Adaptive security constraints developed based on the threats with the greatest relative velocity/zzh_tex_0423/code/optimizedHumanRobotInteraction/matlab/main_matlab.m',85,0)">第 85 行</a>)
] 

<a href = "matlab: helpview('optim','no_feasible_point','CSHelpWindow');">Converged to an infeasible point</a>.

fmincon stopped because the <a href = "matlab: helpview('optim','norm_curr_step_simple_fminconip','CSHelpWindow');">size of the current step</a> is less than
the value of the <a href = "matlab: helpview('optim','step_size_tol','CSHelpWindow');">step size tolerance</a> but constraints are not
satisfied to within the value of the <a href = "matlab: helpview('optim','constraint_tolerance','CSHelpWindow');">constraint tolerance</a>.

<<a href = "matlab: createExitMsg({'optimlib:sqpLineSearch:ExitNeg22basic','fmincon'},{'optimlib:sqpLineSearch:ExitNeg22detailed','1.000000e-06','1.000000e+00','1.000000e-06'},true,true);;">stopping criteria details</a>>
[警告: 矩阵接近奇异值，或者缩放错误。结果可能不准确。RCOND =  4.485316e-42。] 
[> 位置：<a href="matlab:matlab.internal.language.introspective.errorDocCallback('mobile_robot_CBLF', '/home/zzh/文档/Adaptive security constraints developed based on the threats with the greatest relative velocity/zzh_tex_0423/code/optimizedHumanRobotInteraction/matlab/Safety_control/mobile_robot_CBLF.m', 12)" style="font-weight:bold">mobile_robot_CBLF</a> (<a href="matlab: opentoline('/home/zzh/文档/Adaptive security constraints developed based on the threats with the greatest relative velocity/zzh_tex_0423/code/optimizedHumanRobotInteraction/matlab/Safety_control/mobile_robot_CBLF.m',12,0)">第 12 行</a>)
位置: <a href="matlab:matlab.internal.language.introspective.errorDocCallback('main_matlab', '/home/zzh/文档/Adaptive security constraints developed based on the threats with the greatest relative velocity/zzh_tex_0423/code/optimizedHumanRobotInteraction/matlab/main_matlab.m', 91)" style="font-weight:bold">main_matlab</a> (<a href="matlab: opentoline('/home/zzh/文档/Adaptive security constraints developed based on the threats with the greatest relative velocity/zzh_tex_0423/code/optimizedHumanRobotInteraction/matlab/main_matlab.m',91,0)">第 91 行</a>)
] 

<a href = "matlab: helpview('optim','no_feasible_point','CSHelpWindow');">Converged to an infeasible point</a>.

fmincon stopped because the <a href = "matlab: helpview('optim','norm_curr_step_simple_fminconip','CSHelpWindow');">size of the current step</a> is less than
the value of the <a href = "matlab: helpview('optim','step_size_tol','CSHelpWindow');">step size tolerance</a> but constraints are not
satisfied to within the value of the <a href = "matlab: helpview('optim','constraint_tolerance','CSHelpWindow');">constraint tolerance</a>.

<<a href = "matlab: createExitMsg({'optimlib:sqpLineSearch:ExitNeg22basic','fmincon'},{'optimlib:sqpLineSearch:ExitNeg22detailed','1.000000e-06','1.000000e+00','1.000000e-06'},true,true);;">stopping criteria details</a>>
Step 109:
Mobile Platform 1 Pose: [0.790290224340521;-9.97243379917853;-6.65448168684159]
Robot Arm 1 Joint Angles: [-0.00246155353174373;2.03482260237744;-0.00246155353175018;-0.00729489384718763;-0.00246155353175018;-1.9690069313025;-0.00246155343126116]
Mobile Platform 2 Pose: [-2.36113416893958;9.97400693574483;6.38068636651553]
Robot Arm 2 Joint Angles: [0.00256857777095259;-1.82522028534928;0.00256857627675973;0.00650161998608441;0.00256857627679669;1.78338936873312;0.0025685769679763]
[警告: 矩阵接近奇异值，或者缩放错误。结果可能不准确。RCOND =  9.984439e-43。] 
[> 位置：<a href="matlab:matlab.internal.language.introspective.errorDocCallback('mobile_robot_CBLF', '/home/zzh/文档/Adaptive security constraints developed based on the threats with the greatest relative velocity/zzh_tex_0423/code/optimizedHumanRobotInteraction/matlab/Safety_control/mobile_robot_CBLF.m', 12)" style="font-weight:bold">mobile_robot_CBLF</a> (<a href="matlab: opentoline('/home/zzh/文档/Adaptive security constraints developed based on the threats with the greatest relative velocity/zzh_tex_0423/code/optimizedHumanRobotInteraction/matlab/Safety_control/mobile_robot_CBLF.m',12,0)">第 12 行</a>)
位置: <a href="matlab:matlab.internal.language.introspective.errorDocCallback('main_matlab', '/home/zzh/文档/Adaptive security constraints developed based on the threats with the greatest relative velocity/zzh_tex_0423/code/optimizedHumanRobotInteraction/matlab/main_matlab.m', 85)" style="font-weight:bold">main_matlab</a> (<a href="matlab: opentoline('/home/zzh/文档/Adaptive security constraints developed based on the threats with the greatest relative velocity/zzh_tex_0423/code/optimizedHumanRobotInteraction/matlab/main_matlab.m',85,0)">第 85 行</a>)
] 

<a href = "matlab: helpview('optim','no_feasible_point','CSHelpWindow');">Converged to an infeasible point</a>.

fmincon stopped because the <a href = "matlab: helpview('optim','norm_curr_step_simple_fminconip','CSHelpWindow');">size of the current step</a> is less than
the value of the <a href = "matlab: helpview('optim','step_size_tol','CSHelpWindow');">step size tolerance</a> but constraints are not
satisfied to within the value of the <a href = "matlab: helpview('optim','constraint_tolerance','CSHelpWindow');">constraint tolerance</a>.

<<a href = "matlab: createExitMsg({'optimlib:sqpLineSearch:ExitNeg22basic','fmincon'},{'optimlib:sqpLineSearch:ExitNeg22detailed','1.000000e-06','1.000000e+00','1.000000e-06'},true,true);;">stopping criteria details</a>>
[警告: 矩阵接近奇异值，或者缩放错误。结果可能不准确。RCOND =  1.454542e-42。] 
[> 位置：<a href="matlab:matlab.internal.language.introspective.errorDocCallback('mobile_robot_CBLF', '/home/zzh/文档/Adaptive security constraints developed based on the threats with the greatest relative velocity/zzh_tex_0423/code/optimizedHumanRobotInteraction/matlab/Safety_control/mobile_robot_CBLF.m', 12)" style="font-weight:bold">mobile_robot_CBLF</a> (<a href="matlab: opentoline('/home/zzh/文档/Adaptive security constraints developed based on the threats with the greatest relative velocity/zzh_tex_0423/code/optimizedHumanRobotInteraction/matlab/Safety_control/mobile_robot_CBLF.m',12,0)">第 12 行</a>)
位置: <a href="matlab:matlab.internal.language.introspective.errorDocCallback('main_matlab', '/home/zzh/文档/Adaptive security constraints developed based on the threats with the greatest relative velocity/zzh_tex_0423/code/optimizedHumanRobotInteraction/matlab/main_matlab.m', 91)" style="font-weight:bold">main_matlab</a> (<a href="matlab: opentoline('/home/zzh/文档/Adaptive security constraints developed based on the threats with the greatest relative velocity/zzh_tex_0423/code/optimizedHumanRobotInteraction/matlab/main_matlab.m',91,0)">第 91 行</a>)
] 

<a href = "matlab: helpview('optim','no_feasible_point','CSHelpWindow');">Converged to an infeasible point</a>.

fmincon stopped because the <a href = "matlab: helpview('optim','norm_curr_step_simple_fminconip','CSHelpWindow');">size of the current step</a> is less than
the value of the <a href = "matlab: helpview('optim','step_size_tol','CSHelpWindow');">step size tolerance</a> but constraints are not
satisfied to within the value of the <a href = "matlab: helpview('optim','constraint_tolerance','CSHelpWindow');">constraint tolerance</a>.

<<a href = "matlab: createExitMsg({'optimlib:sqpLineSearch:ExitNeg22basic','fmincon'},{'optimlib:sqpLineSearch:ExitNeg22detailed','1.000000e-06','1.000000e+00','1.000000e-06'},true,true);;">stopping criteria details</a>>
Step 110:
Mobile Platform 1 Pose: [0.790290224340521;-9.97338165887696;-6.6497796359533]
Robot Arm 1 Joint Angles: [-0.00246155353174372;1.88316505062784;-0.00246155353175017;-0.00729489384718769;-0.00246155353175017;-1.81734937955289;-0.00246155343126115]
Mobile Platform 2 Pose: [-2.36113416893958;9.97227037822561;6.37778814753391]
Robot Arm 2 Joint Angles: [0.0025685777709526;-2.10306948842495;0.00256857627675974;0.00650161998608432;0.00256857627679671;2.06123857180879;0.00256857696797631]
[警告: 矩阵接近奇异值，或者缩放错误。结果可能不准确。RCOND =  3.918141e-43。] 
[> 位置：<a href="matlab:matlab.internal.language.introspective.errorDocCallback('mobile_robot_CBLF', '/home/zzh/文档/Adaptive security constraints developed based on the threats with the greatest relative velocity/zzh_tex_0423/code/optimizedHumanRobotInteraction/matlab/Safety_control/mobile_robot_CBLF.m', 12)" style="font-weight:bold">mobile_robot_CBLF</a> (<a href="matlab: opentoline('/home/zzh/文档/Adaptive security constraints developed based on the threats with the greatest relative velocity/zzh_tex_0423/code/optimizedHumanRobotInteraction/matlab/Safety_control/mobile_robot_CBLF.m',12,0)">第 12 行</a>)
位置: <a href="matlab:matlab.internal.language.introspective.errorDocCallback('main_matlab', '/home/zzh/文档/Adaptive security constraints developed based on the threats with the greatest relative velocity/zzh_tex_0423/code/optimizedHumanRobotInteraction/matlab/main_matlab.m', 85)" style="font-weight:bold">main_matlab</a> (<a href="matlab: opentoline('/home/zzh/文档/Adaptive security constraints developed based on the threats with the greatest relative velocity/zzh_tex_0423/code/optimizedHumanRobotInteraction/matlab/main_matlab.m',85,0)">第 85 行</a>)
] 

<a href = "matlab: helpview('optim','no_feasible_point','CSHelpWindow');">Converged to an infeasible point</a>.

fmincon stopped because the <a href = "matlab: helpview('optim','norm_curr_step_simple_fminconip','CSHelpWindow');">size of the current step</a> is less than
the value of the <a href = "matlab: helpview('optim','step_size_tol','CSHelpWindow');">step size tolerance</a> but constraints are not
satisfied to within the value of the <a href = "matlab: helpview('optim','constraint_tolerance','CSHelpWindow');">constraint tolerance</a>.

<<a href = "matlab: createExitMsg({'optimlib:sqpLineSearch:ExitNeg22basic','fmincon'},{'optimlib:sqpLineSearch:ExitNeg22detailed','1.000000e-06','1.000000e+00','1.000000e-06'},true,true);;">stopping criteria details</a>>
[警告: 矩阵接近奇异值，或者缩放错误。结果可能不准确。RCOND =  4.490566e-43。] 
[> 位置：<a href="matlab:matlab.internal.language.introspective.errorDocCallback('mobile_robot_CBLF', '/home/zzh/文档/Adaptive security constraints developed based on the threats with the greatest relative velocity/zzh_tex_0423/code/optimizedHumanRobotInteraction/matlab/Safety_control/mobile_robot_CBLF.m', 12)" style="font-weight:bold">mobile_robot_CBLF</a> (<a href="matlab: opentoline('/home/zzh/文档/Adaptive security constraints developed based on the threats with the greatest relative velocity/zzh_tex_0423/code/optimizedHumanRobotInteraction/matlab/Safety_control/mobile_robot_CBLF.m',12,0)">第 12 行</a>)
位置: <a href="matlab:matlab.internal.language.introspective.errorDocCallback('main_matlab', '/home/zzh/文档/Adaptive security constraints developed based on the threats with the greatest relative velocity/zzh_tex_0423/code/optimizedHumanRobotInteraction/matlab/main_matlab.m', 91)" style="font-weight:bold">main_matlab</a> (<a href="matlab: opentoline('/home/zzh/文档/Adaptive security constraints developed based on the threats with the greatest relative velocity/zzh_tex_0423/code/optimizedHumanRobotInteraction/matlab/main_matlab.m',91,0)">第 91 行</a>)
] 

<a href = "matlab: helpview('optim','no_feasible_point','CSHelpWindow');">Converged to an infeasible point</a>.

fmincon stopped because the <a href = "matlab: helpview('optim','norm_curr_step_simple_fminconip','CSHelpWindow');">size of the current step</a> is less than
the value of the <a href = "matlab: helpview('optim','step_size_tol','CSHelpWindow');">step size tolerance</a> but constraints are not
satisfied to within the value of the <a href = "matlab: helpview('optim','constraint_tolerance','CSHelpWindow');">constraint tolerance</a>.

<<a href = "matlab: createExitMsg({'optimlib:sqpLineSearch:ExitNeg22basic','fmincon'},{'optimlib:sqpLineSearch:ExitNeg22detailed','1.000000e-06','1.000000e+00','1.000000e-06'},true,true);;">stopping criteria details</a>>
Step 111:
Mobile Platform 1 Pose: [0.790290224340521;-9.97165543437654;-6.65855896626748]
Robot Arm 1 Joint Angles: [-0.00246155353174374;2.15936097069582;-0.00246155353175018;-0.00729489384718758;-0.00246155353175018;-2.09354529962088;-0.00246155343126116]
Mobile Platform 2 Pose: [-2.36113416893958;9.97339497973043;6.37974736725967]
Robot Arm 2 Joint Angles: [0.0025685777709526;-1.92313324765411;0.00256857627675973;0.00650161998608438;0.00256857627679669;1.88130233103795;0.0025685769679763]
[警告: 矩阵接近奇异值，或者缩放错误。结果可能不准确。RCOND =  2.163013e-43。] 
[> 位置：<a href="matlab:matlab.internal.language.introspective.errorDocCallback('mobile_robot_CBLF', '/home/zzh/文档/Adaptive security constraints developed based on the threats with the greatest relative velocity/zzh_tex_0423/code/optimizedHumanRobotInteraction/matlab/Safety_control/mobile_robot_CBLF.m', 12)" style="font-weight:bold">mobile_robot_CBLF</a> (<a href="matlab: opentoline('/home/zzh/文档/Adaptive security constraints developed based on the threats with the greatest relative velocity/zzh_tex_0423/code/optimizedHumanRobotInteraction/matlab/Safety_control/mobile_robot_CBLF.m',12,0)">第 12 行</a>)
位置: <a href="matlab:matlab.internal.language.introspective.errorDocCallback('main_matlab', '/home/zzh/文档/Adaptive security constraints developed based on the threats with the greatest relative velocity/zzh_tex_0423/code/optimizedHumanRobotInteraction/matlab/main_matlab.m', 85)" style="font-weight:bold">main_matlab</a> (<a href="matlab: opentoline('/home/zzh/文档/Adaptive security constraints developed based on the threats with the greatest relative velocity/zzh_tex_0423/code/optimizedHumanRobotInteraction/matlab/main_matlab.m',85,0)">第 85 行</a>)
] 

<a href = "matlab: helpview('optim','no_feasible_point','CSHelpWindow');">Converged to an infeasible point</a>.

fmincon stopped because the <a href = "matlab: helpview('optim','norm_curr_step_simple_fminconip','CSHelpWindow');">size of the current step</a> is less than
the value of the <a href = "matlab: helpview('optim','step_size_tol','CSHelpWindow');">step size tolerance</a> but constraints are not
satisfied to within the value of the <a href = "matlab: helpview('optim','constraint_tolerance','CSHelpWindow');">constraint tolerance</a>.

<<a href = "matlab: createExitMsg({'optimlib:sqpLineSearch:ExitNeg22basic','fmincon'},{'optimlib:sqpLineSearch:ExitNeg22detailed','1.000000e-06','1.000000e+00','1.000000e-06'},true,true);;">stopping criteria details</a>>
[警告: 矩阵接近奇异值，或者缩放错误。结果可能不准确。RCOND =  3.039175e-43。] 
[> 位置：<a href="matlab:matlab.internal.language.introspective.errorDocCallback('mobile_robot_CBLF', '/home/zzh/文档/Adaptive security constraints developed based on the threats with the greatest relative velocity/zzh_tex_0423/code/optimizedHumanRobotInteraction/matlab/Safety_control/mobile_robot_CBLF.m', 12)" style="font-weight:bold">mobile_robot_CBLF</a> (<a href="matlab: opentoline('/home/zzh/文档/Adaptive security constraints developed based on the threats with the greatest relative velocity/zzh_tex_0423/code/optimizedHumanRobotInteraction/matlab/Safety_control/mobile_robot_CBLF.m',12,0)">第 12 行</a>)
位置: <a href="matlab:matlab.internal.language.introspective.errorDocCallback('main_matlab', '/home/zzh/文档/Adaptive security constraints developed based on the threats with the greatest relative velocity/zzh_tex_0423/code/optimizedHumanRobotInteraction/matlab/main_matlab.m', 91)" style="font-weight:bold">main_matlab</a> (<a href="matlab: opentoline('/home/zzh/文档/Adaptive security constraints developed based on the threats with the greatest relative velocity/zzh_tex_0423/code/optimizedHumanRobotInteraction/matlab/main_matlab.m',91,0)">第 91 行</a>)
] 

<a href = "matlab: helpview('optim','no_feasible_point','CSHelpWindow');">Converged to an infeasible point</a>.

fmincon stopped because the <a href = "matlab: helpview('optim','norm_curr_step_simple_fminconip','CSHelpWindow');">size of the current step</a> is less than
the value of the <a href = "matlab: helpview('optim','step_size_tol','CSHelpWindow');">step size tolerance</a> but constraints are not
satisfied to within the value of the <a href = "matlab: helpview('optim','constraint_tolerance','CSHelpWindow');">constraint tolerance</a>.

<<a href = "matlab: createExitMsg({'optimlib:sqpLineSearch:ExitNeg22basic','fmincon'},{'optimlib:sqpLineSearch:ExitNeg22detailed','1.000000e-06','1.000000e+00','1.000000e-06'},true,true);;">stopping criteria details</a>>
Step 112:
Mobile Platform 1 Pose: [0.790290224340521;-9.97359151357461;-6.64859379431819]
Robot Arm 1 Joint Angles: [-0.00246155353174371;1.84958829900412;-0.00246155353175017;-0.0072948938471877;-0.00246155353175017;-1.78377262792918;-0.00246155343126115]
Mobile Platform 2 Pose: [-2.36113416893958;9.97332262688255;6.37939738320075]
Robot Arm 2 Joint Angles: [0.0025685777709526;-1.93470970331395;0.00256857627675973;0.00650161998608437;0.0025685762767967;1.89287878669778;0.0025685769679763]
[警告: 矩阵接近奇异值，或者缩放错误。结果可能不准确。RCOND =  5.261986e-44。] 
[> 位置：<a href="matlab:matlab.internal.language.introspective.errorDocCallback('mobile_robot_CBLF', '/home/zzh/文档/Adaptive security constraints developed based on the threats with the greatest relative velocity/zzh_tex_0423/code/optimizedHumanRobotInteraction/matlab/Safety_control/mobile_robot_CBLF.m', 12)" style="font-weight:bold">mobile_robot_CBLF</a> (<a href="matlab: opentoline('/home/zzh/文档/Adaptive security constraints developed based on the threats with the greatest relative velocity/zzh_tex_0423/code/optimizedHumanRobotInteraction/matlab/Safety_control/mobile_robot_CBLF.m',12,0)">第 12 行</a>)
位置: <a href="matlab:matlab.internal.language.introspective.errorDocCallback('main_matlab', '/home/zzh/文档/Adaptive security constraints developed based on the threats with the greatest relative velocity/zzh_tex_0423/code/optimizedHumanRobotInteraction/matlab/main_matlab.m', 85)" style="font-weight:bold">main_matlab</a> (<a href="matlab: opentoline('/home/zzh/文档/Adaptive security constraints developed based on the threats with the greatest relative velocity/zzh_tex_0423/code/optimizedHumanRobotInteraction/matlab/main_matlab.m',85,0)">第 85 行</a>)
] 

<a href = "matlab: helpview('optim','no_feasible_point','CSHelpWindow');">Converged to an infeasible point</a>.

fmincon stopped because the <a href = "matlab: helpview('optim','norm_curr_step_simple_fminconip','CSHelpWindow');">size of the current step</a> is less than
the value of the <a href = "matlab: helpview('optim','step_size_tol','CSHelpWindow');">step size tolerance</a> but constraints are not
[truncated: 20,849,807 more chars]
