# Supplementary material for: Revised Control Barrier Function with Sensing of Threats from Relative Velocity Between Humans and Mobile Robots
Source: Sensors (Basel). 2025 Jun 27;25(13):4005. doi: 10.3390/s25134005 (PMC12251740; doi:10.3390/s25134005)
Supplement: Supplementary file 1 [file sensors-25-04005-s001.zip › code/Safety_control/support/ScrewToAxis.m]

function S = ScrewToAxis(q, s, h)
% *** CHAPTER 3: RIGID-BODY MOTIONS ***
% Takes q: a point lying on the screw axis,
%       s: a unit vector in the direction of the screw axis, 
%       h: the pitch of the screw axis.
% Returns the corresponding normalized screw axis.
% Example Input:
% 
% clear; clc;
% q = [3; 0; 0];
% s = [0; 0; 1];
% h = 2;
% S = ScrewToAxis(q, s, h)
% 
% Output:
% S =
%     0
%     0
%     1
%     0
%    -3
%     2

S = [s; cross(q, s) + h * s];
end
