# Supplementary material for: Revised Control Barrier Function with Sensing of Threats from Relative Velocity Between Humans and Mobile Robots
Source: Sensors (Basel). 2025 Jun 27;25(13):4005. doi: 10.3390/s25134005 (PMC12251740; doi:10.3390/s25134005)
Supplement: Supplementary file 1 [file sensors-25-04005-s001.zip › code/Safety_control/support/NearZero.m]

function judge = NearZero(near)
% *** BASIC HELPER FUNCTIONS ***
% Takes a scalar.
% Checks if the scalar is small enough to be neglected.
% Example Input:
%  
% clear; clc;
% near = -1e-7;
% judge = NearZero(near)
% 
% Output:
% judge =
%     1

judge = norm(near) < 1e-6;
end
