# Supplementary material for: Revised Control Barrier Function with Sensing of Threats from Relative Velocity Between Humans and Mobile Robots
Source: Sensors (Basel). 2025 Jun 27;25(13):4005. doi: 10.3390/s25134005 (PMC12251740; doi:10.3390/s25134005)
Supplement: Supplementary file 1 [file sensors-25-04005-s001.zip › code/Safety_control/support/se3ToVec.m]

function V = se3ToVec(se3mat)
% *** CHAPTER 3: RIGID-BODY MOTIONS ***
% Takes se3mat a 4x4 se(3) matrix
% Returns the corresponding 6-vector (representing spatial velocity).
% Example Input:
% 
% clear; clc;
% se3mat = [[0, -3, 2, 4]; [3, 0, -1, 5]; [-2, 1, 0, 6]; [0, 0, 0, 0]];
% V = se3ToVec(se3mat)
% 
% Output:
% V =
%     1
%     2
%     3
%     4
%     5
%     6

V = [se3mat(3, 2); se3mat(1, 3); se3mat(2, 1); se3mat(1: 3, 4)];
end
