# Supplementary material for: Revised Control Barrier Function with Sensing of Threats from Relative Velocity Between Humans and Mobile Robots
Source: Sensors (Basel). 2025 Jun 27;25(13):4005. doi: 10.3390/s25134005 (PMC12251740; doi:10.3390/s25134005)
Supplement: Supplementary file 1 [file sensors-25-04005-s001.zip › code/Safety_control/support/JacobianSpace.m]

function Js = JacobianSpace(Slist, thetalist)
% *** CHAPTER 5: VELOCITY KINEMATICS AND STATICS ***
% Takes Slist: The joint screw axes in the space frame when the manipulator
%              is at the home position, in the format of a matrix with the
%              screw axes as the columns,
%       thetalist: A list of joint coordinates. 
% Returns the corresponding space Jacobian (6xn real numbers).
% Example Input:
% 
% clear; clc;
% Slist = [[0; 0; 1;   0; 0.2; 0.2], ...
%        [1; 0; 0;   2;   0;   3], ...
%        [0; 1; 0;   0;   2;   1], ...
%        [1; 0; 0; 0.2; 0.3; 0.4]];
% thetalist = [0.2; 1.1; 0.1; 1.2];
% Js = JacobianSpace(Slist, thetalist)
% 
% Output:
% Js =
%         0    0.9801   -0.0901    0.9575
%         0    0.1987    0.4446    0.2849
%    1.0000         0    0.8912   -0.0453
%         0    1.9522   -2.2164   -0.5116
%    0.2000    0.4365   -2.4371    2.7754
%    0.2000    2.9603    3.2357    2.2251

Js = Slist;
T = eye(4);
for i = 2: length(thetalist)
    T = T * MatrixExp6(VecTose3(Slist(:, i - 1) * thetalist(i - 1)));
	Js(:, i) = Adjoint(T) * Slist(:, i);
end
end
