# Supplementary material for: Revised Control Barrier Function with Sensing of Threats from Relative Velocity Between Humans and Mobile Robots
Source: Sensors (Basel). 2025 Jun 27;25(13):4005. doi: 10.3390/s25134005 (PMC12251740; doi:10.3390/s25134005)
Supplement: Supplementary file 1 [file sensors-25-04005-s001.zip › code/Safety_control/support/runscript.asv]

%% Creating Desired Trajectory:

disp('Generating reference trajectory.')
Tse_initial = [0 0 1 0; 0 1 0 0; -1 0 0 0.5; 0 0 0 1]; 
Tsc_initial = input('Tsc_initial?');
Tsc_initial = [0 0 1 -10; 0 1 0 -10; -1 0 0 0; 0 0 0 1];
Tsc_final = input('Tsc_final?');
Tsc_final = [0 0 1 10; 0 1 0 10; -1 0 0 0; 0 0 0 1];
Tce_grasp = [0 0 1 0; 0 1 0 0; -1 0 0 0; 0 0 0 1];
Tce_standoff = [0 0 1 0; 0 1 0 0; -1 0 0 0.03; 0 0 0 1];
k = input('k?'); 
k = 1;
traj_desired = TrajectoryGenerator(Tse_initial, Tsc_initial, Tsc_final, Tce_grasp, ...
    Tce_standoff, k);  % aka Tse(t)

%% Initial Values/Parameters:

disp('Inputting initial values and parameters.')
curr_config = [0.352; -0.335; 0.121;...   % aka variable q(t)
              -0.289; -0.120; -0.167; -0.176; ...   % fulfilling the requirement of at least 30 degrees 
               0.459; 0; 0; 0; 0; 0];                % of orientation error and 0.2 m of position error
z = 0.0963;
Kp = input('Kp?'); 
Kp = 0.5*ones(1,6);
Ki = input('Ki?'); 
Ki = 0.5*ones(1,6); 
r = 0.0475; 
l = 0.47/2;
w = 0.3/2;
F = r/4 * [-1/(l+w) 1/(l+w) 1/(l+w) -1/(l+w);1 1 1 1;-1 1 -1 1];
F6 = [0 0 0 0; 0 0 0 0; F; 0 0 0 0];
M0e = [1 0 0 0.033; 0 1 0 0; 0 0 1 0.6546; 0 0 0 1];
Blist = [0  0 0 0 0; ...
         0 -1 -1 -1 0; ...
         1  0 0 0 1; ...
         0 -0.5076 -0.3526 -0.2176 0; ...
         0.033 0 0 0 0; 0 0 0 0 0]; 
Tb0 = [1 0 0 0.1662; 0 1 0 0; 0 0 1 0.0026; 0 0 0 1];
delta_t = 0.01;
max_speed = 15;

%% Iterating through Trajectory:

traj_actual = [];
Xerr_list = [];

disp('Iterating through reference trajectory to produce controlled trajectory.')

for i = 1: 1: (size(traj_desired,1)-1)
    
    % Calculating control law to generate wheel and joint controls:
    
    % 当前时刻期望位置
    Xd = [traj_desired{i,1} traj_desired{i,2} traj_desired{i,3} traj_desired{i,10}; ...
          traj_desired{i,4} traj_desired{i,5} traj_desired{i,6} traj_desired{i,11}; ...
          traj_desired{i,7} traj_desired{i,8} traj_desired{i,9} traj_desired{i,12}; ...
          0 0 0 1];        % Xd = Tse (from trajectory)
    % 下一时刻期望位置
    Xd_next = [traj_desired{i+1,1} traj_desired{i+1,2} traj_desired{i+1,3} traj_desired{i+1,10}; ...
               traj_desired{i+1,4} traj_desired{i+1,5} traj_desired{i+1,6} traj_desired{i+1,11}; ...
               traj_desired{i+1,7} traj_desired{i+1,8} traj_desired{i+1,9} traj_desired{i+1,12}; ...
               0 0 0 1];
    phi = curr_config(1); 
    x = curr_config(2); 
    y = curr_config(3);
    %  车辆位置转传递矩阵
    Tsb = [cos(phi) -sin(phi) 0 x;
           sin(phi)  cos(phi) 0 y;
                  0         0 1 z;
                  0         0 0 1];
    % 末端相对基座坐标的位姿
    T0e = FKinBody(M0e, Blist, curr_config(4:8));
    % 末端相对世界坐标的位姿
    X = Tsb*Tb0*T0e;     % X = Tse (actual)
    % 反馈控制（P控制）
    Ve = FeedbackControl(X,Xd,Xd_next,Kp,Ki,delta_t);
    % 更新机械臂雅可比
    Jarm = JacobianBody(Blist, curr_config(4:8));
    Jbase = Adjoint(TransInv(T0e)*TransInv(Tb0))*F6; 
    Je = [Jbase Jarm];
    velocities = pinv(Je)*Ve;
    u = velocities(1:4);
    thetadot = velocities(5:9);
    curr_speeds = [thetadot; u];  % reversing the order of speeds
    
    % Sending controls, configuration, and timestep to NextState:
    
    new_config = NextState(curr_config, curr_speeds, delta_t, max_speed);  
    curr_config = new_config;
    
    % Storing kth configuration:
    
    if mod(i,k) == 0
        traj_actual = [traj_actual; NextStateRow(new_config, traj_desired{i,13})];
    end
    
    % Storing kth Xerr 6-vector:
    
    if mod(i,k) == 0
        Xerr_list = [Xerr_list; se3ToVec(MatrixLog6(TransInv(X)*Xd))'];
    end
    
end

%% Plotting Xerr:

disp('Plotting error over time and outputting as .csv file.')
figure
plot(Xerr_list)
xlabel('Iteration')
ylabel('Error Magnitude (m/s,rad/s)')
grid on
title("Plot of Components of Xerr")
legend('\omegax','\omegay','\omegaz','vx','vy','vz')
csvwrite('Xerr CSV.csv', Xerr_list);

%% Writing to .csv file:

disp('Generating .csv file of controlled trajectory.')
csvwrite('Trajectory CSV.csv', traj_actual);

%% Exporting log file:

diary log.txt
