# Supplementary material for: Revised Control Barrier Function with Sensing of Threats from Relative Velocity Between Humans and Mobile Robots
Source: Sensors (Basel). 2025 Jun 27;25(13):4005. doi: 10.3390/s25134005 (PMC12251740; doi:10.3390/s25134005)
Supplement: Supplementary file 1 [file sensors-25-04005-s001.zip › code/Safety_control/support/VecToso3.m]

function so3mat = VecToso3(omg)
% *** CHAPTER 3: RIGID-BODY MOTIONS ***
% Takes a 3-vector (angular velocity).
% Returns the skew symmetric matrix in so(3).
% Example Input:
% 
% clear; clc;
% omg = [1; 2; 3];
% so3mat = VecToso3(omg)
% 
% Output:
% so3mat =
%     0    -3     2
%     3     0    -1
%    -2     1     0

so3mat = [0, -omg(3), omg(2); omg(3), 0, -omg(1); -omg(2), omg(1), 0];
end
