# Supplementary material for: Revised Control Barrier Function with Sensing of Threats from Relative Velocity Between Humans and Mobile Robots
Source: Sensors (Basel). 2025 Jun 27;25(13):4005. doi: 10.3390/s25134005 (PMC12251740; doi:10.3390/s25134005)
Supplement: Supplementary file 1 [file sensors-25-04005-s001.zip › code/Safety_control/support/TrajectoryGenerator.csv]

0	0	1	0	1	0	-1	0	0	0	0	0.5	0
0	0	1	0	1	0	-1	0	0	-5.968e-07	-8.024e-07	0.5	0
-1.0053e-06	0	1	0	1	0	-1	0	-1.0053e-06	-4.7601e-06	-6.3999e-06	0.49999	0
-3.3827e-06	0	1	0	1	0	-1	0	-3.3827e-06	-1.6017e-05	-2.1535e-05	0.49998	0
-7.994e-06	0	1	0	1	0	-1	0	-7.994e-06	-3.7852e-05	-5.0891e-05	0.49996	0
-1.5566e-05	0	1	0	1	0	-1	0	-1.5566e-05	-7.3706e-05	-9.9096e-05	0.49992	0
-2.6817e-05	0	1	0	1	0	-1	0	-2.6817e-05	-0.00012698	-0.00017072	0.49986	0
-4.2455e-05	0	1	0	1	0	-1	0	-4.2455e-05	-0.00020103	-0.00027028	0.49978	0
-6.3181e-05	0	1	0	1	0	-1	0	-6.3181e-05	-0.00029917	-0.00040222	0.49967	0
-8.9685e-05	0	1	0	1	0	-1	0	-8.9685e-05	-0.00042468	-0.00057095	0.49953	0
-0.00012265	0	1	0	1	0	-1	0	-0.00012265	-0.00058079	-0.00078082	0.49936	0
-0.00016275	0	1	0	1	0	-1	0	-0.00016275	-0.0007707	-0.0010361	0.49915	0
-0.00021065	0	1	0	1	0	-1	0	-0.00021065	-0.00099755	-0.001341	0.4989	0
-0.00026701	0	1	0	1	0	-1	0	-0.00026701	-0.0012645	-0.0016998	0.4986	0
-0.00033246	0	1	0	1	0	-1	0	-0.00033246	-0.0015745	-0.0021165	0.49826	0
-0.00040766	0	1	0	1	0	-1	0	-0.00040766	-0.0019307	-0.0025953	0.49787	0
-0.00049323	0	1	0	1	0	-1	0	-0.00049323	-0.0023361	-0.00314	0.49742	0
-0.0005898	0	1	0	1	0	-1	0	-0.0005898	-0.0027936	-0.0037548	0.49691	0
-0.00069797	0	1	0	1	0	-1	0	-0.00069797	-0.0033062	-0.0044434	0.49635	0
-0.00081835	0	1	0	1	0	-1	0	-0.00081835	-0.0038766	-0.0052098	0.49572	0
-0.00095154	0	1	0	1	0	-1	0	-0.00095154	-0.0045079	-0.0060577	0.49502	0
-0.0010981	0	1	0	1	0	-1	0	-0.0010981	-0.0052028	-0.0069908	0.49425	0
-0.0012587	0	1	0	1	0	-1	0	-0.0012587	-0.005964	-0.008013	0.49341	0
-0.0014338	0	1	0	1	0	-1	0	-0.0014338	-0.0067943	-0.0091277	0.4925	0
-0.001624	0	1	0	1	0	-1	0	-0.001624	-0.0076965	-0.010339	0.4915	0
-0.0018299	0	1	0	1	0	-1	0	-0.0018299	-0.0086731	-0.011649	0.49043	0
-0.0020519	0	1	0	1	0	-1	0	-0.0020519	-0.0097269	-0.013063	0.48927	0
-0.0022907	0	1	0	1	0	-1	0	-0.0022907	-0.01086	-0.014583	0.48802	0
-0.0025468	0	1	0	1	0	-1	0	-0.0025468	-0.012076	-0.016214	0.48668	0
-0.0028207	0	1	0	1	0	-1	0	-0.0028207	-0.013377	-0.017957	0.48525	0
-0.0031129	0	1	0	1	0	-1	0	-0.0031129	-0.014765	-0.019818	0.48373	0
-0.003424	0	0.99999	0	1	0	-0.99999	0	-0.003424	-0.016243	-0.021798	0.4821	0
-0.0037543	0	0.99999	0	1	0	-0.99999	0	-0.0037543	-0.017813	-0.023901	0.48038	0
-0.0041044	0	0.99999	0	1	0	-0.99999	0	-0.0041044	-0.019479	-0.02613	0.47855	0
-0.0044748	0	0.99999	0	1	0	-0.99999	0	-0.0044748	-0.021241	-0.028488	0.47662	0
-0.004866	0	0.99999	0	1	0	-0.99999	0	-0.004866	-0.023102	-0.030978	0.47458	0
-0.0052784	0	0.99999	0	1	0	-0.99999	0	-0.0052784	-0.025066	-0.033603	0.47243	0
-0.0057125	0	0.99998	0	1	0	-0.99998	0	-0.0057125	-0.027134	-0.036367	0.47017	0
-0.0061687	0	0.99998	0	1	0	-0.99998	0	-0.0061687	-0.029308	-0.039271	0.4678	0
-0.0066474	0	0.99998	0	1	0	-0.99998	0	-0.0066474	-0.031591	-0.042319	0.46531	0
-0.0071492	0	0.99997	0	1	0	-0.99997	0	-0.0071492	-0.033985	-0.045514	0.46269	0
-0.0076744	0	0.99997	0	1	0	-0.99997	0	-0.0076744	-0.036492	-0.048857	0.45996	0
-0.0082235	0	0.99997	0	1	0	-0.99997	0	-0.0082235	-0.039115	-0.052353	0.45711	0
-0.0087968	0	0.99996	0	1	0	-0.99996	0	-0.0087968	-0.041855	-0.056003	0.45413	0
-0.0093948	0	0.99996	0	1	0	-0.99996	0	-0.0093948	-0.044715	-0.05981	0.45103	0
-0.010018	0	0.99995	0	1	0	-0.99995	0	-0.010018	-0.047697	-0.063776	0.44779	0
-0.010666	0	0.99994	0	1	0	-0.99994	0	-0.010666	-0.050803	-0.067905	0.44443	0
-0.011341	0	0.99994	0	1	0	-0.99994	0	-0.011341	-0.054034	-0.072198	0.44094	0
-0.012041	0	0.99993	0	1	0	-0.99993	0	-0.012041	-0.057394	-0.076658	0.43731	0
-0.012768	0	0.99992	0	1	0	-0.99992	0	-0.012768	-0.060884	-0.081287	0.43354	0
-0.013522	0	0.99991	0	1	0	-0.99991	0	-0.013522	-0.064506	-0.086088	0.42964	0
-0.014304	0	0.9999	0	1	0	-0.9999	0	-0.014304	-0.068263	-0.091062	0.42561	0
-0.015112	0	0.99989	0	1	0	-0.99989	0	-0.015112	-0.072155	-0.096212	0.42143	0
-0.015949	0	0.99987	0	1	0	-0.99987	0	-0.015949	-0.076186	-0.10154	0.41711	0
-0.016814	0	0.99986	0	1	0	-0.99986	0	-0.016814	-0.080356	-0.10705	0.41265	0
-0.017708	0	0.99984	0	1	0	-0.99984	0	-0.017708	-0.084669	-0.11274	0.40804	0
-0.018631	0	0.99983	0	1	0	-0.99983	0	-0.018631	-0.089126	-0.11861	0.40329	0
-0.019583	0	0.99981	0	1	0	-0.99981	0	-0.019583	-0.093728	-0.12468	0.39839	0
-0.020564	0	0.99979	0	1	0	-0.99979	0	-0.020564	-0.098478	-0.13092	0.39335	0
-0.021575	0	0.99977	0	1	0	-0.99977	0	-0.021575	-0.10338	-0.13736	0.38815	0
-0.022617	0	0.99974	0	1	0	-0.99974	0	-0.022617	-0.10843	-0.14399	0.38281	0
-0.023688	0	0.99972	0	1	0	-0.99972	0	-0.023688	-0.11363	-0.15082	0.37732	0
-0.024791	0	0.99969	0	1	0	-0.99969	0	-0.024791	-0.11899	-0.15784	0.37168	0
-0.025924	0	0.99966	0	1	0	-0.99966	0	-0.025924	-0.12451	-0.16506	0.36588	0
-0.027088	0	0.99963	0	1	0	-0.99963	0	-0.027088	-0.13019	-0.17247	0.35993	0
-0.028284	0	0.9996	0	1	0	-0.9996	0	-0.028284	-0.13602	-0.18009	0.35383	0
-0.029512	0	0.99956	0	1	0	-0.99956	0	-0.029512	-0.14202	-0.18791	0.34757	0
-0.030771	0	0.99953	0	1	0	-0.99953	0	-0.030771	-0.14818	-0.19593	0.34115	0
-0.032063	0	0.99949	0	1	0	-0.99949	0	-0.032063	-0.15451	-0.20415	0.33459	0
-0.033387	0	0.99944	0	1	0	-0.99944	0	-0.033387	-0.161	-0.21259	0.32786	0
-0.034743	0	0.9994	0	1	0	-0.9994	0	-0.034743	-0.16767	-0.22123	0.32098	0
-0.036132	0	0.99935	0	1	0	-0.99935	0	-0.036132	-0.1745	-0.23007	0.31394	0
-0.037554	0	0.99929	0	1	0	-0.99929	0	-0.037554	-0.18151	-0.23913	0.30674	0
-0.039009	0	0.99924	0	1	0	-0.99924	0	-0.039009	-0.18869	-0.2484	0.29939	0
-0.040498	0	0.99918	0	1	0	-0.99918	0	-0.040498	-0.19605	-0.25789	0.29188	0
-0.04202	0	0.99912	0	1	0	-0.99912	0	-0.04202	-0.20359	-0.26759	0.28421	0
-0.043576	0	0.99905	0	1	0	-0.99905	0	-0.043576	-0.2113	-0.2775	0.27638	0
-0.045165	0	0.99898	0	1	0	-0.99898	0	-0.045165	-0.2192	-0.28763	0.26839	0
-0.046789	0	0.9989	0	1	0	-0.9989	0	-0.046789	-0.22728	-0.29798	0.26024	0
-0.048447	0	0.99883	0	1	0	-0.99883	0	-0.048447	-0.23554	-0.30854	0.25194	0
-0.050139	0	0.99874	0	1	0	-0.99874	0	-0.050139	-0.24399	-0.31933	0.24348	0
-0.051865	0	0.99865	0	1	0	-0.99865	0	-0.051865	-0.25263	-0.33033	0.23486	0
-0.053626	0	0.99856	0	1	0	-0.99856	0	-0.053626	-0.26145	-0.34156	0.22608	0
-0.055422	0	0.99846	0	1	0	-0.99846	0	-0.055422	-0.27047	-0.35301	0.21714	0
-0.057253	0	0.99836	0	1	0	-0.99836	0	-0.057253	-0.27968	-0.36468	0.20805	0
-0.059118	0	0.99825	0	1	0	-0.99825	0	-0.059118	-0.28908	-0.37658	0.1988	0
-0.061018	0	0.99814	0	1	0	-0.99814	0	-0.061018	-0.29868	-0.3887	0.18939	0
-0.062954	0	0.99802	0	1	0	-0.99802	0	-0.062954	-0.30847	-0.40104	0.17983	0
-0.064924	0	0.99789	0	1	0	-0.99789	0	-0.064924	-0.31846	-0.41361	0.17011	0
-0.06693	0	0.99776	0	1	0	-0.99776	0	-0.06693	-0.32865	-0.42641	0.16024	0
-0.068971	0	0.99762	0	1	0	-0.99762	0	-0.068971	-0.33905	-0.43943	0.15021	0
-0.071048	0	0.99747	0	1	0	-0.99747	0	-0.071048	-0.34964	-0.45269	0.14003	0
-0.07316	0	0.99732	0	1	0	-0.99732	0	-0.07316	-0.36044	-0.46617	0.1297	0
-0.075308	0	0.99716	0	1	0	-0.99716	0	-0.075308	-0.37145	-0.47988	0.11921	0
-0.077491	0	0.99699	0	1	0	-0.99699	0	-0.077491	-0.38266	-0.49382	0.10857	0
-0.079709	0	0.99682	0	1	0	-0.99682	0	-0.079709	-0.39408	-0.50798	0.097787	0
-0.081964	0	0.99664	0	1	0	-0.99664	0	-0.081964	-0.40571	-0.52238	0.086852	0
-0.084254	0	0.99644	0	1	0	-0.99644	0	-0.084254	-0.41755	-0.53701	0.075768	0
-0.086579	0	0.99624	0	1	0	-0.99624	0	-0.086579	-0.42961	-0.55187	0.064538	0
-0.08894	0	0.99604	0	1	0	-0.99604	0	-0.08894	-0.44188	-0.56696	0.053162	0
-0.091337	0	0.99582	0	1	0	-0.99582	0	-0.091337	-0.45436	-0.58228	0.041642	0
-0.09377	0	0.99559	0	1	0	-0.99559	0	-0.09377	-0.46707	-0.59784	0.029978	0
-0.096238	0	0.99536	0	1	0	-0.99536	0	-0.096238	-0.47999	-0.61362	0.018172	0
-0.098742	0	0.99511	0	1	0	-0.99511	0	-0.098742	-0.49313	-0.62964	0.0062262	0
-0.10128	0	0.99486	0	1	0	-0.99486	0	-0.10128	-0.50649	-0.64588	-0.0058589	0
-0.10386	0	0.99459	0	1	0	-0.99459	0	-0.10386	-0.52007	-0.66236	-0.018082	0
-0.10647	0	0.99432	0	1	0	-0.99432	0	-0.10647	-0.53387	-0.67907	-0.03044	0
-0.10911	0	0.99403	0	1	0	-0.99403	0	-0.10911	-0.5479	-0.69602	-0.042933	0
-0.11179	0	0.99373	0	1	0	-0.99373	0	-0.11179	-0.56216	-0.71319	-0.055559	0
-0.11451	0	0.99342	0	1	0	-0.99342	0	-0.11451	-0.57664	-0.7306	-0.068316	0
-0.11726	0	0.9931	0	1	0	-0.9931	0	-0.11726	-0.59135	-0.74824	-0.081202	0
-0.12005	0	0.99277	0	1	0	-0.99277	0	-0.12005	-0.6063	-0.76611	-0.094216	0
-0.12287	0	0.99242	0	1	0	-0.99242	0	-0.12287	-0.62147	-0.78421	-0.10736	0
-0.12573	0	0.99206	0	1	0	-0.99206	0	-0.12573	-0.63687	-0.80254	-0.12062	0
-0.12862	0	0.99169	0	1	0	-0.99169	0	-0.12862	-0.65251	-0.82111	-0.134	0
-0.13155	0	0.99131	0	1	0	-0.99131	0	-0.13155	-0.66838	-0.8399	-0.14751	0
-0.13451	0	0.99091	0	1	0	-0.99091	0	-0.13451	-0.68448	-0.85892	-0.16113	0
-0.13751	0	0.9905	0	1	0	-0.9905	0	-0.13751	-0.70082	-0.87818	-0.17487	0
-0.14054	0	0.99008	0	1	0	-0.99008	0	-0.14054	-0.7174	-0.89766	-0.18872	0
-0.1436	0	0.98964	0	1	0	-0.98964	0	-0.1436	-0.73422	-0.91738	-0.20268	0
-0.1467	0	0.98918	0	1	0	-0.98918	0	-0.1467	-0.75127	-0.93732	-0.21676	0
-0.14984	0	0.98871	0	1	0	-0.98871	0	-0.14984	-0.76857	-0.95749	-0.23094	0
-0.153	0	0.98823	0	1	0	-0.98823	0	-0.153	-0.78611	-0.97789	-0.24522	0
-0.1562	0	0.98772	0	1	0	-0.98772	0	-0.1562	-0.80389	-0.99851	-0.25961	0
-0.15944	0	0.98721	0	1	0	-0.98721	0	-0.15944	-0.82191	-1.0194	-0.27409	0
-0.16271	0	0.98667	0	1	0	-0.98667	0	-0.16271	-0.84017	-1.0404	-0.28867	0
-0.16601	0	0.98612	0	1	0	-0.98612	0	-0.16601	-0.85868	-1.0618	-0.30335	0
-0.16934	0	0.98556	0	1	0	-0.98556	0	-0.16934	-0.87744	-1.0833	-0.31812	0
-0.17271	0	0.98497	0	1	0	-0.98497	0	-0.17271	-0.89644	-1.105	-0.33298	0
-0.17611	0	0.98437	0	1	0	-0.98437	0	-0.17611	-0.91569	-1.127	-0.34792	0
-0.17954	0	0.98375	0	1	0	-0.98375	0	-0.17954	-0.93519	-1.1492	-0.36295	0
-0.183	0	0.98311	0	1	0	-0.98311	0	-0.183	-0.95493	-1.1716	-0.37806	0
-0.1865	0	0.98245	0	1	0	-0.98245	0	-0.1865	-0.97492	-1.1943	-0.39325	0
-0.19003	0	0.98178	0	1	0	-0.98178	0	-0.19003	-0.99517	-1.2172	-0.40852	0
-0.19359	0	0.98108	0	1	0	-0.98108	0	-0.19359	-1.0157	-1.2402	-0.42385	0
-0.19718	0	0.98037	0	1	0	-0.98037	0	-0.19718	-1.0364	-1.2635	-0.43926	0
-0.2008	0	0.97963	0	1	0	-0.97963	0	-0.2008	-1.0574	-1.2871	-0.45474	0
-0.20445	0	0.97888	0	1	0	-0.97888	0	-0.20445	-1.0786	-1.3108	-0.47028	0
-0.20813	0	0.9781	0	1	0	-0.9781	0	-0.20813	-1.1001	-1.3348	-0.48588	0
-0.21184	0	0.9773	0	1	0	-0.9773	0	-0.21184	-1.1219	-1.3589	-0.50154	0
-0.21559	0	0.97648	0	1	0	-0.97648	0	-0.21559	-1.1439	-1.3833	-0.51725	0
-0.21936	0	0.97564	0	1	0	-0.97564	0	-0.21936	-1.1662	-1.4079	-0.53302	0
-0.22316	0	0.97478	0	1	0	-0.97478	0	-0.22316	-1.1887	-1.4327	-0.54883	0
-0.22699	0	0.9739	0	1	0	-0.9739	0	-0.22699	-1.2114	-1.4578	-0.56469	0
-0.23085	0	0.97299	0	1	0	-0.97299	0	-0.23085	-1.2345	-1.483	-0.5806	0
-0.23474	0	0.97206	0	1	0	-0.97206	0	-0.23474	-1.2577	-1.5084	-0.59654	0
-0.23865	0	0.97111	0	1	0	-0.97111	0	-0.23865	-1.2813	-1.5341	-0.61252	0
-0.24259	0	0.97013	0	1	0	-0.97013	0	-0.24259	-1.3051	-1.56	-0.62853	0
-0.24656	0	0.96913	0	1	0	-0.96913	0	-0.24656	-1.3291	-1.586	-0.64457	0
-0.25056	0	0.9681	0	1	0	-0.9681	0	-0.25056	-1.3534	-1.6123	-0.66064	0
-0.25458	0	0.96705	0	1	0	-0.96705	0	-0.25458	-1.3779	-1.6388	-0.67673	0
-0.25863	0	0.96598	0	1	0	-0.96598	0	-0.25863	-1.4027	-1.6654	-0.69284	0
-0.26271	0	0.96488	0	1	0	-0.96488	0	-0.26271	-1.4278	-1.6923	-0.70896	0
-0.26681	0	0.96375	0	1	0	-0.96375	0	-0.26681	-1.4531	-1.7194	-0.7251	0
-0.27094	0	0.9626	0	1	0	-0.9626	0	-0.27094	-1.4787	-1.7467	-0.74125	0
-0.27509	0	0.96142	0	1	0	-0.96142	0	-0.27509	-1.5045	-1.7741	-0.7574	0
-0.27926	0	0.96021	0	1	0	-0.96021	0	-0.27926	-1.5306	-1.8018	-0.77355	0
-0.28346	0	0.95898	0	1	0	-0.95898	0	-0.28346	-1.5569	-1.8297	-0.78971	0
-0.28768	0	0.95773	0	1	0	-0.95773	0	-0.28768	-1.5835	-1.8577	-0.80586	0
-0.29193	0	0.95644	0	1	0	-0.95644	0	-0.29193	-1.6103	-1.8859	-0.822	0
-0.2962	0	0.95513	0	1	0	-0.95513	0	-0.2962	-1.6374	-1.9144	-0.83812	0
-0.30049	0	0.95379	0	1	0	-0.95379	0	-0.30049	-1.6648	-1.943	-0.85424	0
-0.3048	0	0.95242	0	1	0	-0.95242	0	-0.3048	-1.6923	-1.9718	-0.87033	0
-0.30914	0	0.95102	0	1	0	-0.95102	0	-0.30914	-1.7202	-2.0008	-0.8864	0
-0.31349	0	0.94959	0	1	0	-0.94959	0	-0.31349	-1.7483	-2.03	-0.90244	0
-0.31787	0	0.94813	0	1	0	-0.94813	0	-0.31787	-1.7766	-2.0593	-0.91846	0
-0.32226	0	0.94665	0	1	0	-0.94665	0	-0.32226	-1.8052	-2.0889	-0.93444	0
-0.32668	0	0.94514	0	1	0	-0.94514	0	-0.32668	-1.834	-2.1186	-0.95038	0
-0.33111	0	0.94359	0	1	0	-0.94359	0	-0.33111	-1.8631	-2.1485	-0.96629	0
-0.33557	0	0.94202	0	1	0	-0.94202	0	-0.33557	-1.8925	-2.1786	-0.98214	0
-0.34004	0	0.94041	0	1	0	-0.94041	0	-0.34004	-1.922	-2.2088	-0.99795	0
-0.34453	0	0.93878	0	1	0	-0.93878	0	-0.34453	-1.9519	-2.2392	-1.0137	0
-0.34904	0	0.93711	0	1	0	-0.93711	0	-0.34904	-1.9819	-2.2698	-1.0294	0
-0.35356	0	0.93541	0	1	0	-0.93541	0	-0.35356	-2.0122	-2.3006	-1.0451	0
-0.3581	0	0.93368	0	1	0	-0.93368	0	-0.3581	-2.0428	-2.3315	-1.0606	0
-0.36266	0	0.93192	0	1	0	-0.93192	0	-0.36266	-2.0736	-2.3626	-1.0762	0
-0.36723	0	0.93013	0	1	0	-0.93013	0	-0.36723	-2.1046	-2.3938	-1.0916	0
-0.37181	0	0.92831	0	1	0	-0.92831	0	-0.37181	-2.1358	-2.4253	-1.107	0
-0.37641	0	0.92645	0	1	0	-0.92645	0	-0.37641	-2.1673	-2.4568	-1.1223	0
-0.38103	0	0.92456	0	1	0	-0.92456	0	-0.38103	-2.1991	-2.4886	-1.1375	0
-0.38565	0	0.92264	0	1	0	-0.92264	0	-0.38565	-2.231	-2.5205	-1.1526	0
-0.39029	0	0.92069	0	1	0	-0.92069	0	-0.39029	-2.2632	-2.5525	-1.1677	0
-0.39494	0	0.91871	0	1	0	-0.91871	0	-0.39494	-2.2956	-2.5847	-1.1826	0
-0.39961	0	0.91669	0	1	0	-0.91669	0	-0.39961	-2.3283	-2.6171	-1.1975	0
-0.40428	0	0.91463	0	1	0	-0.91463	0	-0.40428	-2.3612	-2.6496	-1.2122	0
-0.40897	0	0.91255	0	1	0	-0.91255	0	-0.40897	-2.3943	-2.6822	-1.2269	0
-0.41366	0	0.91043	0	1	0	-0.91043	0	-0.41366	-2.4276	-2.715	-1.2414	0
-0.41837	0	0.90828	0	1	0	-0.90828	0	-0.41837	-2.4611	-2.7479	-1.2558	0
-0.42308	0	0.90609	0	1	0	-0.90609	0	-0.42308	-2.4949	-2.781	-1.2702	0
-0.4278	0	0.90387	0	1	0	-0.90387	0	-0.4278	-2.5289	-2.8142	-1.2844	0
-0.43253	0	0.90162	0	1	0	-0.90162	0	-0.43253	-2.5631	-2.8476	-1.2985	0
-0.43727	0	0.89933	0	1	0	-0.89933	0	-0.43727	-2.5975	-2.8811	-1.3124	0
-0.44201	0	0.89701	0	1	0	-0.89701	0	-0.44201	-2.6321	-2.9147	-1.3263	0
-0.44676	0	0.89465	0	1	0	-0.89465	0	-0.44676	-2.6669	-2.9485	-1.34	0
-0.45152	0	0.89226	0	1	0	-0.89226	0	-0.45152	-2.702	-2.9824	-1.3536	0
-0.45628	0	0.88984	0	1	0	-0.88984	0	-0.45628	-2.7372	-3.0164	-1.367	0
-0.46104	0	0.88738	0	1	0	-0.88738	0	-0.46104	-2.7726	-3.0505	-1.3803	0
-0.46581	0	0.88488	0	1	0	-0.88488	0	-0.46581	-2.8083	-3.0848	-1.3935	0
-0.47059	0	0.88235	0	1	0	-0.88235	0	-0.47059	-2.8441	-3.1191	-1.4065	0
-0.47536	0	0.87979	0	1	0	-0.87979	0	-0.47536	-2.8801	-3.1536	-1.4193	0
-0.48014	0	0.87719	0	1	0	-0.87719	0	-0.48014	-2.9163	-3.1883	-1.432	0
-0.48492	0	0.87456	0	1	0	-0.87456	0	-0.48492	-2.9527	-3.223	-1.4446	0
-0.4897	0	0.87189	0	1	0	-0.87189	0	-0.4897	-2.9893	-3.2578	-1.457	0
-0.49448	0	0.86919	0	1	0	-0.86919	0	-0.49448	-3.0261	-3.2928	-1.4692	0
-0.49925	0	0.86646	0	1	0	-0.86646	0	-0.49925	-3.0631	-3.3279	-1.4813	0
-0.50403	0	0.86368	0	1	0	-0.86368	0	-0.50403	-3.1002	-3.363	-1.4932	0
-0.50881	0	0.86088	0	1	0	-0.86088	0	-0.50881	-3.1375	-3.3983	-1.5049	0
-0.51359	0	0.85804	0	1	0	-0.85804	0	-0.51359	-3.175	-3.4337	-1.5164	0
-0.51836	0	0.85516	0	1	0	-0.85516	0	-0.51836	-3.2127	-3.4692	-1.5278	0
-0.52313	0	0.85225	0	1	0	-0.85225	0	-0.52313	-3.2505	-3.5047	-1.539	0
-0.5279	0	0.84931	0	1	0	-0.84931	0	-0.5279	-3.2885	-3.5404	-1.55	0
-0.53266	0	0.84633	0	1	0	-0.84633	0	-0.53266	-3.3266	-3.5762	-1.5608	0
-0.53742	0	0.84332	0	1	0	-0.84332	0	-0.53742	-3.3649	-3.612	-1.5715	0
-0.54217	0	0.84027	0	1	0	-0.84027	0	-0.54217	-3.4034	-3.6479	-1.5819	0
-0.54692	0	0.83719	0	1	0	-0.83719	0	-0.54692	-3.442	-3.684	-1.5922	0
-0.55166	0	0.83407	0	1	0	-0.83407	0	-0.55166	-3.4807	-3.7201	-1.6023	0
-0.55639	0	0.83092	0	1	0	-0.83092	0	-0.55639	-3.5196	-3.7563	-1.6121	0
-0.56112	0	0.82774	0	1	0	-0.82774	0	-0.56112	-3.5587	-3.7926	-1.6218	0
-0.56583	0	0.82452	0	1	0	-0.82452	0	-0.56583	-3.5979	-3.8289	-1.6312	0
-0.57054	0	0.82127	0	1	0	-0.82127	0	-0.57054	-3.6372	-3.8653	-1.6405	0
-0.57524	0	0.81799	0	1	0	-0.81799	0	-0.57524	-3.6766	-3.9018	-1.6495	0
-0.57993	0	0.81467	0	1	0	-0.81467	0	-0.57993	-3.7162	-3.9384	-1.6584	0
-0.58461	0	0.81132	0	1	0	-0.81132	0	-0.58461	-3.7559	-3.975	-1.667	0
-0.58927	0	0.80793	0	1	0	-0.80793	0	-0.58927	-3.7957	-4.0117	-1.6754	0
-0.59393	0	0.80452	0	1	0	-0.80452	0	-0.59393	-3.8356	-4.0485	-1.6836	0
-0.59857	0	0.80107	0	1	0	-0.80107	0	-0.59857	-3.8757	-4.0853	-1.6916	0
-0.6032	0	0.79759	0	1	0	-0.79759	0	-0.6032	-3.9158	-4.1222	-1.6993	0
-0.60782	0	0.79407	0	1	0	-0.79407	0	-0.60782	-3.9561	-4.1591	-1.7069	0
-0.61243	0	0.79053	0	1	0	-0.79053	0	-0.61243	-3.9964	-4.1961	-1.7142	0
-0.61702	0	0.78695	0	1	0	-0.78695	0	-0.61702	-4.0369	-4.2332	-1.7213	0
-0.62159	0	0.78334	0	1	0	-0.78334	0	-0.62159	-4.0774	-4.2703	-1.7282	0
-0.62615	0	0.7797	0	1	0	-0.7797	0	-0.62615	-4.1181	-4.3074	-1.7348	0
-0.63069	0	0.77603	0	1	0	-0.77603	0	-0.63069	-4.1588	-4.3446	-1.7412	0
-0.63522	0	0.77233	0	1	0	-0.77233	0	-0.63522	-4.1996	-4.3818	-1.7474	0
-0.63973	0	0.7686	0	1	0	-0.7686	0	-0.63973	-4.2405	-4.4191	-1.7533	0
-0.64422	0	0.76484	0	1	0	-0.76484	0	-0.64422	-4.2815	-4.4564	-1.759	0
-0.6487	0	0.76105	0	1	0	-0.76105	0	-0.6487	-4.3225	-4.4937	-1.7645	0
-0.65315	0	0.75722	0	1	0	-0.75722	0	-0.65315	-4.3636	-4.5311	-1.7697	0
-0.65759	0	0.75337	0	1	0	-0.75337	0	-0.65759	-4.4048	-4.5685	-1.7747	0
-0.66201	0	0.7495	0	1	0	-0.7495	0	-0.66201	-4.446	-4.6059	-1.7795	0
-0.66641	0	0.74559	0	1	0	-0.74559	0	-0.66641	-4.4873	-4.6434	-1.784	0
-0.67079	0	0.74165	0	1	0	-0.74165	0	-0.67079	-4.5286	-4.6809	-1.7883	0
-0.67514	0	0.73769	0	1	0	-0.73769	0	-0.67514	-4.57	-4.7184	-1.7923	0
-0.67948	0	0.7337	0	1	0	-0.7337	0	-0.67948	-4.6114	-4.7559	-1.7961	0
-0.68379	0	0.72968	0	1	0	-0.72968	0	-0.68379	-4.6529	-4.7934	-1.7997	0
-0.68808	0	0.72563	0	1	0	-0.72563	0	-0.68808	-4.6944	-4.8309	-1.803	0
-0.69235	0	0.72156	0	1	0	-0.72156	0	-0.69235	-4.7359	-4.8685	-1.806	0
-0.6966	0	0.71746	0	1	0	-0.71746	0	-0.6966	-4.7775	-4.9061	-1.8089	0
-0.70082	0	0.71334	0	1	0	-0.71334	0	-0.70082	-4.819	-4.9436	-1.8114	0
-0.70502	0	0.70919	0	1	0	-0.70919	0	-0.70502	-4.8606	-4.9812	-1.8138	0
-0.70919	0	0.70502	0	1	0	-0.70502	0	-0.70919	-4.9023	-5.0188	-1.8159	0
-0.71334	0	0.70082	0	1	0	-0.70082	0	-0.71334	-4.9439	-5.0564	-1.8177	0
-0.71746	0	0.6966	0	1	0	-0.6966	0	-0.71746	-4.9855	-5.0939	-1.8193	0
-0.72156	0	0.69235	0	1	0	-0.69235	0	-0.72156	-5.0271	-5.1315	-1.8207	0
-0.72563	0	0.68808	0	1	0	-0.68808	0	-0.72563	-5.0688	-5.1691	-1.8218	0
-0.72968	0	0.68379	0	1	0	-0.68379	0	-0.72968	-5.1104	-5.2066	-1.8226	0
-0.7337	0	0.67948	0	1	0	-0.67948	0	-0.7337	-5.152	-5.2441	-1.8232	0
-0.73769	0	0.67514	0	1	0	-0.67514	0	-0.73769	-5.1936	-5.2816	-1.8236	0
-0.74165	0	0.67079	0	1	0	-0.67079	0	-0.74165	-5.2352	-5.3191	-1.8237	0
-0.74559	0	0.66641	0	1	0	-0.66641	0	-0.74559	-5.2767	-5.3566	-1.8236	0
-0.7495	0	0.66201	0	1	0	-0.66201	0	-0.7495	-5.3182	-5.3941	-1.8232	0
-0.75337	0	0.65759	0	1	0	-0.65759	0	-0.75337	-5.3597	-5.4315	-1.8226	0
-0.75722	0	0.65315	0	1	0	-0.65315	0	-0.75722	-5.4012	-5.4689	-1.8218	0
-0.76105	0	0.6487	0	1	0	-0.6487	0	-0.76105	-5.4426	-5.5063	-1.8207	0
-0.76484	0	0.64422	0	1	0	-0.64422	0	-0.76484	-5.484	-5.5436	-1.8193	0
-0.7686	0	0.63973	0	1	0	-0.63973	0	-0.7686	-5.5253	-5.5809	-1.8177	0
-0.77233	0	0.63522	0	1	0	-0.63522	0	-0.77233	-5.5666	-5.6182	-1.8159	0
-0.77603	0	0.63069	0	1	0	-0.63069	0	-0.77603	-5.6078	-5.6554	-1.8139	0
-0.7797	0	0.62615	0	1	0	-0.62615	0	-0.7797	-5.649	-5.6926	-1.8116	0
-0.78334	0	0.62159	0	1	0	-0.62159	0	-0.78334	-5.6901	-5.7297	-1.809	0
-0.78695	0	0.61702	0	1	0	-0.61702	0	-0.78695	-5.7311	-5.7668	-1.8063	0
-0.79053	0	0.61243	0	1	0	-0.61243	0	-0.79053	-5.7721	-5.8039	-1.8033	0
-0.79407	0	0.60782	0	1	0	-0.60782	0	-0.79407	-5.813	-5.8409	-1.8	0
-0.79759	0	0.6032	0	1	0	-0.6032	0	-0.79759	-5.8538	-5.8778	-1.7965	0
-0.80107	0	0.59857	0	1	0	-0.59857	0	-0.80107	-5.8945	-5.9147	-1.7928	0
-0.80452	0	0.59393	0	1	0	-0.59393	0	-0.80452	-5.9352	-5.9515	-1.7889	0
-0.80793	0	0.58927	0	1	0	-0.58927	0	-0.80793	-5.9757	-5.9883	-1.7847	0
-0.81132	0	0.58461	0	1	0	-0.58461	0	-0.81132	-6.0162	-6.025	-1.7804	0
-0.81467	0	0.57993	0	1	0	-0.57993	0	-0.81467	-6.0565	-6.0616	-1.7757	0
-0.81799	0	0.57524	0	1	0	-0.57524	0	-0.81799	-6.0968	-6.0982	-1.7709	0
-0.82127	0	0.57054	0	1	0	-0.57054	0	-0.82127	-6.1369	-6.1347	-1.7659	0
-0.82452	0	0.56583	0	1	0	-0.56583	0	-0.82452	-6.177	-6.1711	-1.7606	0
-0.82774	0	0.56112	0	1	0	-0.56112	0	-0.82774	-6.2169	-6.2074	-1.7551	0
-0.83092	0	0.55639	0	1	0	-0.55639	0	-0.83092	-6.2567	-6.2437	-1.7494	0
-0.83407	0	0.55166	0	1	0	-0.55166	0	-0.83407	-6.2964	-6.2799	-1.7435	0
-0.83719	0	0.54692	0	1	0	-0.54692	0	-0.83719	-6.336	-6.316	-1.7373	0
-0.84027	0	0.54217	0	1	0	-0.54217	0	-0.84027	-6.3754	-6.3521	-1.731	0
-0.84332	0	0.53742	0	1	0	-0.53742	0	-0.84332	-6.4147	-6.388	-1.7244	0
-0.84633	0	0.53266	0	1	0	-0.53266	0	-0.84633	-6.4539	-6.4238	-1.7177	0
-0.84931	0	0.5279	0	1	0	-0.5279	0	-0.84931	-6.4929	-6.4596	-1.7107	0
-0.85225	0	0.52313	0	1	0	-0.52313	0	-0.85225	-6.5318	-6.4953	-1.7036	0
-0.85516	0	0.51836	0	1	0	-0.51836	0	-0.85516	-6.5706	-6.5308	-1.6962	0
-0.85804	0	0.51359	0	1	0	-0.51359	0	-0.85804	-6.6092	-6.5663	-1.6887	0
-0.86088	0	0.50881	0	1	0	-0.50881	0	-0.86088	-6.6476	-6.6017	-1.6809	0
-0.86368	0	0.50403	0	1	0	-0.50403	0	-0.86368	-6.6859	-6.637	-1.673	0
-0.86646	0	0.49925	0	1	0	-0.49925	0	-0.86646	-6.7241	-6.6721	-1.6649	0
-0.86919	0	0.49448	0	1	0	-0.49448	0	-0.86919	-6.762	-6.7072	-1.6566	0
-0.87189	0	0.4897	0	1	0	-0.4897	0	-0.87189	-6.7999	-6.7422	-1.6481	0
-0.87456	0	0.48492	0	1	0	-0.48492	0	-0.87456	-6.8375	-6.777	-1.6394	0
-0.87719	0	0.48014	0	1	0	-0.48014	0	-0.87719	-6.875	-6.8117	-1.6306	0
-0.87979	0	0.47536	0	1	0	-0.47536	0	-0.87979	-6.9123	-6.8464	-1.6215	0
-0.88235	0	0.47059	0	1	0	-0.47059	0	-0.88235	-6.9494	-6.8809	-1.6123	0
-0.88488	0	0.46581	0	1	0	-0.46581	0	-0.88488	-6.9864	-6.9152	-1.603	0
-0.88738	0	0.46104	0	1	0	-0.46104	0	-0.88738	-7.0232	-6.9495	-1.5935	0
-0.88984	0	0.45628	0	1	0	-0.45628	0	-0.88984	-7.0598	-6.9836	-1.5838	0
-0.89226	0	0.45152	0	1	0	-0.45152	0	-0.89226	-7.0962	-7.0176	-1.5739	0
-0.89465	0	0.44676	0	1	0	-0.44676	0	-0.89465	-7.1324	-7.0515	-1.5639	0
-0.89701	0	0.44201	0	1	0	-0.44201	0	-0.89701	-7.1684	-7.0853	-1.5538	0
-0.89933	0	0.43727	0	1	0	-0.43727	0	-0.89933	-7.2042	-7.1189	-1.5435	0
-0.90162	0	0.43253	0	1	0	-0.43253	0	-0.90162	-7.2399	-7.1524	-1.533	0
-0.90387	0	0.4278	0	1	0	-0.4278	0	-0.90387	-7.2753	-7.1858	-1.5224	0
-0.90609	0	0.42308	0	1	0	-0.42308	0	-0.90609	-7.3105	-7.219	-1.5117	0
-0.90828	0	0.41837	0	1	0	-0.41837	0	-0.90828	-7.3455	-7.2521	-1.5008	0
-0.91043	0	0.41366	0	1	0	-0.41366	0	-0.91043	-7.3804	-7.285	-1.4898	0
-0.91255	0	0.40897	0	1	0	-0.40897	0	-0.91255	-7.415	-7.3178	-1.4787	0
-0.91463	0	0.40428	0	1	0	-0.40428	0	-0.91463	-7.4494	-7.3504	-1.4674	0
-0.91669	0	0.39961	0	1	0	-0.39961	0	-0.91669	-7.4836	-7.3829	-1.456	0
-0.91871	0	0.39494	0	1	0	-0.39494	0	-0.91871	-7.5175	-7.4153	-1.4445	0
-0.92069	0	0.39029	0	1	0	-0.39029	0	-0.92069	-7.5513	-7.4475	-1.4329	0
-0.92264	0	0.38565	0	1	0	-0.38565	0	-0.92264	-7.5848	-7.4795	-1.4211	0
-0.92456	0	0.38103	0	1	0	-0.38103	0	-0.92456	-7.6181	-7.5114	-1.4093	0
-0.92645	0	0.37641	0	1	0	-0.37641	0	-0.92645	-7.6512	-7.5432	-1.3973	0
-0.92831	0	0.37181	0	1	0	-0.37181	0	-0.92831	-7.6841	-7.5747	-1.3852	0
-0.93013	0	0.36723	0	1	0	-0.36723	0	-0.93013	-7.7167	-7.6062	-1.3731	0
-0.93192	0	0.36266	0	1	0	-0.36266	0	-0.93192	-7.7492	-7.6374	-1.3608	0
-0.93368	0	0.3581	0	1	0	-0.3581	0	-0.93368	-7.7813	-7.6685	-1.3484	0
-0.93541	0	0.35356	0	1	0	-0.35356	0	-0.93541	-7.8133	-7.6994	-1.336	0
-0.93711	0	0.34904	0	1	0	-0.34904	0	-0.93711	-7.845	-7.7302	-1.3235	0
-0.93878	0	0.34453	0	1	0	-0.34453	0	-0.93878	-7.8765	-7.7608	-1.3108	0
-0.94041	0	0.34004	0	1	0	-0.34004	0	-0.94041	-7.9077	-7.7912	-1.2981	0
-0.94202	0	0.33557	0	1	0	-0.33557	0	-0.94202	-7.9387	-7.8214	-1.2854	0
-0.94359	0	0.33111	0	1	0	-0.33111	0	-0.94359	-7.9695	-7.8515	-1.2725	0
-0.94514	0	0.32668	0	1	0	-0.32668	0	-0.94514	-8	-7.8814	-1.2596	0
-0.94665	0	0.32226	0	1	0	-0.32226	0	-0.94665	-8.0303	-7.9111	-1.2466	0
-0.94813	0	0.31787	0	1	0	-0.31787	0	-0.94813	-8.0604	-7.9407	-1.2336	0
-0.94959	0	0.31349	0	1	0	-0.31349	0	-0.94959	-8.0902	-7.97	-1.2205	0
-0.95102	0	0.30914	0	1	0	-0.30914	0	-0.95102	-8.1197	-7.9992	-1.2073	0
-0.95242	0	0.3048	0	1	0	-0.3048	0	-0.95242	-8.149	-8.0282	-1.1941	0
-0.95379	0	0.30049	0	1	0	-0.30049	0	-0.95379	-8.1781	-8.057	-1.1809	0
-0.95513	0	0.2962	0	1	0	-0.2962	0	-0.95513	-8.2069	-8.0856	-1.1676	0
-0.95644	0	0.29193	0	1	0	-0.29193	0	-0.95644	-8.2355	-8.1141	-1.1543	0
-0.95773	0	0.28768	0	1	0	-0.28768	0	-0.95773	-8.2638	-8.1423	-1.1409	0
-0.95898	0	0.28346	0	1	0	-0.28346	0	-0.95898	-8.2919	-8.1703	-1.1275	0
-0.96021	0	0.27926	0	1	0	-0.27926	0	-0.96021	-8.3197	-8.1982	-1.114	0
-0.96142	0	0.27509	0	1	0	-0.27509	0	-0.96142	-8.3472	-8.2259	-1.1006	0
-0.9626	0	0.27094	0	1	0	-0.27094	0	-0.9626	-8.3746	-8.2533	-1.0871	0
-0.96375	0	0.26681	0	1	0	-0.26681	0	-0.96375	-8.4016	-8.2806	-1.0736	0
-0.96488	0	0.26271	0	1	0	-0.26271	0	-0.96488	-8.4284	-8.3077	-1.06	0
-0.96598	0	0.25863	0	1	0	-0.25863	0	-0.96598	-8.455	-8.3346	-1.0465	0
-0.96705	0	0.25458	0	1	0	-0.25458	0	-0.96705	-8.4812	-8.3612	-1.033	0
-0.9681	0	0.25056	0	1	0	-0.25056	0	-0.9681	-8.5073	-8.3877	-1.0194	0
-0.96913	0	0.24656	0	1	0	-0.24656	0	-0.96913	-8.5331	-8.414	-1.0059	0
-0.97013	0	0.24259	0	1	0	-0.24259	0	-0.97013	-8.5586	-8.44	-0.9923	0
-0.97111	0	0.23865	0	1	0	-0.23865	0	-0.97111	-8.5839	-8.4659	-0.97875	0
-0.97206	0	0.23474	0	1	0	-0.23474	0	-0.97206	-8.6089	-8.4916	-0.9652	0
-0.97299	0	0.23085	0	1	0	-0.23085	0	-0.97299	-8.6336	-8.517	-0.95167	0
-0.9739	0	0.22699	0	1	0	-0.22699	0	-0.9739	-8.6581	-8.5422	-0.93815	0
-0.97478	0	0.22316	0	1	0	-0.22316	0	-0.97478	-8.6824	-8.5673	-0.92464	0
-0.97564	0	0.21936	0	1	0	-0.21936	0	-0.97564	-8.7063	-8.5921	-0.91116	0
-0.97648	0	0.21559	0	1	0	-0.21559	0	-0.97648	-8.7301	-8.6167	-0.8977	0
-0.9773	0	0.21184	0	1	0	-0.21184	0	-0.9773	-8.7535	-8.6411	-0.88427	0
-0.9781	0	0.20813	0	1	0	-0.20813	0	-0.9781	-8.7767	-8.6652	-0.87086	0
-0.97888	0	0.20445	0	1	0	-0.20445	0	-0.97888	-8.7997	-8.6892	-0.85749	0
-0.97963	0	0.2008	0	1	0	-0.2008	0	-0.97963	-8.8224	-8.7129	-0.84416	0
-0.98037	0	0.19718	0	1	0	-0.19718	0	-0.98037	-8.8448	-8.7365	-0.83086	0
-0.98108	0	0.19359	0	1	0	-0.19359	0	-0.98108	-8.867	-8.7598	-0.8176	0
-0.98178	0	0.19003	0	1	0	-0.19003	0	-0.98178	-8.8889	-8.7828	-0.80439	0
-0.98245	0	0.1865	0	1	0	-0.1865	0	-0.98245	-8.9106	-8.8057	-0.79123	0
-0.98311	0	0.183	0	1	0	-0.183	0	-0.98311	-8.932	-8.8284	-0.77812	0
-0.98375	0	0.17954	0	1	0	-0.17954	0	-0.98375	-8.9532	-8.8508	-0.76506	0
-0.98437	0	0.17611	0	1	0	-0.17611	0	-0.98437	-8.9741	-8.873	-0.75205	0
-0.98497	0	0.17271	0	1	0	-0.17271	0	-0.98497	-8.9947	-8.895	-0.73911	0
-0.98556	0	0.16934	0	1	0	-0.16934	0	-0.98556	-9.0151	-8.9167	-0.72623	0
-0.98612	0	0.16601	0	1	0	-0.16601	0	-0.98612	-9.0352	-8.9382	-0.71341	0
-0.98667	0	0.16271	0	1	0	-0.16271	0	-0.98667	-9.0551	-8.9596	-0.70066	0
-0.98721	0	0.15944	0	1	0	-0.15944	0	-0.98721	-9.0748	-8.9806	-0.68797	0
-0.98772	0	0.1562	0	1	0	-0.1562	0	-0.98772	-9.0941	-9.0015	-0.67537	0
-0.98823	0	0.153	0	1	0	-0.153	0	-0.98823	-9.1133	-9.0221	-0.66283	0
-0.98871	0	0.14984	0	1	0	-0.14984	0	-0.98871	-9.1322	-9.0425	-0.65037	0
-0.98918	0	0.1467	0	1	0	-0.1467	0	-0.98918	-9.1508	-9.0627	-0.638	0
-0.98964	0	0.1436	0	1	0	-0.1436	0	-0.98964	-9.1692	-9.0826	-0.6257	0
-0.99008	0	0.14054	0	1	0	-0.14054	0	-0.99008	-9.1873	-9.1023	-0.61349	0
-0.9905	0	0.13751	0	1	0	-0.13751	0	-0.9905	-9.2052	-9.1218	-0.60137	0
-0.99091	0	0.13451	0	1	0	-0.13451	0	-0.99091	-9.2228	-9.1411	-0.58933	0
-0.99131	0	0.13155	0	1	0	-0.13155	0	-0.99131	-9.2402	-9.1601	-0.57739	0
-0.99169	0	0.12862	0	1	0	-0.12862	0	-0.99169	-9.2573	-9.1789	-0.56554	0
-0.99206	0	0.12573	0	1	0	-0.12573	0	-0.99206	-9.2742	-9.1975	-0.55379	0
-0.99242	0	0.12287	0	1	0	-0.12287	0	-0.99242	-9.2909	-9.2158	-0.54213	0
-0.99277	0	0.12005	0	1	0	-0.12005	0	-0.99277	-9.3073	-9.2339	-0.53058	0
-0.9931	0	0.11726	0	1	0	-0.11726	0	-0.9931	-9.3235	-9.2518	-0.51912	0
-0.99342	0	0.11451	0	1	0	-0.11451	0	-0.99342	-9.3394	-9.2694	-0.50777	0
-0.99373	0	0.11179	0	1	0	-0.11179	0	-0.99373	-9.3551	-9.2868	-0.49653	0
-0.99403	0	0.10911	0	1	0	-0.10911	0	-0.99403	-9.3705	-9.304	-0.48539	0
-0.99432	0	0.10647	0	1	0	-0.10647	0	-0.99432	-9.3857	-9.3209	-0.47437	0
-0.99459	0	0.10386	0	1	0	-0.10386	0	-0.99459	-9.4007	-9.3376	-0.46345	0
-0.99486	0	0.10128	0	1	0	-0.10128	0	-0.99486	-9.4154	-9.3541	-0.45265	0
-0.99511	0	0.098742	0	1	0	-0.098742	0	-0.99511	-9.4299	-9.3704	-0.44196	0
-0.99536	0	0.096238	0	1	0	-0.096238	0	-0.99536	-9.4442	-9.3864	-0.43139	0
-0.99559	0	0.09377	0	1	0	-0.09377	0	-0.99559	-9.4583	-9.4022	-0.42093	0
-0.99582	0	0.091337	0	1	0	-0.091337	0	-0.99582	-9.4721	-9.4177	-0.4106	0
-0.99604	0	0.08894	0	1	0	-0.08894	0	-0.99604	-9.4856	-9.433	-0.40039	0
-0.99624	0	0.086579	0	1	0	-0.086579	0	-0.99624	-9.499	-9.4481	-0.39029	0
-0.99644	0	0.084254	0	1	0	-0.084254	0	-0.99644	-9.5121	-9.463	-0.38033	0
-0.99664	0	0.081964	0	1	0	-0.081964	0	-0.99664	-9.525	-9.4776	-0.37048	0
-0.99682	0	0.079709	0	1	0	-0.079709	0	-0.99682	-9.5377	-9.492	-0.36077	0
-0.99699	0	0.077491	0	1	0	-0.077491	0	-0.99699	-9.5501	-9.5062	-0.35118	0
-0.99716	0	0.075308	0	1	0	-0.075308	0	-0.99716	-9.5623	-9.5201	-0.34172	0
-0.99732	0	0.07316	0	1	0	-0.07316	0	-0.99732	-9.5743	-9.5338	-0.33238	0
-0.99747	0	0.071048	0	1	0	-0.071048	0	-0.99747	-9.5861	-9.5473	-0.32318	0
-0.99762	0	0.068971	0	1	0	-0.068971	0	-0.99762	-9.5977	-9.5606	-0.31411	0
-0.99776	0	0.06693	0	1	0	-0.06693	0	-0.99776	-9.609	-9.5736	-0.30518	0
-0.99789	0	0.064924	0	1	0	-0.064924	0	-0.99789	-9.6201	-9.5864	-0.29637	0
-0.99802	0	0.062954	0	1	0	-0.062954	0	-0.99802	-9.631	-9.599	-0.2877	0
-0.99814	0	0.061018	0	1	0	-0.061018	0	-0.99814	-9.6417	-9.6113	-0.27917	0
-0.99825	0	0.059118	0	1	0	-0.059118	0	-0.99825	-9.6522	-9.6234	-0.27077	0
-0.99836	0	0.057253	0	1	0	-0.057253	0	-0.99836	-9.6625	-9.6353	-0.2625	0
-0.99846	0	0.055422	0	1	0	-0.055422	0	-0.99846	-9.6726	-9.647	-0.25438	0
-0.99856	0	0.053626	0	1	0	-0.053626	0	-0.99856	-9.6825	-9.6584	-0.24639	0
-0.99865	0	0.051865	0	1	0	-0.051865	0	-0.99865	-9.6921	-9.6697	-0.23854	0
-0.99874	0	0.050139	0	1	0	-0.050139	0	-0.99874	-9.7016	-9.6807	-0.23082	0
-0.99883	0	0.048447	0	1	0	-0.048447	0	-0.99883	-9.7108	-9.6915	-0.22325	0
-0.9989	0	0.046789	0	1	0	-0.046789	0	-0.9989	-9.7199	-9.702	-0.21581	0
-0.99898	0	0.045165	0	1	0	-0.045165	0	-0.99898	-9.7287	-9.7124	-0.20852	0
-0.99905	0	0.043576	0	1	0	-0.043576	0	-0.99905	-9.7374	-9.7225	-0.20136	0
-0.99912	0	0.04202	0	1	0	-0.04202	0	-0.99912	-9.7458	-9.7324	-0.19434	0
-0.99918	0	0.040498	0	1	0	-0.040498	0	-0.99918	-9.7541	-9.7421	-0.18746	0
-0.99924	0	0.039009	0	1	0	-0.039009	0	-0.99924	-9.7622	-9.7516	-0.18073	0
-0.99929	0	0.037554	0	1	0	-0.037554	0	-0.99929	-9.7701	-9.7609	-0.17413	0
-0.99935	0	0.036132	0	1	0	-0.036132	0	-0.99935	-9.7778	-9.7699	-0.16767	0
-0.9994	0	0.034743	0	1	0	-0.034743	0	-0.9994	-9.7853	-9.7788	-0.16135	0
-0.99944	0	0.033387	0	1	0	-0.033387	0	-0.99944	-9.7926	-9.7874	-0.15517	0
-0.99949	0	0.032063	0	1	0	-0.032063	0	-0.99949	-9.7997	-9.7958	-0.14913	0
-0.99953	0	0.030771	0	1	0	-0.030771	0	-0.99953	-9.8067	-9.8041	-0.14322	0
-0.99956	0	0.029512	0	1	0	-0.029512	0	-0.99956	-9.8134	-9.8121	-0.13746	0
-0.9996	0	0.028284	0	1	0	-0.028284	0	-0.9996	-9.82	-9.8199	-0.13183	0
-0.99963	0	0.027088	0	1	0	-0.027088	0	-0.99963	-9.8265	-9.8275	-0.12634	0
-0.99966	0	0.025924	0	1	0	-0.025924	0	-0.99966	-9.8327	-9.8349	-0.12099	0
-0.99969	0	0.024791	0	1	0	-0.024791	0	-0.99969	-9.8388	-9.8422	-0.11578	0
-0.99972	0	0.023688	0	1	0	-0.023688	0	-0.99972	-9.8447	-9.8492	-0.1107	0
-0.99974	0	0.022617	0	1	0	-0.022617	0	-0.99974	-9.8504	-9.856	-0.10575	0
-0.99977	0	0.021575	0	1	0	-0.021575	0	-0.99977	-9.856	-9.8626	-0.10094	0
-0.99979	0	0.020564	0	1	0	-0.020564	0	-0.99979	-9.8613	-9.8691	-0.096264	0
-0.99981	0	0.019583	0	1	0	-0.019583	0	-0.99981	-9.8666	-9.8753	-0.09172	0
-0.99983	0	0.018631	0	1	0	-0.018631	0	-0.99983	-9.8716	-9.8814	-0.087309	0
-0.99984	0	0.017708	0	1	0	-0.017708	0	-0.99984	-9.8766	-9.8873	-0.083027	0
-0.99986	0	0.016814	0	1	0	-0.016814	0	-0.99986	-9.8813	-9.893	-0.078876	0
-0.99987	0	0.015949	0	1	0	-0.015949	0	-0.99987	-9.8859	-9.8985	-0.074854	0
-0.99989	0	0.015112	0	1	0	-0.015112	0	-0.99989	-9.8903	-9.9038	-0.07096	0
-0.9999	0	0.014304	0	1	0	-0.014304	0	-0.9999	-9.8946	-9.9089	-0.067192	0
-0.99991	0	0.013522	0	1	0	-0.013522	0	-0.99991	-9.8988	-9.9139	-0.063549	0
-0.99992	0	0.012768	0	1	0	-0.012768	0	-0.99992	-9.9028	-9.9187	-0.060031	0
-0.99993	0	0.012041	0	1	0	-0.012041	0	-0.99993	-9.9066	-9.9233	-0.056635	0
-0.99994	0	0.011341	0	1	0	-0.011341	0	-0.99994	-9.9103	-9.9278	-0.053361	0
-0.99994	0	0.010666	0	1	0	-0.010666	0	-0.99994	-9.9139	-9.9321	-0.050207	0
-0.99995	0	0.010018	0	1	0	-0.010018	0	-0.99995	-9.9173	-9.9362	-0.047172	0
-0.99996	0	0.0093948	0	1	0	-0.0093948	0	-0.99996	-9.9206	-9.9402	-0.044253	0
-0.99996	0	0.0087968	0	1	0	-0.0087968	0	-0.99996	-9.9238	-9.944	-0.04145	0
-0.99997	0	0.0082235	0	1	0	-0.0082235	0	-0.99997	-9.9268	-9.9476	-0.038761	0
-0.99997	0	0.0076744	0	1	0	-0.0076744	0	-0.99997	-9.9297	-9.9511	-0.036184	0
-0.99997	0	0.0071492	0	1	0	-0.0071492	0	-0.99997	-9.9325	-9.9545	-0.033718	0
-0.99998	0	0.0066474	0	1	0	-0.0066474	0	-0.99998	-9.9351	-9.9577	-0.03136	0
-0.99998	0	0.0061687	0	1	0	-0.0061687	0	-0.99998	-9.9376	-9.9607	-0.029109	0
-0.99998	0	0.0057125	0	1	0	-0.0057125	0	-0.99998	-9.94	-9.9636	-0.026963	0
-0.99999	0	0.0052784	0	1	0	-0.0052784	0	-0.99999	-9.9423	-9.9664	-0.02492	0
-0.99999	0	0.004866	0	1	0	-0.004866	0	-0.99999	-9.9445	-9.969	-0.022979	0
-0.99999	0	0.0044748	0	1	0	-0.0044748	0	-0.99999	-9.9465	-9.9715	-0.021136	0
-0.99999	0	0.0041044	0	1	0	-0.0041044	0	-0.99999	-9.9485	-9.9739	-0.01939	0
-0.99999	0	0.0037543	0	1	0	-0.0037543	0	-0.99999	-9.9503	-9.9761	-0.01774	0
-0.99999	0	0.003424	0	1	0	-0.003424	0	-0.99999	-9.952	-9.9782	-0.016182	0
-1	0	0.0031129	0	1	0	-0.0031129	0	-1	-9.9537	-9.9802	-0.014714	0
-1	0	0.0028207	0	1	0	-0.0028207	0	-1	-9.9552	-9.982	-0.013335	0
-1	0	0.0025468	0	1	0	-0.0025468	0	-1	-9.9567	-9.9838	-0.012042	0
-1	0	0.0022907	0	1	0	-0.0022907	0	-1	-9.958	-9.9854	-0.010833	0
-1	0	0.0020519	0	1	0	-0.0020519	0	-1	-9.9592	-9.9869	-0.0097049	0
-1	0	0.0018299	0	1	0	-0.0018299	0	-1	-9.9604	-9.9884	-0.0086556	0
-1	0	0.001624	0	1	0	-0.001624	0	-1	-9.9615	-9.9897	-0.0076827	0
-1	0	0.0014338	0	1	0	-0.0014338	0	-1	-9.9625	-9.9909	-0.0067835	0
-1	0	0.0012587	0	1	0	-0.0012587	0	-1	-9.9634	-9.992	-0.0059557	0
-1	0	0.0010981	0	1	0	-0.0010981	0	-1	-9.9642	-9.993	-0.0051964	0
-1	0	0.00095154	0	1	0	-0.00095154	0	-1	-9.965	-9.9939	-0.0045032	0
-1	0	0.00081835	0	1	0	-0.00081835	0	-1	-9.9657	-9.9948	-0.0038731	0
-1	0	0.00069797	0	1	0	-0.00069797	0	-1	-9.9663	-9.9956	-0.0033036	0
-1	0	0.0005898	0	1	0	-0.0005898	0	-1	-9.9669	-9.9962	-0.0027918	0
-1	0	0.00049323	0	1	0	-0.00049323	0	-1	-9.9674	-9.9969	-0.0023348	0
-1	0	0.00040766	0	1	0	-0.00040766	0	-1	-9.9679	-9.9974	-0.0019298	0
-1	0	0.00033246	0	1	0	-0.00033246	0	-1	-9.9683	-9.9979	-0.0015739	0
-1	0	0.00026701	0	1	0	-0.00026701	0	-1	-9.9686	-9.9983	-0.0012641	0
-1	0	0.00021065	0	1	0	-0.00021065	0	-1	-9.9689	-9.9987	-0.00099731	0
-1	0	0.00016275	0	1	0	-0.00016275	0	-1	-9.9691	-9.999	-0.00077056	0
-1	0	0.00012265	0	1	0	-0.00012265	0	-1	-9.9694	-9.9992	-0.00058071	0
-1	0	8.9685e-05	0	1	0	-8.9685e-05	0	-1	-9.9695	-9.9994	-0.00042464	0
-1	0	6.3181e-05	0	1	0	-6.3181e-05	0	-1	-9.9697	-9.9996	-0.00029915	0
-1	0	4.2455e-05	0	1	0	-4.2455e-05	0	-1	-9.9698	-9.9997	-0.00020102	0
-1	0	2.6817e-05	0	1	0	-2.6817e-05	0	-1	-9.9699	-9.9998	-0.00012698	0
-1	0	1.5566e-05	0	1	0	-1.5566e-05	0	-1	-9.9699	-9.9999	-7.3705e-05	0
-1	0	7.994e-06	0	1	0	-7.994e-06	0	-1	-9.97	-9.9999	-3.7851e-05	0
-1	0	3.3827e-06	0	1	0	-3.3827e-06	0	-1	-9.97	-10	-1.6017e-05	0
-1	0	1.0053e-06	0	1	0	-1.0053e-06	0	-1	-9.97	-10	-4.7601e-06	0
-1	0	1.2604e-07	0	1	0	-1.2604e-07	0	-1	-9.97	-10	-5.968e-07	0
-1	0	1.1102e-16	0	1	0	-1.1102e-16	0	-1	-9.97	-10	0	0
-1	0	0	0	1	0	0	0	-1	-9.97	-10	0	0
-1	0	0	0	1	0	0	0	-1	-9.97	-10	0	0
-1	0	0	0	1	0	0	0	-1	-9.97	-10	0	0
-1	0	0	0	1	0	0	0	-1	-9.97	-10	0	0
-1	0	0	0	1	0	0	0	-1	-9.97	-10	0	0
-1	0	0	0	1	0	0	0	-1	-9.97	-10	0	0
-1	0	0	0	1	0	0	0	-1	-9.97	-10	0	0
-1	0	0	0	1	0	0	0	-1	-9.97	-10	0	0
-1	0	0	0	1	0	0	0	-1	-9.97	-10	0	0
-1	0	0	0	1	0	0	0	-1	-9.97	-10	0	0
-1	0	0	0	1	0	0	0	-1	-9.97	-10	0	0
-1	0	0	0	1	0	0	0	-1	-9.97	-10	0	0
-1	0	0	0	1	0	0	0	-1	-9.9701	-10	0	0
-1	0	0	0	1	0	0	0	-1	-9.9701	-10	0	0
-1	0	0	0	1	0	0	0	-1	-9.9701	-10	0	0
-1	0	0	0	1	0	0	0	-1	-9.9701	-10	0	0
-1	0	0	0	1	0	0	0	-1	-9.9701	-10	0	0
-1	0	0	0	1	0	0	0	-1	-9.9702	-10	0	0
-1	0	0	0	1	0	0	0	-1	-9.9702	-10	0	0
-1	0	0	0	1	0	0	0	-1	-9.9702	-10	0	0
-1	0	0	0	1	0	0	0	-1	-9.9703	-10	0	0
-1	0	0	0	1	0	0	0	-1	-9.9703	-10	0	0
-1	0	0	0	1	0	0	0	-1	-9.9703	-10	0	0
-1	0	0	0	1	0	0	0	-1	-9.9704	-10	0	0
-1	0	0	0	1	0	0	0	-1	-9.9704	-10	0	0
-1	0	0	0	1	0	0	0	-1	-9.9705	-10	0	0
-1	0	0	0	1	0	0	0	-1	-9.9705	-10	0	0
-1	0	0	0	1	0	0	0	-1	-9.9706	-10	0	0
-1	0	0	0	1	0	0	0	-1	-9.9707	-10	0	0
-1	0	0	0	1	0	0	0	-1	-9.9707	-10	0	0
-1	0	0	0	1	0	0	0	-1	-9.9708	-10	0	0
-1	0	0	0	1	0	0	0	-1	-9.9709	-10	0	0
-1	0	0	0	1	0	0	0	-1	-9.971	-10	0	0
-1	0	0	0	1	0	0	0	-1	-9.9711	-10	0	0
-1	0	0	0	1	0	0	0	-1	-9.9711	-10	0	0
-1	0	0	0	1	0	0	0	-1	-9.9712	-10	0	0
-1	0	0	0	1	0	0	0	-1	-9.9713	-10	0	0
-1	0	0	0	1	0	0	0	-1	-9.9714	-10	0	0
-1	0	0	0	1	0	0	0	-1	-9.9715	-10	0	0
-1	0	0	0	1	0	0	0	-1	-9.9716	-10	0	0
-1	0	0	0	1	0	0	0	-1	-9.9718	-10	0	0
-1	0	0	0	1	0	0	0	-1	-9.9719	-10	0	0
-1	0	0	0	1	0	0	0	-1	-9.972	-10	0	0
-1	0	0	0	1	0	0	0	-1	-9.9721	-10	0	0
-1	0	0	0	1	0	0	0	-1	-9.9723	-10	0	0
-1	0	0	0	1	0	0	0	-1	-9.9724	-10	0	0
-1	0	0	0	1	0	0	0	-1	-9.9725	-10	0	0
-1	0	0	0	1	0	0	0	-1	-9.9727	-10	0	0
-1	0	0	0	1	0	0	0	-1	-9.9728	-10	0	0
-1	0	0	0	1	0	0	0	-1	-9.973	-10	0	0
-1	0	0	0	1	0	0	0	-1	-9.9731	-10	0	0
-1	0	0	0	1	0	0	0	-1	-9.9733	-10	0	0
-1	0	0	0	1	0	0	0	-1	-9.9735	-10	0	0
-1	0	0	0	1	0	0	0	-1	-9.9736	-10	0	0
-1	0	0	0	1	0	0	0	-1	-9.9738	-10	0	0
-1	0	0	0	1	0	0	0	-1	-9.974	-10	0	0
-1	0	0	0	1	0	0	0	-1	-9.9742	-10	0	0
-1	0	0	0	1	0	0	0	-1	-9.9744	-10	0	0
-1	0	0	0	1	0	0	0	-1	-9.9746	-10	0	0
-1	0	0	0	1	0	0	0	-1	-9.9748	-10	0	0
-1	0	0	0	1	0	0	0	-1	-9.975	-10	0	0
-1	0	0	0	1	0	0	0	-1	-9.9752	-10	0	0
-1	0	0	0	1	0	0	0	-1	-9.9754	-10	0	0
-1	0	0	0	1	0	0	0	-1	-9.9756	-10	0	0
-1	0	0	0	1	0	0	0	-1	-9.9758	-10	0	0
-1	0	0	0	1	0	0	0	-1	-9.976	-10	0	0
-1	0	0	0	1	0	0	0	-1	-9.9762	-10	0	0
-1	0	0	0	1	0	0	0	-1	-9.9764	-10	0	0
-1	0	0	0	1	0	0	0	-1	-9.9767	-10	0	0
-1	0	0	0	1	0	0	0	-1	-9.9769	-10	0	0
-1	0	0	0	1	0	0	0	-1	-9.9771	-10	0	0
-1	0	0	0	1	0	0	0	-1	-9.9774	-10	0	0
-1	0	0	0	1	0	0	0	-1	-9.9776	-10	0	0
-1	0	0	0	1	0	0	0	-1	-9.9779	-10	0	0
-1	0	0	0	1	0	0	0	-1	-9.9781	-10	0	0
-1	0	0	0	1	0	0	0	-1	-9.9783	-10	0	0
-1	0	0	0	1	0	0	0	-1	-9.9786	-10	0	0
-1	0	0	0	1	0	0	0	-1	-9.9789	-10	0	0
-1	0	0	0	1	0	0	0	-1	-9.9791	-10	0	0
-1	0	0	0	1	0	0	0	-1	-9.9794	-10	0	0
-1	0	0	0	1	0	0	0	-1	-9.9796	-10	0	0
-1	0	0	0	1	0	0	0	-1	-9.9799	-10	0	0
-1	0	0	0	1	0	0	0	-1	-9.9802	-10	0	0
-1	0	0	0	1	0	0	0	-1	-9.9804	-10	0	0
-1	0	0	0	1	0	0	0	-1	-9.9807	-10	0	0
-1	0	0	0	1	0	0	0	-1	-9.981	-10	0	0
-1	0	0	0	1	0	0	0	-1	-9.9812	-10	0	0
-1	0	0	0	1	0	0	0	-1	-9.9815	-10	0	0
-1	0	0	0	1	0	0	0	-1	-9.9818	-10	0	0
-1	0	0	0	1	0	0	0	-1	-9.9821	-10	0	0
-1	0	0	0	1	0	0	0	-1	-9.9823	-10	0	0
-1	0	0	0	1	0	0	0	-1	-9.9826	-10	0	0
-1	0	0	0	1	0	0	0	-1	-9.9829	-10	0	0
-1	0	0	0	1	0	0	0	-1	-9.9832	-10	0	0
-1	0	0	0	1	0	0	0	-1	-9.9834	-10	0	0
-1	0	0	0	1	0	0	0	-1	-9.9837	-10	0	0
-1	0	0	0	1	0	0	0	-1	-9.984	-10	0	0
-1	0	0	0	1	0	0	0	-1	-9.9843	-10	0	0
-1	0	0	0	1	0	0	0	-1	-9.9846	-10	0	0
-1	0	0	0	1	0	0	0	-1	-9.9849	-10	0	0
-1	0	0	0	1	0	0	0	-1	-9.9851	-10	0	0
-1	0	0	0	1	0	0	0	-1	-9.9854	-10	0	0
-1	0	0	0	1	0	0	0	-1	-9.9857	-10	0	0
-1	0	0	0	1	0	0	0	-1	-9.986	-10	0	0
-1	0	0	0	1	0	0	0	-1	-9.9863	-10	0	0
-1	0	0	0	1	0	0	0	-1	-9.9866	-10	0	0
-1	0	0	0	1	0	0	0	-1	-9.9868	-10	0	0
-1	0	0	0	1	0	0	0	-1	-9.9871	-10	0	0
-1	0	0	0	1	0	0	0	-1	-9.9874	-10	0	0
-1	0	0	0	1	0	0	0	-1	-9.9877	-10	0	0
-1	0	0	0	1	0	0	0	-1	-9.9879	-10	0	0
-1	0	0	0	1	0	0	0	-1	-9.9882	-10	0	0
-1	0	0	0	1	0	0	0	-1	-9.9885	-10	0	0
-1	0	0	0	1	0	0	0	-1	-9.9888	-10	0	0
-1	0	0	0	1	0	0	0	-1	-9.989	-10	0	0
-1	0	0	0	1	0	0	0	-1	-9.9893	-10	0	0
-1	0	0	0	1	0	0	0	-1	-9.9896	-10	0	0
-1	0	0	0	1	0	0	0	-1	-9.9898	-10	0	0
-1	0	0	0	1	0	0	0	-1	-9.9901	-10	0	0
-1	0	0	0	1	0	0	0	-1	-9.9904	-10	0	0
-1	0	0	0	1	0	0	0	-1	-9.9906	-10	0	0
-1	0	0	0	1	0	0	0	-1	-9.9909	-10	0	0
-1	0	0	0	1	0	0	0	-1	-9.9911	-10	0	0
-1	0	0	0	1	0	0	0	-1	-9.9914	-10	0	0
-1	0	0	0	1	0	0	0	-1	-9.9917	-10	0	0
-1	0	0	0	1	0	0	0	-1	-9.9919	-10	0	0
-1	0	0	0	1	0	0	0	-1	-9.9921	-10	0	0
-1	0	0	0	1	0	0	0	-1	-9.9924	-10	0	0
-1	0	0	0	1	0	0	0	-1	-9.9926	-10	0	0
-1	0	0	0	1	0	0	0	-1	-9.9929	-10	0	0
-1	0	0	0	1	0	0	0	-1	-9.9931	-10	0	0
-1	0	0	0	1	0	0	0	-1	-9.9933	-10	0	0
-1	0	0	0	1	0	0	0	-1	-9.9936	-10	0	0
-1	0	0	0	1	0	0	0	-1	-9.9938	-10	0	0
-1	0	0	0	1	0	0	0	-1	-9.994	-10	0	0
-1	0	0	0	1	0	0	0	-1	-9.9942	-10	0	0
-1	0	0	0	1	0	0	0	-1	-9.9944	-10	0	0
-1	0	0	0	1	0	0	0	-1	-9.9946	-10	0	0
-1	0	0	0	1	0	0	0	-1	-9.9948	-10	0	0
-1	0	0	0	1	0	0	0	-1	-9.995	-10	0	0
-1	0	0	0	1	0	0	0	-1	-9.9952	-10	0	0
-1	0	0	0	1	0	0	0	-1	-9.9954	-10	0	0
-1	0	0	0	1	0	0	0	-1	-9.9956	-10	0	0
-1	0	0	0	1	0	0	0	-1	-9.9958	-10	0	0
-1	0	0	0	1	0	0	0	-1	-9.996	-10	0	0
-1	0	0	0	1	0	0	0	-1	-9.9962	-10	0	0
-1	0	0	0	1	0	0	0	-1	-9.9964	-10	0	0
-1	0	0	0	1	0	0	0	-1	-9.9965	-10	0	0
-1	0	0	0	1	0	0	0	-1	-9.9967	-10	0	0
-1	0	0	0	1	0	0	0	-1	-9.9969	-10	0	0
-1	0	0	0	1	0	0	0	-1	-9.997	-10	0	0
-1	0	0	0	1	0	0	0	-1	-9.9972	-10	0	0
-1	0	0	0	1	0	0	0	-1	-9.9973	-10	0	0
-1	0	0	0	1	0	0	0	-1	-9.9975	-10	0	0
-1	0	0	0	1	0	0	0	-1	-9.9976	-10	0	0
-1	0	0	0	1	0	0	0	-1	-9.9977	-10	0	0
-1	0	0	0	1	0	0	0	-1	-9.9979	-10	0	0
-1	0	0	0	1	0	0	0	-1	-9.998	-10	0	0
-1	0	0	0	1	0	0	0	-1	-9.9981	-10	0	0
-1	0	0	0	1	0	0	0	-1	-9.9982	-10	0	0
-1	0	0	0	1	0	0	0	-1	-9.9984	-10	0	0
-1	0	0	0	1	0	0	0	-1	-9.9985	-10	0	0
-1	0	0	0	1	0	0	0	-1	-9.9986	-10	0	0
-1	0	0	0	1	0	0	0	-1	-9.9987	-10	0	0
-1	0	0	0	1	0	0	0	-1	-9.9988	-10	0	0
-1	0	0	0	1	0	0	0	-1	-9.9989	-10	0	0
-1	0	0	0	1	0	0	0	-1	-9.9989	-10	0	0
-1	0	0	0	1	0	0	0	-1	-9.999	-10	0	0
-1	0	0	0	1	0	0	0	-1	-9.9991	-10	0	0
-1	0	0	0	1	0	0	0	-1	-9.9992	-10	0	0
-1	0	0	0	1	0	0	0	-1	-9.9993	-10	0	0
-1	0	0	0	1	0	0	0	-1	-9.9993	-10	0	0
-1	0	0	0	1	0	0	0	-1	-9.9994	-10	0	0
-1	0	0	0	1	0	0	0	-1	-9.9995	-10	0	0
-1	0	0	0	1	0	0	0	-1	-9.9995	-10	0	0
-1	0	0	0	1	0	0	0	-1	-9.9996	-10	0	0
-1	0	0	0	1	0	0	0	-1	-9.9996	-10	0	0
-1	0	0	0	1	0	0	0	-1	-9.9997	-10	0	0
-1	0	0	0	1	0	0	0	-1	-9.9997	-10	0	0
-1	0	0	0	1	0	0	0	-1	-9.9997	-10	0	0
-1	0	0	0	1	0	0	0	-1	-9.9998	-10	0	0
-1	0	0	0	1	0	0	0	-1	-9.9998	-10	0	0
-1	0	0	0	1	0	0	0	-1	-9.9998	-10	0	0
-1	0	0	0	1	0	0	0	-1	-9.9999	-10	0	0
-1	0	0	0	1	0	0	0	-1	-9.9999	-10	0	0
-1	0	0	0	1	0	0	0	-1	-9.9999	-10	0	0
-1	0	0	0	1	0	0	0	-1	-9.9999	-10	0	0
-1	0	0	0	1	0	0	0	-1	-9.9999	-10	0	0
-1	0	0	0	1	0	0	0	-1	-10	-10	0	0
-1	0	0	0	1	0	0	0	-1	-10	-10	0	0
-1	0	0	0	1	0	0	0	-1	-10	-10	0	0
-1	0	0	0	1	0	0	0	-1	-10	-10	0	0
-1	0	0	0	1	0	0	0	-1	-10	-10	0	0
-1	0	0	0	1	0	0	0	-1	-10	-10	0	0
-1	0	0	0	1	0	0	0	-1	-10	-10	0	0
-1	0	0	0	1	0	0	0	-1	-10	-10	0	0
-1	0	0	0	1	0	0	0	-1	-10	-10	0	0
-1	0	0	0	1	0	0	0	-1	-10	-10	0	0
-1	0	0	0	1	0	0	0	-1	-10	-10	0	0
-1	0	0	0	1	0	0	0	-1	-10	-10	0	0
-1	0	0	0	1	0	0	0	-1	-10	-10	0	1
-1	0	0	0	1	0	0	0	-1	-10	-10	0	1
-1	0	0	0	1	0	0	0	-1	-10	-10	0	1
-1	0	0	0	1	0	0	0	-1	-10	-10	0	1
-1	0	0	0	1	0	0	0	-1	-10	-10	0	1
-1	0	0	0	1	0	0	0	-1	-10	-10	0	1
-1	0	0	0	1	0	0	0	-1	-10	-10	0	1
-1	0	0	0	1	0	0	0	-1	-10	-10	0	1
-1	0	0	0	1	0	0	0	-1	-10	-10	0	1
-1	0	0	0	1	0	0	0	-1	-10	-10	0	1
-1	0	0	0	1	0	0	0	-1	-10	-10	0	1
-1	0	0	0	1	0	0	0	-1	-10	-10	0	1
-1	0	0	0	1	0	0	0	-1	-10	-10	0	1
-1	0	0	0	1	0	0	0	-1	-10	-10	0	1
-1	0	0	0	1	0	0	0	-1	-10	-10	0	1
-1	0	0	0	1	0	0	0	-1	-10	-10	0	1
-1	0	0	0	1	0	0	0	-1	-10	-10	0	1
-1	0	0	0	1	0	0	0	-1	-10	-10	0	1
-1	0	0	0	1	0	0	0	-1	-10	-10	0	1
-1	0	0	0	1	0	0	0	-1	-10	-10	0	1
-1	0	0	0	1	0	0	0	-1	-10	-10	0	1
-1	0	0	0	1	0	0	0	-1	-10	-10	0	1
-1	0	0	0	1	0	0	0	-1	-10	-10	0	1
-1	0	0	0	1	0	0	0	-1	-10	-10	0	1
-1	0	0	0	1	0	0	0	-1	-10	-10	0	1
-1	0	0	0	1	0	0	0	-1	-10	-10	0	1
-1	0	0	0	1	0	0	0	-1	-10	-10	0	1
-1	0	0	0	1	0	0	0	-1	-10	-10	0	1
-1	0	0	0	1	0	0	0	-1	-10	-10	0	1
-1	0	0	0	1	0	0	0	-1	-10	-10	0	1
-1	0	0	0	1	0	0	0	-1	-10	-10	0	1
-1	0	0	0	1	0	0	0	-1	-10	-10	0	1
-1	0	0	0	1	0	0	0	-1	-10	-10	0	1
-1	0	0	0	1	0	0	0	-1	-10	-10	0	1
-1	0	0	0	1	0	0	0	-1	-10	-10	0	1
-1	0	0	0	1	0	0	0	-1	-10	-10	0	1
-1	0	0	0	1	0	0	0	-1	-10	-10	0	1
-1	0	0	0	1	0	0	0	-1	-10	-10	0	1
-1	0	0	0	1	0	0	0	-1	-10	-10	0	1
-1	0	0	0	1	0	0	0	-1	-10	-10	0	1
-1	0	0	0	1	0	0	0	-1	-10	-10	0	1
-1	0	0	0	1	0	0	0	-1	-10	-10	0	1
-1	0	0	0	1	0	0	0	-1	-10	-10	0	1
-1	0	0	0	1	0	0	0	-1	-10	-10	0	1
-1	0	0	0	1	0	0	0	-1	-10	-10	0	1
-1	0	0	0	1	0	0	0	-1	-10	-10	0	1
-1	0	0	0	1	0	0	0	-1	-10	-10	0	1
-1	0	0	0	1	0	0	0	-1	-10	-10	0	1
-1	0	0	0	1	0	0	0	-1	-10	-10	0	1
-1	0	0	0	1	0	0	0	-1	-10	-10	0	1
-1	0	0	0	1	0	0	0	-1	-10	-10	0	1
-1	0	0	0	1	0	0	0	-1	-10	-10	0	1
-1	0	0	0	1	0	0	0	-1	-10	-10	0	1
-1	0	0	0	1	0	0	0	-1	-10	-10	0	1
-1	0	0	0	1	0	0	0	-1	-10	-10	0	1
-1	0	0	0	1	0	0	0	-1	-10	-10	0	1
-1	0	0	0	1	0	0	0	-1	-10	-10	0	1
-1	0	0	0	1	0	0	0	-1	-10	-10	0	1
-1	0	0	0	1	0	0	0	-1	-10	-10	0	1
-1	0	0	0	1	0	0	0	-1	-10	-10	0	1
-1	0	0	0	1	0	0	0	-1	-10	-10	0	1
-1	0	0	0	1	0	0	0	-1	-10	-10	0	1
-1	0	0	0	1	0	0	0	-1	-10	-10	0	1
-1	0	0	0	1	0	0	0	-1	-10	-10	0	1
-1	0	0	0	1	0	0	0	-1	-10	-10	0	1
-1	0	0	0	1	0	0	0	-1	-10	-10	0	1
-1	0	0	0	1	0	0	0	-1	-10	-10	0	1
-1	0	0	0	1	0	0	0	-1	-10	-10	0	1
-1	0	0	0	1	0	0	0	-1	-10	-10	0	1
-1	0	0	0	1	0	0	0	-1	-10	-10	0	1
-1	0	0	0	1	0	0	0	-1	-10	-10	0	1
-1	0	0	0	1	0	0	0	-1	-10	-10	0	1
-1	0	0	0	1	0	0	0	-1	-10	-10	0	1
-1	0	0	0	1	0	0	0	-1	-10	-10	0	1
-1	0	0	0	1	0	0	0	-1	-10	-10	0	1
-1	0	0	0	1	0	0	0	-1	-10	-10	0	1
-1	0	0	0	1	0	0	0	-1	-9.9999	-10	0	1
-1	0	0	0	1	0	0	0	-1	-9.9999	-10	0	1
-1	0	0	0	1	0	0	0	-1	-9.9999	-10	0	1
-1	0	0	0	1	0	0	0	-1	-9.9999	-10	0	1
-1	0	0	0	1	0	0	0	-1	-9.9999	-10	0	1
-1	0	0	0	1	0	0	0	-1	-9.9998	-10	0	1
-1	0	0	0	1	0	0	0	-1	-9.9998	-10	0	1
-1	0	0	0	1	0	0	0	-1	-9.9998	-10	0	1
-1	0	0	0	1	0	0	0	-1	-9.9997	-10	0	1
-1	0	0	0	1	0	0	0	-1	-9.9997	-10	0	1
-1	0	0	0	1	0	0	0	-1	-9.9997	-10	0	1
-1	0	0	0	1	0	0	0	-1	-9.9996	-10	0	1
-1	0	0	0	1	0	0	0	-1	-9.9996	-10	0	1
-1	0	0	0	1	0	0	0	-1	-9.9995	-10	0	1
-1	0	0	0	1	0	0	0	-1	-9.9995	-10	0	1
-1	0	0	0	1	0	0	0	-1	-9.9994	-10	0	1
-1	0	0	0	1	0	0	0	-1	-9.9993	-10	0	1
-1	0	0	0	1	0	0	0	-1	-9.9993	-10	0	1
-1	0	0	0	1	0	0	0	-1	-9.9992	-10	0	1
-1	0	0	0	1	0	0	0	-1	-9.9991	-10	0	1
-1	0	0	0	1	0	0	0	-1	-9.999	-10	0	1
-1	0	0	0	1	0	0	0	-1	-9.9989	-10	0	1
-1	0	0	0	1	0	0	0	-1	-9.9989	-10	0	1
-1	0	0	0	1	0	0	0	-1	-9.9988	-10	0	1
-1	0	0	0	1	0	0	0	-1	-9.9987	-10	0	1
-1	0	0	0	1	0	0	0	-1	-9.9986	-10	0	1
-1	0	0	0	1	0	0	0	-1	-9.9985	-10	0	1
-1	0	0	0	1	0	0	0	-1	-9.9984	-10	0	1
-1	0	0	0	1	0	0	0	-1	-9.9982	-10	0	1
-1	0	0	0	1	0	0	0	-1	-9.9981	-10	0	1
-1	0	0	0	1	0	0	0	-1	-9.998	-10	0	1
-1	0	0	0	1	0	0	0	-1	-9.9979	-10	0	1
-1	0	0	0	1	0	0	0	-1	-9.9977	-10	0	1
-1	0	0	0	1	0	0	0	-1	-9.9976	-10	0	1
-1	0	0	0	1	0	0	0	-1	-9.9975	-10	0	1
-1	0	0	0	1	0	0	0	-1	-9.9973	-10	0	1
-1	0	0	0	1	0	0	0	-1	-9.9972	-10	0	1
-1	0	0	0	1	0	0	0	-1	-9.997	-10	0	1
-1	0	0	0	1	0	0	0	-1	-9.9969	-10	0	1
-1	0	0	0	1	0	0	0	-1	-9.9967	-10	0	1
-1	0	0	0	1	0	0	0	-1	-9.9965	-10	0	1
-1	0	0	0	1	0	0	0	-1	-9.9964	-10	0	1
-1	0	0	0	1	0	0	0	-1	-9.9962	-10	0	1
-1	0	0	0	1	0	0	0	-1	-9.996	-10	0	1
-1	0	0	0	1	0	0	0	-1	-9.9958	-10	0	1
-1	0	0	0	1	0	0	0	-1	-9.9956	-10	0	1
-1	0	0	0	1	0	0	0	-1	-9.9954	-10	0	1
-1	0	0	0	1	0	0	0	-1	-9.9952	-10	0	1
-1	0	0	0	1	0	0	0	-1	-9.995	-10	0	1
-1	0	0	0	1	0	0	0	-1	-9.9948	-10	0	1
-1	0	0	0	1	0	0	0	-1	-9.9946	-10	0	1
-1	0	0	0	1	0	0	0	-1	-9.9944	-10	0	1
-1	0	0	0	1	0	0	0	-1	-9.9942	-10	0	1
-1	0	0	0	1	0	0	0	-1	-9.994	-10	0	1
-1	0	0	0	1	0	0	0	-1	-9.9938	-10	0	1
-1	0	0	0	1	0	0	0	-1	-9.9936	-10	0	1
-1	0	0	0	1	0	0	0	-1	-9.9933	-10	0	1
-1	0	0	0	1	0	0	0	-1	-9.9931	-10	0	1
-1	0	0	0	1	0	0	0	-1	-9.9929	-10	0	1
-1	0	0	0	1	0	0	0	-1	-9.9926	-10	0	1
-1	0	0	0	1	0	0	0	-1	-9.9924	-10	0	1
-1	0	0	0	1	0	0	0	-1	-9.9921	-10	0	1
-1	0	0	0	1	0	0	0	-1	-9.9919	-10	0	1
-1	0	0	0	1	0	0	0	-1	-9.9917	-10	0	1
-1	0	0	0	1	0	0	0	-1	-9.9914	-10	0	1
-1	0	0	0	1	0	0	0	-1	-9.9911	-10	0	1
-1	0	0	0	1	0	0	0	-1	-9.9909	-10	0	1
-1	0	0	0	1	0	0	0	-1	-9.9906	-10	0	1
-1	0	0	0	1	0	0	0	-1	-9.9904	-10	0	1
-1	0	0	0	1	0	0	0	-1	-9.9901	-10	0	1
-1	0	0	0	1	0	0	0	-1	-9.9898	-10	0	1
-1	0	0	0	1	0	0	0	-1	-9.9896	-10	0	1
-1	0	0	0	1	0	0	0	-1	-9.9893	-10	0	1
-1	0	0	0	1	0	0	0	-1	-9.989	-10	0	1
-1	0	0	0	1	0	0	0	-1	-9.9888	-10	0	1
-1	0	0	0	1	0	0	0	-1	-9.9885	-10	0	1
-1	0	0	0	1	0	0	0	-1	-9.9882	-10	0	1
-1	0	0	0	1	0	0	0	-1	-9.9879	-10	0	1
-1	0	0	0	1	0	0	0	-1	-9.9877	-10	0	1
-1	0	0	0	1	0	0	0	-1	-9.9874	-10	0	1
-1	0	0	0	1	0	0	0	-1	-9.9871	-10	0	1
-1	0	0	0	1	0	0	0	-1	-9.9868	-10	0	1
-1	0	0	0	1	0	0	0	-1	-9.9866	-10	0	1
-1	0	0	0	1	0	0	0	-1	-9.9863	-10	0	1
-1	0	0	0	1	0	0	0	-1	-9.986	-10	0	1
-1	0	0	0	1	0	0	0	-1	-9.9857	-10	0	1
-1	0	0	0	1	0	0	0	-1	-9.9854	-10	0	1
-1	0	0	0	1	0	0	0	-1	-9.9851	-10	0	1
-1	0	0	0	1	0	0	0	-1	-9.9849	-10	0	1
-1	0	0	0	1	0	0	0	-1	-9.9846	-10	0	1
-1	0	0	0	1	0	0	0	-1	-9.9843	-10	0	1
-1	0	0	0	1	0	0	0	-1	-9.984	-10	0	1
-1	0	0	0	1	0	0	0	-1	-9.9837	-10	0	1
-1	0	0	0	1	0	0	0	-1	-9.9834	-10	0	1
-1	0	0	0	1	0	0	0	-1	-9.9832	-10	0	1
-1	0	0	0	1	0	0	0	-1	-9.9829	-10	0	1
-1	0	0	0	1	0	0	0	-1	-9.9826	-10	0	1
-1	0	0	0	1	0	0	0	-1	-9.9823	-10	0	1
-1	0	0	0	1	0	0	0	-1	-9.9821	-10	0	1
-1	0	0	0	1	0	0	0	-1	-9.9818	-10	0	1
-1	0	0	0	1	0	0	0	-1	-9.9815	-10	0	1
-1	0	0	0	1	0	0	0	-1	-9.9812	-10	0	1
-1	0	0	0	1	0	0	0	-1	-9.981	-10	0	1
-1	0	0	0	1	0	0	0	-1	-9.9807	-10	0	1
-1	0	0	0	1	0	0	0	-1	-9.9804	-10	0	1
-1	0	0	0	1	0	0	0	-1	-9.9802	-10	0	1
-1	0	0	0	1	0	0	0	-1	-9.9799	-10	0	1
-1	0	0	0	1	0	0	0	-1	-9.9796	-10	0	1
-1	0	0	0	1	0	0	0	-1	-9.9794	-10	0	1
-1	0	0	0	1	0	0	0	-1	-9.9791	-10	0	1
-1	0	0	0	1	0	0	0	-1	-9.9789	-10	0	1
-1	0	0	0	1	0	0	0	-1	-9.9786	-10	0	1
-1	0	0	0	1	0	0	0	-1	-9.9783	-10	0	1
-1	0	0	0	1	0	0	0	-1	-9.9781	-10	0	1
-1	0	0	0	1	0	0	0	-1	-9.9779	-10	0	1
-1	0	0	0	1	0	0	0	-1	-9.9776	-10	0	1
-1	0	0	0	1	0	0	0	-1	-9.9774	-10	0	1
-1	0	0	0	1	0	0	0	-1	-9.9771	-10	0	1
-1	0	0	0	1	0	0	0	-1	-9.9769	-10	0	1
-1	0	0	0	1	0	0	0	-1	-9.9767	-10	0	1
-1	0	0	0	1	0	0	0	-1	-9.9764	-10	0	1
-1	0	0	0	1	0	0	0	-1	-9.9762	-10	0	1
-1	0	0	0	1	0	0	0	-1	-9.976	-10	0	1
-1	0	0	0	1	0	0	0	-1	-9.9758	-10	0	1
-1	0	0	0	1	0	0	0	-1	-9.9756	-10	0	1
-1	0	0	0	1	0	0	0	-1	-9.9754	-10	0	1
-1	0	0	0	1	0	0	0	-1	-9.9752	-10	0	1
-1	0	0	0	1	0	0	0	-1	-9.975	-10	0	1
-1	0	0	0	1	0	0	0	-1	-9.9748	-10	0	1
-1	0	0	0	1	0	0	0	-1	-9.9746	-10	0	1
-1	0	0	0	1	0	0	0	-1	-9.9744	-10	0	1
-1	0	0	0	1	0	0	0	-1	-9.9742	-10	0	1
-1	0	0	0	1	0	0	0	-1	-9.974	-10	0	1
-1	0	0	0	1	0	0	0	-1	-9.9738	-10	0	1
-1	0	0	0	1	0	0	0	-1	-9.9736	-10	0	1
-1	0	0	0	1	0	0	0	-1	-9.9735	-10	0	1
-1	0	0	0	1	0	0	0	-1	-9.9733	-10	0	1
-1	0	0	0	1	0	0	0	-1	-9.9731	-10	0	1
-1	0	0	0	1	0	0	0	-1	-9.973	-10	0	1
-1	0	0	0	1	0	0	0	-1	-9.9728	-10	0	1
-1	0	0	0	1	0	0	0	-1	-9.9727	-10	0	1
-1	0	0	0	1	0	0	0	-1	-9.9725	-10	0	1
-1	0	0	0	1	0	0	0	-1	-9.9724	-10	0	1
-1	0	0	0	1	0	0	0	-1	-9.9723	-10	0	1
-1	0	0	0	1	0	0	0	-1	-9.9721	-10	0	1
-1	0	0	0	1	0	0	0	-1	-9.972	-10	0	1
-1	0	0	0	1	0	0	0	-1	-9.9719	-10	0	1
-1	0	0	0	1	0	0	0	-1	-9.9718	-10	0	1
-1	0	0	0	1	0	0	0	-1	-9.9716	-10	0	1
-1	0	0	0	1	0	0	0	-1	-9.9715	-10	0	1
-1	0	0	0	1	0	0	0	-1	-9.9714	-10	0	1
-1	0	0	0	1	0	0	0	-1	-9.9713	-10	0	1
-1	0	0	0	1	0	0	0	-1	-9.9712	-10	0	1
-1	0	0	0	1	0	0	0	-1	-9.9711	-10	0	1
-1	0	0	0	1	0	0	0	-1	-9.9711	-10	0	1
-1	0	0	0	1	0	0	0	-1	-9.971	-10	0	1
-1	0	0	0	1	0	0	0	-1	-9.9709	-10	0	1
-1	0	0	0	1	0	0	0	-1	-9.9708	-10	0	1
-1	0	0	0	1	0	0	0	-1	-9.9707	-10	0	1
-1	0	0	0	1	0	0	0	-1	-9.9707	-10	0	1
-1	0	0	0	1	0	0	0	-1	-9.9706	-10	0	1
-1	0	0	0	1	0	0	0	-1	-9.9705	-10	0	1
-1	0	0	0	1	0	0	0	-1	-9.9705	-10	0	1
-1	0	0	0	1	0	0	0	-1	-9.9704	-10	0	1
-1	0	0	0	1	0	0	0	-1	-9.9704	-10	0	1
-1	0	0	0	1	0	0	0	-1	-9.9703	-10	0	1
-1	0	0	0	1	0	0	0	-1	-9.9703	-10	0	1
-1	0	0	0	1	0	0	0	-1	-9.9703	-10	0	1
-1	0	0	0	1	0	0	0	-1	-9.9702	-10	0	1
-1	0	0	0	1	0	0	0	-1	-9.9702	-10	0	1
-1	0	0	0	1	0	0	0	-1	-9.9702	-10	0	1
-1	0	0	0	1	0	0	0	-1	-9.9701	-10	0	1
-1	0	0	0	1	0	0	0	-1	-9.9701	-10	0	1
-1	0	0	0	1	0	0	0	-1	-9.9701	-10	0	1
-1	0	0	0	1	0	0	0	-1	-9.9701	-10	0	1
-1	0	0	0	1	0	0	0	-1	-9.9701	-10	0	1
-1	0	0	0	1	0	0	0	-1	-9.97	-10	0	1
-1	0	0	0	1	0	0	0	-1	-9.97	-10	0	1
-1	0	0	0	1	0	0	0	-1	-9.97	-10	0	1
-1	0	0	0	1	0	0	0	-1	-9.97	-10	0	1
-1	0	0	0	1	0	0	0	-1	-9.97	-10	0	1
-1	0	0	0	1	0	0	0	-1	-9.97	-10	0	1
-1	0	0	0	1	0	0	0	-1	-9.97	-10	0	1
-1	0	0	0	1	0	0	0	-1	-9.97	-10	0	1
-1	0	0	0	1	0	0	0	-1	-9.97	-10	0	1
-1	0	0	0	1	0	0	0	-1	-9.97	-10	0	1
-1	0	0	0	1	0	0	0	-1	-9.97	-10	0	1
-1	0	0	0	1	0	0	0	-1	-9.97	-10	0	1
-1	0	0	0	1	0	0	0	-1	-9.97	-10	0	1
-1	0	0	0	1	0	0	0	-1	-9.97	-10	0	1
-1	0	0	0	1	0	0	0	-1	-9.97	-10	0	1
-1	0	0	0	1	0	0	0	-1	-9.97	-10	0	1
-1	0	0	0	1	0	0	0	-1	-9.9699	-9.9999	0	1
-1	0	0	0	1	0	0	0	-1	-9.9698	-9.9998	0	1
-1	0	0	0	1	0	0	0	-1	-9.9697	-9.9997	0	1
-1	0	0	0	1	0	0	0	-1	-9.9695	-9.9995	0	1
-1	0	0	0	1	0	0	0	-1	-9.9692	-9.9992	0	1
-1	0	0	0	1	0	0	0	-1	-9.9689	-9.9989	0	1
-1	0	0	0	1	0	0	0	-1	-9.9684	-9.9984	0	1
-1	0	0	0	1	0	0	0	-1	-9.9679	-9.9979	0	1
-1	0	0	0	1	0	0	0	-1	-9.9673	-9.9973	0	1
-1	0	0	0	1	0	0	0	-1	-9.9666	-9.9966	0	1
-1	0	0	0	1	0	0	0	-1	-9.9658	-9.9958	0	1
-1	0	0	0	1	0	0	0	-1	-9.9648	-9.9948	0	1
-1	0	0	0	1	0	0	0	-1	-9.9637	-9.9937	0	1
-1	0	0	0	1	0	0	0	-1	-9.9625	-9.9925	0	1
-1	0	0	0	1	0	0	0	-1	-9.9611	-9.9911	0	1
-1	0	0	0	1	0	0	0	-1	-9.9596	-9.9896	0	1
-1	0	0	0	1	0	0	0	-1	-9.9579	-9.9879	0	1
-1	0	0	0	1	0	0	0	-1	-9.956	-9.986	0	1
-1	0	0	0	1	0	0	0	-1	-9.954	-9.984	0	1
-1	0	0	0	1	0	0	0	-1	-9.9517	-9.9817	0	1
-1	0	0	0	1	0	0	0	-1	-9.9493	-9.9793	0	1
-1	0	0	0	1	0	0	0	-1	-9.9467	-9.9767	0	1
-1	0	0	0	1	0	0	0	-1	-9.9439	-9.9739	0	1
-1	0	0	0	1	0	0	0	-1	-9.9408	-9.9708	0	1
-1	0	0	0	1	0	0	0	-1	-9.9376	-9.9676	0	1
-1	0	0	0	1	0	0	0	-1	-9.9341	-9.9641	0	1
-1	0	0	0	1	0	0	0	-1	-9.9304	-9.9604	0	1
-1	0	0	0	1	0	0	0	-1	-9.9264	-9.9564	0	1
-1	0	0	0	1	0	0	0	-1	-9.9222	-9.9522	0	1
-1	0	0	0	1	0	0	0	-1	-9.9177	-9.9477	0	1
-1	0	0	0	1	0	0	0	-1	-9.913	-9.943	0	1
-1	0	0	0	1	0	0	0	-1	-9.908	-9.938	0	1
-1	0	0	0	1	0	0	0	-1	-9.9028	-9.9328	0	1
-1	0	0	0	1	0	0	0	-1	-9.8973	-9.9273	0	1
-1	0	0	0	1	0	0	0	-1	-9.8915	-9.9215	0	1
-1	0	0	0	1	0	0	0	-1	-9.8854	-9.9154	0	1
-1	0	0	0	1	0	0	0	-1	-9.879	-9.909	0	1
-1	0	0	0	1	0	0	0	-1	-9.8723	-9.9023	0	1
-1	0	0	0	1	0	0	0	-1	-9.8653	-9.8953	0	1
-1	0	0	0	1	0	0	0	-1	-9.858	-9.888	0	1
-1	0	0	0	1	0	0	0	-1	-9.8504	-9.8804	0	1
-1	0	0	0	1	0	0	0	-1	-9.8424	-9.8724	0	1
-1	0	0	0	1	0	0	0	-1	-9.8342	-9.8642	0	1
-1	0	0	0	1	0	0	0	-1	-9.8256	-9.8556	0	1
-1	0	0	0	1	0	0	0	-1	-9.8167	-9.8467	0	1
-1	0	0	0	1	0	0	0	-1	-9.8074	-9.8374	0	1
-1	0	0	0	1	0	0	0	-1	-9.7978	-9.8278	0	1
-1	0	0	0	1	0	0	0	-1	-9.7879	-9.8179	0	1
-1	0	0	0	1	0	0	0	-1	-9.7776	-9.8076	0	1
-1	0	0	0	1	0	0	0	-1	-9.7669	-9.7969	0	1
-1	0	0	0	1	0	0	0	-1	-9.7559	-9.7859	0	1
-1	0	0	0	1	0	0	0	-1	-9.7445	-9.7745	0	1
-1	0	0	0	1	0	0	0	-1	-9.7328	-9.7628	0	1
-1	0	0	0	1	0	0	0	-1	-9.7206	-9.7506	0	1
-1	0	0	0	1	0	0	0	-1	-9.7082	-9.7382	0	1
-1	0	0	0	1	0	0	0	-1	-9.6953	-9.7253	0	1
-1	0	0	0	1	0	0	0	-1	-9.682	-9.712	0	1
-1	0	0	0	1	0	0	0	-1	-9.6684	-9.6984	0	1
-1	0	0	0	1	0	0	0	-1	-9.6543	-9.6843	0	1
-1	0	0	0	1	0	0	0	-1	-9.6399	-9.6699	0	1
-1	0	0	0	1	0	0	0	-1	-9.6251	-9.6551	0	1
-1	0	0	0	1	0	0	0	-1	-9.6098	-9.6398	0	1
-1	0	0	0	1	0	0	0	-1	-9.5942	-9.6242	0	1
-1	0	0	0	1	0	0	0	-1	-9.5781	-9.6081	0	1
-1	0	0	0	1	0	0	0	-1	-9.5617	-9.5917	0	1
-1	0	0	0	1	0	0	0	-1	-9.5448	-9.5748	0	1
-1	0	0	0	1	0	0	0	-1	-9.5275	-9.5575	0	1
-1	0	0	0	1	0	0	0	-1	-9.5099	-9.5399	0	1
-1	0	0	0	1	0	0	0	-1	-9.4917	-9.5217	0	1
-1	0	0	0	1	0	0	0	-1	-9.4732	-9.5032	0	1
-1	0	0	0	1	0	0	0	-1	-9.4542	-9.4842	0	1
-1	0	0	0	1	0	0	0	-1	-9.4348	-9.4648	0	1
-1	0	0	0	1	0	0	0	-1	-9.415	-9.445	0	1
-1	0	0	0	1	0	0	0	-1	-9.3947	-9.4247	0	1
-1	0	0	0	1	0	0	0	-1	-9.374	-9.404	0	1
-1	0	0	0	1	0	0	0	-1	-9.3529	-9.3829	0	1
-1	0	0	0	1	0	0	0	-1	-9.3313	-9.3613	0	1
-1	0	0	0	1	0	0	0	-1	-9.3093	-9.3393	0	1
-1	0	0	0	1	0	0	0	-1	-9.2869	-9.3169	0	1
-1	0	0	0	1	0	0	0	-1	-9.264	-9.294	0	1
-1	0	0	0	1	0	0	0	-1	-9.2406	-9.2706	0	1
-1	0	0	0	1	0	0	0	-1	-9.2168	-9.2468	0	1
-1	0	0	0	1	0	0	0	-1	-9.1926	-9.2226	0	1
-1	0	0	0	1	0	0	0	-1	-9.1679	-9.1979	0	1
-1	0	0	0	1	0	0	0	-1	-9.1428	-9.1728	0	1
-1	0	0	0	1	0	0	0	-1	-9.1172	-9.1472	0	1
-1	0	0	0	1	0	0	0	-1	-9.0911	-9.1211	0	1
-1	0	0	0	1	0	0	0	-1	-9.0646	-9.0946	0	1
-1	0	0	0	1	0	0	0	-1	-9.0377	-9.0677	0	1
-1	0	0	0	1	0	0	0	-1	-9.0102	-9.0402	0	1
-1	0	0	0	1	0	0	0	-1	-8.9824	-9.0124	0	1
-1	0	0	0	1	0	0	0	-1	-8.954	-8.984	0	1
-1	0	0	0	1	0	0	0	-1	-8.9252	-8.9552	0	1
-1	0	0	0	1	0	0	0	-1	-8.896	-8.926	0	1
-1	0	0	0	1	0	0	0	-1	-8.8663	-8.8963	0	1
-1	0	0	0	1	0	0	0	-1	-8.8361	-8.8661	0	1
-1	0	0	0	1	0	0	0	-1	-8.8054	-8.8354	0	1
-1	0	0	0	1	0	0	0	-1	-8.7743	-8.8043	0	1
-1	0	0	0	1	0	0	0	-1	-8.7428	-8.7728	0	1
-1	0	0	0	1	0	0	0	-1	-8.7107	-8.7407	0	1
-1	0	0	0	1	0	0	0	-1	-8.6782	-8.7082	0	1
-1	0	0	0	1	0	0	0	-1	-8.6453	-8.6753	0	1
-1	0	0	0	1	0	0	0	-1	-8.6119	-8.6419	0	1
-1	0	0	0	1	0	0	0	-1	-8.578	-8.608	0	1
-1	0	0	0	1	0	0	0	-1	-8.5436	-8.5736	0	1
-1	0	0	0	1	0	0	0	-1	-8.5088	-8.5388	0	1
-1	0	0	0	1	0	0	0	-1	-8.4735	-8.5035	0	1
-1	0	0	0	1	0	0	0	-1	-8.4378	-8.4678	0	1
-1	0	0	0	1	0	0	0	-1	-8.4016	-8.4316	0	1
-1	0	0	0	1	0	0	0	-1	-8.3649	-8.3949	0	1
-1	0	0	0	1	0	0	0	-1	-8.3278	-8.3578	0	1
-1	0	0	0	1	0	0	0	-1	-8.2902	-8.3202	0	1
-1	0	0	0	1	0	0	0	-1	-8.2522	-8.2822	0	1
-1	0	0	0	1	0	0	0	-1	-8.2136	-8.2436	0	1
-1	0	0	0	1	0	0	0	-1	-8.1747	-8.2047	0	1
-1	0	0	0	1	0	0	0	-1	-8.1352	-8.1652	0	1
-1	0	0	0	1	0	0	0	-1	-8.0954	-8.1254	0	1
-1	0	0	0	1	0	0	0	-1	-8.055	-8.085	0	1
-1	0	0	0	1	0	0	0	-1	-8.0142	-8.0442	0	1
-1	0	0	0	1	0	0	0	-1	-7.973	-8.003	0	1
-1	0	0	0	1	0	0	0	-1	-7.9313	-7.9613	0	1
-1	0	0	0	1	0	0	0	-1	-7.8891	-7.9191	0	1
-1	0	0	0	1	0	0	0	-1	-7.8465	-7.8765	0	1
-1	0	0	0	1	0	0	0	-1	-7.8034	-7.8334	0	1
-1	0	0	0	1	0	0	0	-1	-7.7599	-7.7899	0	1
-1	0	0	0	1	0	0	0	-1	-7.716	-7.746	0	1
-1	0	0	0	1	0	0	0	-1	-7.6716	-7.7016	0	1
-1	0	0	0	1	0	0	0	-1	-7.6267	-7.6567	0	1
-1	0	0	0	1	0	0	0	-1	-7.5814	-7.6114	0	1
-1	0	0	0	1	0	0	0	-1	-7.5357	-7.5657	0	1
-1	0	0	0	1	0	0	0	-1	-7.4895	-7.5195	0	1
-1	0	0	0	1	0	0	0	-1	-7.4429	-7.4729	0	1
-1	0	0	0	1	0	0	0	-1	-7.3959	-7.4259	0	1
-1	0	0	0	1	0	0	0	-1	-7.3484	-7.3784	0	1
-1	0	0	0	1	0	0	0	-1	-7.3005	-7.3305	0	1
-1	0	0	0	1	0	0	0	-1	-7.2521	-7.2821	0	1
-1	0	0	0	1	0	0	0	-1	-7.2033	-7.2333	0	1
-1	0	0	0	1	0	0	0	-1	-7.1541	-7.1841	0	1
-1	0	0	0	1	0	0	0	-1	-7.1045	-7.1345	0	1
-1	0	0	0	1	0	0	0	-1	-7.0545	-7.0845	0	1
-1	0	0	0	1	0	0	0	-1	-7.004	-7.034	0	1
-1	0	0	0	1	0	0	0	-1	-6.9531	-6.9831	0	1
-1	0	0	0	1	0	0	0	-1	-6.9018	-6.9318	0	1
-1	0	0	0	1	0	0	0	-1	-6.8501	-6.8801	0	1
-1	0	0	0	1	0	0	0	-1	-6.798	-6.828	0	1
-1	0	0	0	1	0	0	0	-1	-6.7454	-6.7754	0	1
-1	0	0	0	1	0	0	0	-1	-6.6925	-6.7225	0	1
-1	0	0	0	1	0	0	0	-1	-6.6391	-6.6691	0	1
-1	0	0	0	1	0	0	0	-1	-6.5854	-6.6154	0	1
-1	0	0	0	1	0	0	0	-1	-6.5312	-6.5612	0	1
-1	0	0	0	1	0	0	0	-1	-6.4767	-6.5067	0	1
-1	0	0	0	1	0	0	0	-1	-6.4217	-6.4517	0	1
-1	0	0	0	1	0	0	0	-1	-6.3664	-6.3964	0	1
-1	0	0	0	1	0	0	0	-1	-6.3107	-6.3407	0	1
-1	0	0	0	1	0	0	0	-1	-6.2546	-6.2846	0	1
-1	0	0	0	1	0	0	0	-1	-6.1981	-6.2281	0	1
-1	0	0	0	1	0	0	0	-1	-6.1412	-6.1712	0	1
-1	0	0	0	1	0	0	0	-1	-6.084	-6.114	0	1
-1	0	0	0	1	0	0	0	-1	-6.0264	-6.0564	0	1
-1	0	0	0	1	0	0	0	-1	-5.9684	-5.9984	0	1
-1	0	0	0	1	0	0	0	-1	-5.91	-5.94	0	1
-1	0	0	0	1	0	0	0	-1	-5.8513	-5.8813	0	1
-1	0	0	0	1	0	0	0	-1	-5.7922	-5.8222	0	1
-1	0	0	0	1	0	0	0	-1	-5.7328	-5.7628	0	1
-1	0	0	0	1	0	0	0	-1	-5.673	-5.703	0	1
-1	0	0	0	1	0	0	0	-1	-5.6129	-5.6429	0	1
-1	0	0	0	1	0	0	0	-1	-5.5524	-5.5824	0	1
-1	0	0	0	1	0	0	0	-1	-5.4915	-5.5215	0	1
-1	0	0	0	1	0	0	0	-1	-5.4304	-5.4604	0	1
-1	0	0	0	1	0	0	0	-1	-5.3688	-5.3988	0	1
-1	0	0	0	1	0	0	0	-1	-5.307	-5.337	0	1
-1	0	0	0	1	0	0	0	-1	-5.2448	-5.2748	0	1
-1	0	0	0	1	0	0	0	-1	-5.1823	-5.2123	0	1
-1	0	0	0	1	0	0	0	-1	-5.1195	-5.1495	0	1
-1	0	0	0	1	0	0	0	-1	-5.0563	-5.0863	0	1
-1	0	0	0	1	0	0	0	-1	-4.9928	-5.0228	0	1
-1	0	0	0	1	0	0	0	-1	-4.9291	-4.9591	0	1
-1	0	0	0	1	0	0	0	-1	-4.865	-4.895	0	1
-1	0	0	0	1	0	0	0	-1	-4.8006	-4.8306	0	1
-1	0	0	0	1	0	0	0	-1	-4.7359	-4.7659	0	1
-1	0	0	0	1	0	0	0	-1	-4.6709	-4.7009	0	1
-1	0	0	0	1	0	0	0	-1	-4.6056	-4.6356	0	1
-1	0	0	0	1	0	0	0	-1	-4.54	-4.57	0	1
-1	0	0	0	1	0	0	0	-1	-4.4741	-4.5041	0	1
-1	0	0	0	1	0	0	0	-1	-4.4079	-4.4379	0	1
-1	0	0	0	1	0	0	0	-1	-4.3415	-4.3715	0	1
-1	0	0	0	1	0	0	0	-1	-4.2748	-4.3048	0	1
-1	0	0	0	1	0	0	0	-1	-4.2078	-4.2378	0	1
-1	0	0	0	1	0	0	0	-1	-4.1406	-4.1706	0	1
-1	0	0	0	1	0	0	0	-1	-4.0731	-4.1031	0	1
-1	0	0	0	1	0	0	0	-1	-4.0053	-4.0353	0	1
-1	0	0	0	1	0	0	0	-1	-3.9373	-3.9673	0	1
-1	0	0	0	1	0	0	0	-1	-3.869	-3.899	0	1
-1	0	0	0	1	0	0	0	-1	-3.8005	-3.8305	0	1
-1	0	0	0	1	0	0	0	-1	-3.7317	-3.7617	0	1
-1	0	0	0	1	0	0	0	-1	-3.6627	-3.6927	0	1
-1	0	0	0	1	0	0	0	-1	-3.5935	-3.6235	0	1
-1	0	0	0	1	0	0	0	-1	-3.524	-3.554	0	1
-1	0	0	0	1	0	0	0	-1	-3.4543	-3.4843	0	1
-1	0	0	0	1	0	0	0	-1	-3.3844	-3.4144	0	1
-1	0	0	0	1	0	0	0	-1	-3.3143	-3.3443	0	1
-1	0	0	0	1	0	0	0	-1	-3.2439	-3.2739	0	1
-1	0	0	0	1	0	0	0	-1	-3.1734	-3.2034	0	1
-1	0	0	0	1	0	0	0	-1	-3.1026	-3.1326	0	1
-1	0	0	0	1	0	0	0	-1	-3.0317	-3.0617	0	1
-1	0	0	0	1	0	0	0	-1	-2.9605	-2.9905	0	1
-1	0	0	0	1	0	0	0	-1	-2.8892	-2.9192	0	1
-1	0	0	0	1	0	0	0	-1	-2.8177	-2.8477	0	1
-1	0	0	0	1	0	0	0	-1	-2.746	-2.776	0	1
-1	0	0	0	1	0	0	0	-1	-2.6741	-2.7041	0	1
-1	0	0	0	1	0	0	0	-1	-2.602	-2.632	0	1
-1	0	0	0	1	0	0	0	-1	-2.5298	-2.5598	0	1
-1	0	0	0	1	0	0	0	-1	-2.4574	-2.4874	0	1
-1	0	0	0	1	0	0	0	-1	-2.3849	-2.4149	0	1
-1	0	0	0	1	0	0	0	-1	-2.3122	-2.3422	0	1
-1	0	0	0	1	0	0	0	-1	-2.2394	-2.2694	0	1
-1	0	0	0	1	0	0	0	-1	-2.1664	-2.1964	0	1
-1	0	0	0	1	0	0	0	-1	-2.0932	-2.1232	0	1
-1	0	0	0	1	0	0	0	-1	-2.02	-2.05	0	1
-1	0	0	0	1	0	0	0	-1	-1.9466	-1.9766	0	1
-1	0	0	0	1	0	0	0	-1	-1.873	-1.903	0	1
-1	0	0	0	1	0	0	0	-1	-1.7994	-1.8294	0	1
-1	0	0	0	1	0	0	0	-1	-1.7256	-1.7556	0	1
-1	0	0	0	1	0	0	0	-1	-1.6517	-1.6817	0	1
-1	0	0	0	1	0	0	0	-1	-1.5778	-1.6078	0	1
-1	0	0	0	1	0	0	0	-1	-1.5037	-1.5337	0	1
-1	0	0	0	1	0	0	0	-1	-1.4295	-1.4595	0	1
-1	0	0	0	1	0	0	0	-1	-1.3552	-1.3852	0	1
-1	0	0	0	1	0	0	0	-1	-1.2808	-1.3108	0	1
-1	0	0	0	1	0	0	0	-1	-1.2064	-1.2364	0	1
-1	0	0	0	1	0	0	0	-1	-1.1318	-1.1618	0	1
-1	0	0	0	1	0	0	0	-1	-1.0572	-1.0872	0	1
-1	0	0	0	1	0	0	0	-1	-0.98255	-1.0126	0	1
-1	0	0	0	1	0	0	0	-1	-0.90781	-0.93781	0	1
-1	0	0	0	1	0	0	0	-1	-0.83301	-0.86301	0	1
-1	0	0	0	1	0	0	0	-1	-0.75815	-0.78815	0	1
-1	0	0	0	1	0	0	0	-1	-0.68324	-0.71324	0	1
-1	0	0	0	1	0	0	0	-1	-0.60828	-0.63828	0	1
-1	0	0	0	1	0	0	0	-1	-0.53329	-0.56329	0	1
-1	0	0	0	1	0	0	0	-1	-0.45826	-0.48826	0	1
-1	0	0	0	1	0	0	0	-1	-0.38319	-0.41319	0	1
-1	0	0	0	1	0	0	0	-1	-0.3081	-0.3381	0	1
-1	0	0	0	1	0	0	0	-1	-0.23299	-0.26299	0	1
-1	0	0	0	1	0	0	0	-1	-0.15786	-0.18786	0	1
-1	0	0	0	1	0	0	0	-1	-0.082723	-0.11272	0	1
-1	0	0	0	1	0	0	0	-1	-0.007575	-0.037575	0	1
-1	0	0	0	1	0	0	0	-1	0.067575	0.037575	0	1
-1	0	0	0	1	0	0	0	-1	0.14272	0.11272	0	1
-1	0	0	0	1	0	0	0	-1	0.21786	0.18786	0	1
-1	0	0	0	1	0	0	0	-1	0.29299	0.26299	0	1
-1	0	0	0	1	0	0	0	-1	0.3681	0.3381	0	1
-1	0	0	0	1	0	0	0	-1	0.44319	0.41319	0	1
-1	0	0	0	1	0	0	0	-1	0.51826	0.48826	0	1
-1	0	0	0	1	0	0	0	-1	0.59329	0.56329	0	1
-1	0	0	0	1	0	0	0	-1	0.66828	0.63828	0	1
-1	0	0	0	1	0	0	0	-1	0.74324	0.71324	0	1
-1	0	0	0	1	0	0	0	-1	0.81815	0.78815	0	1
-1	0	0	0	1	0	0	0	-1	0.89301	0.86301	0	1
-1	0	0	0	1	0	0	0	-1	0.96781	0.93781	0	1
-1	0	0	0	1	0	0	0	-1	1.0426	1.0126	0	1
-1	0	0	0	1	0	0	0	-1	1.1172	1.0872	0	1
-1	0	0	0	1	0	0	0	-1	1.1918	1.1618	0	1
-1	0	0	0	1	0	0	0	-1	1.2664	1.2364	0	1
-1	0	0	0	1	0	0	0	-1	1.3408	1.3108	0	1
-1	0	0	0	1	0	0	0	-1	1.4152	1.3852	0	1
-1	0	0	0	1	0	0	0	-1	1.4895	1.4595	0	1
-1	0	0	0	1	0	0	0	-1	1.5637	1.5337	0	1
-1	0	0	0	1	0	0	0	-1	1.6378	1.6078	0	1
-1	0	0	0	1	0	0	0	-1	1.7117	1.6817	0	1
-1	0	0	0	1	0	0	0	-1	1.7856	1.7556	0	1
-1	0	0	0	1	0	0	0	-1	1.8594	1.8294	0	1
-1	0	0	0	1	0	0	0	-1	1.933	1.903	0	1
-1	0	0	0	1	0	0	0	-1	2.0066	1.9766	0	1
-1	0	0	0	1	0	0	0	-1	2.08	2.05	0	1
-1	0	0	0	1	0	0	0	-1	2.1532	2.1232	0	1
-1	0	0	0	1	0	0	0	-1	2.2264	2.1964	0	1
-1	0	0	0	1	0	0	0	-1	2.2994	2.2694	0	1
-1	0	0	0	1	0	0	0	-1	2.3722	2.3422	0	1
-1	0	0	0	1	0	0	0	-1	2.4449	2.4149	0	1
-1	0	0	0	1	0	0	0	-1	2.5174	2.4874	0	1
-1	0	0	0	1	0	0	0	-1	2.5898	2.5598	0	1
-1	0	0	0	1	0	0	0	-1	2.662	2.632	0	1
-1	0	0	0	1	0	0	0	-1	2.7341	2.7041	0	1
-1	0	0	0	1	0	0	0	-1	2.806	2.776	0	1
-1	0	0	0	1	0	0	0	-1	2.8777	2.8477	0	1
-1	0	0	0	1	0	0	0	-1	2.9492	2.9192	0	1
-1	0	0	0	1	0	0	0	-1	3.0205	2.9905	0	1
-1	0	0	0	1	0	0	0	-1	3.0917	3.0617	0	1
-1	0	0	0	1	0	0	0	-1	3.1626	3.1326	0	1
-1	0	0	0	1	0	0	0	-1	3.2334	3.2034	0	1
-1	0	0	0	1	0	0	0	-1	3.3039	3.2739	0	1
-1	0	0	0	1	0	0	0	-1	3.3743	3.3443	0	1
-1	0	0	0	1	0	0	0	-1	3.4444	3.4144	0	1
-1	0	0	0	1	0	0	0	-1	3.5143	3.4843	0	1
-1	0	0	0	1	0	0	0	-1	3.584	3.554	0	1
-1	0	0	0	1	0	0	0	-1	3.6535	3.6235	0	1
-1	0	0	0	1	0	0	0	-1	3.7227	3.6927	0	1
-1	0	0	0	1	0	0	0	-1	3.7917	3.7617	0	1
-1	0	0	0	1	0	0	0	-1	3.8605	3.8305	0	1
-1	0	0	0	1	0	0	0	-1	3.929	3.899	0	1
-1	0	0	0	1	0	0	0	-1	3.9973	3.9673	0	1
-1	0	0	0	1	0	0	0	-1	4.0653	4.0353	0	1
-1	0	0	0	1	0	0	0	-1	4.1331	4.1031	0	1
-1	0	0	0	1	0	0	0	-1	4.2006	4.1706	0	1
-1	0	0	0	1	0	0	0	-1	4.2678	4.2378	0	1
-1	0	0	0	1	0	0	0	-1	4.3348	4.3048	0	1
-1	0	0	0	1	0	0	0	-1	4.4015	4.3715	0	1
-1	0	0	0	1	0	0	0	-1	4.4679	4.4379	0	1
-1	0	0	0	1	0	0	0	-1	4.5341	4.5041	0	1
-1	0	0	0	1	0	0	0	-1	4.6	4.57	0	1
-1	0	0	0	1	0	0	0	-1	4.6656	4.6356	0	1
-1	0	0	0	1	0	0	0	-1	4.7309	4.7009	0	1
-1	0	0	0	1	0	0	0	-1	4.7959	4.7659	0	1
-1	0	0	0	1	0	0	0	-1	4.8606	4.8306	0	1
-1	0	0	0	1	0	0	0	-1	4.925	4.895	0	1
-1	0	0	0	1	0	0	0	-1	4.9891	4.9591	0	1
-1	0	0	0	1	0	0	0	-1	5.0528	5.0228	0	1
-1	0	0	0	1	0	0	0	-1	5.1163	5.0863	0	1
-1	0	0	0	1	0	0	0	-1	5.1795	5.1495	0	1
-1	0	0	0	1	0	0	0	-1	5.2423	5.2123	0	1
-1	0	0	0	1	0	0	0	-1	5.3048	5.2748	0	1
-1	0	0	0	1	0	0	0	-1	5.367	5.337	0	1
-1	0	0	0	1	0	0	0	-1	5.4288	5.3988	0	1
-1	0	0	0	1	0	0	0	-1	5.4904	5.4604	0	1
-1	0	0	0	1	0	0	0	-1	5.5515	5.5215	0	1
-1	0	0	0	1	0	0	0	-1	5.6124	5.5824	0	1
-1	0	0	0	1	0	0	0	-1	5.6729	5.6429	0	1
-1	0	0	0	1	0	0	0	-1	5.733	5.703	0	1
-1	0	0	0	1	0	0	0	-1	5.7928	5.7628	0	1
-1	0	0	0	1	0	0	0	-1	5.8522	5.8222	0	1
-1	0	0	0	1	0	0	0	-1	5.9113	5.8813	0	1
-1	0	0	0	1	0	0	0	-1	5.97	5.94	0	1
-1	0	0	0	1	0	0	0	-1	6.0284	5.9984	0	1
-1	0	0	0	1	0	0	0	-1	6.0864	6.0564	0	1
-1	0	0	0	1	0	0	0	-1	6.144	6.114	0	1
-1	0	0	0	1	0	0	0	-1	6.2012	6.1712	0	1
-1	0	0	0	1	0	0	0	-1	6.2581	6.2281	0	1
-1	0	0	0	1	0	0	0	-1	6.3146	6.2846	0	1
-1	0	0	0	1	0	0	0	-1	6.3707	6.3407	0	1
-1	0	0	0	1	0	0	0	-1	6.4264	6.3964	0	1
-1	0	0	0	1	0	0	0	-1	6.4817	6.4517	0	1
-1	0	0	0	1	0	0	0	-1	6.5367	6.5067	0	1
-1	0	0	0	1	0	0	0	-1	6.5912	6.5612	0	1
-1	0	0	0	1	0	0	0	-1	6.6454	6.6154	0	1
-1	0	0	0	1	0	0	0	-1	6.6991	6.6691	0	1
-1	0	0	0	1	0	0	0	-1	6.7525	6.7225	0	1
-1	0	0	0	1	0	0	0	-1	6.8054	6.7754	0	1
-1	0	0	0	1	0	0	0	-1	6.858	6.828	0	1
-1	0	0	0	1	0	0	0	-1	6.9101	6.8801	0	1
-1	0	0	0	1	0	0	0	-1	6.9618	6.9318	0	1
-1	0	0	0	1	0	0	0	-1	7.0131	6.9831	0	1
-1	0	0	0	1	0	0	0	-1	7.064	7.034	0	1
-1	0	0	0	1	0	0	0	-1	7.1145	7.0845	0	1
-1	0	0	0	1	0	0	0	-1	7.1645	7.1345	0	1
-1	0	0	0	1	0	0	0	-1	7.2141	7.1841	0	1
-1	0	0	0	1	0	0	0	-1	7.2633	7.2333	0	1
-1	0	0	0	1	0	0	0	-1	7.3121	7.2821	0	1
-1	0	0	0	1	0	0	0	-1	7.3605	7.3305	0	1
-1	0	0	0	1	0	0	0	-1	7.4084	7.3784	0	1
-1	0	0	0	1	0	0	0	-1	7.4559	7.4259	0	1
-1	0	0	0	1	0	0	0	-1	7.5029	7.4729	0	1
-1	0	0	0	1	0	0	0	-1	7.5495	7.5195	0	1
-1	0	0	0	1	0	0	0	-1	7.5957	7.5657	0	1
-1	0	0	0	1	0	0	0	-1	7.6414	7.6114	0	1
-1	0	0	0	1	0	0	0	-1	7.6867	7.6567	0	1
-1	0	0	0	1	0	0	0	-1	7.7316	7.7016	0	1
-1	0	0	0	1	0	0	0	-1	7.776	7.746	0	1
-1	0	0	0	1	0	0	0	-1	7.8199	7.7899	0	1
-1	0	0	0	1	0	0	0	-1	7.8634	7.8334	0	1
-1	0	0	0	1	0	0	0	-1	7.9065	7.8765	0	1
-1	0	0	0	1	0	0	0	-1	7.9491	7.9191	0	1
-1	0	0	0	1	0	0	0	-1	7.9913	7.9613	0	1
-1	0	0	0	1	0	0	0	-1	8.033	8.003	0	1
-1	0	0	0	1	0	0	0	-1	8.0742	8.0442	0	1
-1	0	0	0	1	0	0	0	-1	8.115	8.085	0	1
-1	0	0	0	1	0	0	0	-1	8.1554	8.1254	0	1
-1	0	0	0	1	0	0	0	-1	8.1952	8.1652	0	1
-1	0	0	0	1	0	0	0	-1	8.2347	8.2047	0	1
-1	0	0	0	1	0	0	0	-1	8.2736	8.2436	0	1
-1	0	0	0	1	0	0	0	-1	8.3122	8.2822	0	1
-1	0	0	0	1	0	0	0	-1	8.3502	8.3202	0	1
-1	0	0	0	1	0	0	0	-1	8.3878	8.3578	0	1
-1	0	0	0	1	0	0	0	-1	8.4249	8.3949	0	1
-1	0	0	0	1	0	0	0	-1	8.4616	8.4316	0	1
-1	0	0	0	1	0	0	0	-1	8.4978	8.4678	0	1
-1	0	0	0	1	0	0	0	-1	8.5335	8.5035	0	1
-1	0	0	0	1	0	0	0	-1	8.5688	8.5388	0	1
-1	0	0	0	1	0	0	0	-1	8.6036	8.5736	0	1
-1	0	0	0	1	0	0	0	-1	8.638	8.608	0	1
-1	0	0	0	1	0	0	0	-1	8.6719	8.6419	0	1
-1	0	0	0	1	0	0	0	-1	8.7053	8.6753	0	1
-1	0	0	0	1	0	0	0	-1	8.7382	8.7082	0	1
-1	0	0	0	1	0	0	0	-1	8.7707	8.7407	0	1
-1	0	0	0	1	0	0	0	-1	8.8028	8.7728	0	1
-1	0	0	0	1	0	0	0	-1	8.8343	8.8043	0	1
-1	0	0	0	1	0	0	0	-1	8.8654	8.8354	0	1
-1	0	0	0	1	0	0	0	-1	8.8961	8.8661	0	1
-1	0	0	0	1	0	0	0	-1	8.9263	8.8963	0	1
-1	0	0	0	1	0	0	0	-1	8.956	8.926	0	1
-1	0	0	0	1	0	0	0	-1	8.9852	8.9552	0	1
-1	0	0	0	1	0	0	0	-1	9.014	8.984	0	1
-1	0	0	0	1	0	0	0	-1	9.0424	9.0124	0	1
-1	0	0	0	1	0	0	0	-1	9.0702	9.0402	0	1
-1	0	0	0	1	0	0	0	-1	9.0977	9.0677	0	1
-1	0	0	0	1	0	0	0	-1	9.1246	9.0946	0	1
-1	0	0	0	1	0	0	0	-1	9.1511	9.1211	0	1
-1	0	0	0	1	0	0	0	-1	9.1772	9.1472	0	1
-1	0	0	0	1	0	0	0	-1	9.2028	9.1728	0	1
-1	0	0	0	1	0	0	0	-1	9.2279	9.1979	0	1
-1	0	0	0	1	0	0	0	-1	9.2526	9.2226	0	1
-1	0	0	0	1	0	0	0	-1	9.2768	9.2468	0	1
-1	0	0	0	1	0	0	0	-1	9.3006	9.2706	0	1
-1	0	0	0	1	0	0	0	-1	9.324	9.294	0	1
-1	0	0	0	1	0	0	0	-1	9.3469	9.3169	0	1
-1	0	0	0	1	0	0	0	-1	9.3693	9.3393	0	1
-1	0	0	0	1	0	0	0	-1	9.3913	9.3613	0	1
-1	0	0	0	1	0	0	0	-1	9.4129	9.3829	0	1
-1	0	0	0	1	0	0	0	-1	9.434	9.404	0	1
-1	0	0	0	1	0	0	0	-1	9.4547	9.4247	0	1
-1	0	0	0	1	0	0	0	-1	9.475	9.445	0	1
-1	0	0	0	1	0	0	0	-1	9.4948	9.4648	0	1
-1	0	0	0	1	0	0	0	-1	9.5142	9.4842	0	1
-1	0	0	0	1	0	0	0	-1	9.5332	9.5032	0	1
-1	0	0	0	1	0	0	0	-1	9.5517	9.5217	0	1
-1	0	0	0	1	0	0	0	-1	9.5699	9.5399	0	1
-1	0	0	0	1	0	0	0	-1	9.5875	9.5575	0	1
-1	0	0	0	1	0	0	0	-1	9.6048	9.5748	0	1
-1	0	0	0	1	0	0	0	-1	9.6217	9.5917	0	1
-1	0	0	0	1	0	0	0	-1	9.6381	9.6081	0	1
-1	0	0	0	1	0	0	0	-1	9.6542	9.6242	0	1
-1	0	0	0	1	0	0	0	-1	9.6698	9.6398	0	1
-1	0	0	0	1	0	0	0	-1	9.6851	9.6551	0	1
-1	0	0	0	1	0	0	0	-1	9.6999	9.6699	0	1
-1	0	0	0	1	0	0	0	-1	9.7143	9.6843	0	1
-1	0	0	0	1	0	0	0	-1	9.7284	9.6984	0	1
-1	0	0	0	1	0	0	0	-1	9.742	9.712	0	1
-1	0	0	0	1	0	0	0	-1	9.7553	9.7253	0	1
-1	0	0	0	1	0	0	0	-1	9.7682	9.7382	0	1
-1	0	0	0	1	0	0	0	-1	9.7806	9.7506	0	1
-1	0	0	0	1	0	0	0	-1	9.7928	9.7628	0	1
-1	0	0	0	1	0	0	0	-1	9.8045	9.7745	0	1
-1	0	0	0	1	0	0	0	-1	9.8159	9.7859	0	1
-1	0	0	0	1	0	0	0	-1	9.8269	9.7969	0	1
-1	0	0	0	1	0	0	0	-1	9.8376	9.8076	0	1
-1	0	0	0	1	0	0	0	-1	9.8479	9.8179	0	1
-1	0	0	0	1	0	0	0	-1	9.8578	9.8278	0	1
-1	0	0	0	1	0	0	0	-1	9.8674	9.8374	0	1
-1	0	0	0	1	0	0	0	-1	9.8767	9.8467	0	1
-1	0	0	0	1	0	0	0	-1	9.8856	9.8556	0	1
-1	0	0	0	1	0	0	0	-1	9.8942	9.8642	0	1
-1	0	0	0	1	0	0	0	-1	9.9024	9.8724	0	1
-1	0	0	0	1	0	0	0	-1	9.9104	9.8804	0	1
-1	0	0	0	1	0	0	0	-1	9.918	9.888	0	1
-1	0	0	0	1	0	0	0	-1	9.9253	9.8953	0	1
-1	0	0	0	1	0	0	0	-1	9.9323	9.9023	0	1
-1	0	0	0	1	0	0	0	-1	9.939	9.909	0	1
-1	0	0	0	1	0	0	0	-1	9.9454	9.9154	0	1
-1	0	0	0	1	0	0	0	-1	9.9515	9.9215	0	1
-1	0	0	0	1	0	0	0	-1	9.9573	9.9273	0	1
-1	0	0	0	1	0	0	0	-1	9.9628	9.9328	0	1
-1	0	0	0	1	0	0	0	-1	9.968	9.938	0	1
-1	0	0	0	1	0	0	0	-1	9.973	9.943	0	1
-1	0	0	0	1	0	0	0	-1	9.9777	9.9477	0	1
-1	0	0	0	1	0	0	0	-1	9.9822	9.9522	0	1
-1	0	0	0	1	0	0	0	-1	9.9864	9.9564	0	1
-1	0	0	0	1	0	0	0	-1	9.9904	9.9604	0	1
-1	0	0	0	1	0	0	0	-1	9.9941	9.9641	0	1
-1	0	0	0	1	0	0	0	-1	9.9976	9.9676	0	1
-1	0	0	0	1	0	0	0	-1	10.001	9.9708	0	1
-1	0	0	0	1	0	0	0	-1	10.004	9.9739	0	1
-1	0	0	0	1	0	0	0	-1	10.007	9.9767	0	1
-1	0	0	0	1	0	0	0	-1	10.009	9.9793	0	1
-1	0	0	0	1	0	0	0	-1	10.012	9.9817	0	1
-1	0	0	0	1	0	0	0	-1	10.014	9.984	0	1
-1	0	0	0	1	0	0	0	-1	10.016	9.986	0	1
-1	0	0	0	1	0	0	0	-1	10.018	9.9879	0	1
-1	0	0	0	1	0	0	0	-1	10.02	9.9896	0	1
-1	0	0	0	1	0	0	0	-1	10.021	9.9911	0	1
-1	0	0	0	1	0	0	0	-1	10.022	9.9925	0	1
-1	0	0	0	1	0	0	0	-1	10.024	9.9937	0	1
-1	0	0	0	1	0	0	0	-1	10.025	9.9948	0	1
-1	0	0	0	1	0	0	0	-1	10.026	9.9958	0	1
-1	0	0	0	1	0	0	0	-1	10.027	9.9966	0	1
-1	0	0	0	1	0	0	0	-1	10.027	9.9973	0	1
-1	0	0	0	1	0	0	0	-1	10.028	9.9979	0	1
-1	0	0	0	1	0	0	0	-1	10.028	9.9984	0	1
-1	0	0	0	1	0	0	0	-1	10.029	9.9989	0	1
-1	0	0	0	1	0	0	0	-1	10.029	9.9992	0	1
-1	0	0	0	1	0	0	0	-1	10.029	9.9995	0	1
-1	0	0	0	1	0	0	0	-1	10.03	9.9997	0	1
-1	0	0	0	1	0	0	0	-1	10.03	9.9998	0	1
-1	0	0	0	1	0	0	0	-1	10.03	9.9999	0	1
-1	0	0	0	1	0	0	0	-1	10.03	10	0	1
-1	0	0	0	1	0	0	0	-1	10.03	10	0	1
-1	0	0	0	1	0	0	0	-1	10.03	10	0	1
-1	0	0	0	1	0	0	0	-1	10.03	10	0	1
-1	0	0	0	1	0	0	0	-1	10.03	10	0	1
-1	0	0	0	1	0	0	0	-1	10.03	10	0	1
-1	0	0	0	1	0	0	0	-1	10.03	10	0	1
-1	0	0	0	1	0	0	0	-1	10.03	10	0	1
-1	0	0	0	1	0	0	0	-1	10.03	10	0	1
-1	0	0	0	1	0	0	0	-1	10.03	10	0	1
-1	0	0	0	1	0	0	0	-1	10.03	10	0	1
-1	0	0	0	1	0	0	0	-1	10.03	10	0	1
-1	0	0	0	1	0	0	0	-1	10.03	10	0	1
-1	0	0	0	1	0	0	0	-1	10.03	10	0	1
-1	0	0	0	1	0	0	0	-1	10.03	10	0	1
-1	0	0	0	1	0	0	0	-1	10.03	10	0	1
-1	0	0	0	1	0	0	0	-1	10.03	10	0	1
-1	0	0	0	1	0	0	0	-1	10.03	10	0	1
-1	0	0	0	1	0	0	0	-1	10.03	10	0	1
-1	0	0	0	1	0	0	0	-1	10.03	10	0	1
-1	0	0	0	1	0	0	0	-1	10.03	10	0	1
-1	0	0	0	1	0	0	0	-1	10.03	10	0	1
-1	0	0	0	1	0	0	0	-1	10.03	10	0	1
-1	0	0	0	1	0	0	0	-1	10.03	10	0	1
-1	0	0	0	1	0	0	0	-1	10.03	10	0	1
-1	0	0	0	1	0	0	0	-1	10.03	10	0	1
-1	0	0	0	1	0	0	0	-1	10.03	10	0	1
-1	0	0	0	1	0	0	0	-1	10.03	10	0	1
-1	0	0	0	1	0	0	0	-1	10.03	10	0	1
-1	0	0	0	1	0	0	0	-1	10.03	10	0	1
-1	0	0	0	1	0	0	0	-1	10.029	10	0	1
-1	0	0	0	1	0	0	0	-1	10.029	10	0	1
-1	0	0	0	1	0	0	0	-1	10.029	10	0	1
-1	0	0	0	1	0	0	0	-1	10.029	10	0	1
-1	0	0	0	1	0	0	0	-1	10.029	10	0	1
-1	0	0	0	1	0	0	0	-1	10.029	10	0	1
-1	0	0	0	1	0	0	0	-1	10.029	10	0	1
-1	0	0	0	1	0	0	0	-1	10.029	10	0	1
-1	0	0	0	1	0	0	0	-1	10.029	10	0	1
-1	0	0	0	1	0	0	0	-1	10.029	10	0	1
-1	0	0	0	1	0	0	0	-1	10.029	10	0	1
-1	0	0	0	1	0	0	0	-1	10.029	10	0	1
-1	0	0	0	1	0	0	0	-1	10.028	10	0	1
-1	0	0	0	1	0	0	0	-1	10.028	10	0	1
-1	0	0	0	1	0	0	0	-1	10.028	10	0	1
-1	0	0	0	1	0	0	0	-1	10.028	10	0	1
-1	0	0	0	1	0	0	0	-1	10.028	10	0	1
-1	0	0	0	1	0	0	0	-1	10.028	10	0	1
-1	0	0	0	1	0	0	0	-1	10.028	10	0	1
-1	0	0	0	1	0	0	0	-1	10.028	10	0	1
-1	0	0	0	1	0	0	0	-1	10.027	10	0	1
-1	0	0	0	1	0	0	0	-1	10.027	10	0	1
-1	0	0	0	1	0	0	0	-1	10.027	10	0	1
-1	0	0	0	1	0	0	0	-1	10.027	10	0	1
-1	0	0	0	1	0	0	0	-1	10.027	10	0	1
-1	0	0	0	1	0	0	0	-1	10.027	10	0	1
-1	0	0	0	1	0	0	0	-1	10.027	10	0	1
-1	0	0	0	1	0	0	0	-1	10.026	10	0	1
-1	0	0	0	1	0	0	0	-1	10.026	10	0	1
-1	0	0	0	1	0	0	0	-1	10.026	10	0	1
-1	0	0	0	1	0	0	0	-1	10.026	10	0	1
-1	0	0	0	1	0	0	0	-1	10.026	10	0	1
-1	0	0	0	1	0	0	0	-1	10.025	10	0	1
-1	0	0	0	1	0	0	0	-1	10.025	10	0	1
-1	0	0	0	1	0	0	0	-1	10.025	10	0	1
-1	0	0	0	1	0	0	0	-1	10.025	10	0	1
-1	0	0	0	1	0	0	0	-1	10.025	10	0	1
-1	0	0	0	1	0	0	0	-1	10.024	10	0	1
-1	0	0	0	1	0	0	0	-1	10.024	10	0	1
-1	0	0	0	1	0	0	0	-1	10.024	10	0	1
-1	0	0	0	1	0	0	0	-1	10.024	10	0	1
-1	0	0	0	1	0	0	0	-1	10.024	10	0	1
-1	0	0	0	1	0	0	0	-1	10.023	10	0	1
-1	0	0	0	1	0	0	0	-1	10.023	10	0	1
-1	0	0	0	1	0	0	0	-1	10.023	10	0	1
-1	0	0	0	1	0	0	0	-1	10.023	10	0	1
-1	0	0	0	1	0	0	0	-1	10.022	10	0	1
-1	0	0	0	1	0	0	0	-1	10.022	10	0	1
-1	0	0	0	1	0	0	0	-1	10.022	10	0	1
-1	0	0	0	1	0	0	0	-1	10.022	10	0	1
-1	0	0	0	1	0	0	0	-1	10.021	10	0	1
-1	0	0	0	1	0	0	0	-1	10.021	10	0	1
-1	0	0	0	1	0	0	0	-1	10.021	10	0	1
-1	0	0	0	1	0	0	0	-1	10.021	10	0	1
-1	0	0	0	1	0	0	0	-1	10.02	10	0	1
-1	0	0	0	1	0	0	0	-1	10.02	10	0	1
-1	0	0	0	1	0	0	0	-1	10.02	10	0	1
-1	0	0	0	1	0	0	0	-1	10.02	10	0	1
-1	0	0	0	1	0	0	0	-1	10.019	10	0	1
-1	0	0	0	1	0	0	0	-1	10.019	10	0	1
-1	0	0	0	1	0	0	0	-1	10.019	10	0	1
-1	0	0	0	1	0	0	0	-1	10.018	10	0	1
-1	0	0	0	1	0	0	0	-1	10.018	10	0	1
-1	0	0	0	1	0	0	0	-1	10.018	10	0	1
-1	0	0	0	1	0	0	0	-1	10.018	10	0	1
-1	0	0	0	1	0	0	0	-1	10.017	10	0	1
-1	0	0	0	1	0	0	0	-1	10.017	10	0	1
-1	0	0	0	1	0	0	0	-1	10.017	10	0	1
-1	0	0	0	1	0	0	0	-1	10.017	10	0	1
-1	0	0	0	1	0	0	0	-1	10.016	10	0	1
-1	0	0	0	1	0	0	0	-1	10.016	10	0	1
-1	0	0	0	1	0	0	0	-1	10.016	10	0	1
-1	0	0	0	1	0	0	0	-1	10.015	10	0	1
-1	0	0	0	1	0	0	0	-1	10.015	10	0	1
-1	0	0	0	1	0	0	0	-1	10.015	10	0	1
-1	0	0	0	1	0	0	0	-1	10.015	10	0	1
-1	0	0	0	1	0	0	0	-1	10.014	10	0	1
-1	0	0	0	1	0	0	0	-1	10.014	10	0	1
-1	0	0	0	1	0	0	0	-1	10.014	10	0	1
-1	0	0	0	1	0	0	0	-1	10.013	10	0	1
-1	0	0	0	1	0	0	0	-1	10.013	10	0	1
-1	0	0	0	1	0	0	0	-1	10.013	10	0	1
-1	0	0	0	1	0	0	0	-1	10.013	10	0	1
-1	0	0	0	1	0	0	0	-1	10.012	10	0	1
-1	0	0	0	1	0	0	0	-1	10.012	10	0	1
-1	0	0	0	1	0	0	0	-1	10.012	10	0	1
-1	0	0	0	1	0	0	0	-1	10.012	10	0	1
-1	0	0	0	1	0	0	0	-1	10.011	10	0	1
-1	0	0	0	1	0	0	0	-1	10.011	10	0	1
-1	0	0	0	1	0	0	0	-1	10.011	10	0	1
-1	0	0	0	1	0	0	0	-1	10.01	10	0	1
-1	0	0	0	1	0	0	0	-1	10.01	10	0	1
-1	0	0	0	1	0	0	0	-1	10.01	10	0	1
-1	0	0	0	1	0	0	0	-1	10.01	10	0	1
-1	0	0	0	1	0	0	0	-1	10.009	10	0	1
-1	0	0	0	1	0	0	0	-1	10.009	10	0	1
-1	0	0	0	1	0	0	0	-1	10.009	10	0	1
-1	0	0	0	1	0	0	0	-1	10.009	10	0	1
-1	0	0	0	1	0	0	0	-1	10.008	10	0	1
-1	0	0	0	1	0	0	0	-1	10.008	10	0	1
-1	0	0	0	1	0	0	0	-1	10.008	10	0	1
-1	0	0	0	1	0	0	0	-1	10.008	10	0	1
-1	0	0	0	1	0	0	0	-1	10.007	10	0	1
-1	0	0	0	1	0	0	0	-1	10.007	10	0	1
-1	0	0	0	1	0	0	0	-1	10.007	10	0	1
-1	0	0	0	1	0	0	0	-1	10.007	10	0	1
-1	0	0	0	1	0	0	0	-1	10.006	10	0	1
-1	0	0	0	1	0	0	0	-1	10.006	10	0	1
-1	0	0	0	1	0	0	0	-1	10.006	10	0	1
-1	0	0	0	1	0	0	0	-1	10.006	10	0	1
-1	0	0	0	1	0	0	0	-1	10.006	10	0	1
-1	0	0	0	1	0	0	0	-1	10.005	10	0	1
-1	0	0	0	1	0	0	0	-1	10.005	10	0	1
-1	0	0	0	1	0	0	0	-1	10.005	10	0	1
-1	0	0	0	1	0	0	0	-1	10.005	10	0	1
-1	0	0	0	1	0	0	0	-1	10.005	10	0	1
-1	0	0	0	1	0	0	0	-1	10.004	10	0	1
-1	0	0	0	1	0	0	0	-1	10.004	10	0	1
-1	0	0	0	1	0	0	0	-1	10.004	10	0	1
-1	0	0	0	1	0	0	0	-1	10.004	10	0	1
-1	0	0	0	1	0	0	0	-1	10.004	10	0	1
-1	0	0	0	1	0	0	0	-1	10.003	10	0	1
-1	0	0	0	1	0	0	0	-1	10.003	10	0	1
-1	0	0	0	1	0	0	0	-1	10.003	10	0	1
-1	0	0	0	1	0	0	0	-1	10.003	10	0	1
-1	0	0	0	1	0	0	0	-1	10.003	10	0	1
-1	0	0	0	1	0	0	0	-1	10.003	10	0	1
-1	0	0	0	1	0	0	0	-1	10.003	10	0	1
-1	0	0	0	1	0	0	0	-1	10.002	10	0	1
-1	0	0	0	1	0	0	0	-1	10.002	10	0	1
-1	0	0	0	1	0	0	0	-1	10.002	10	0	1
-1	0	0	0	1	0	0	0	-1	10.002	10	0	1
-1	0	0	0	1	0	0	0	-1	10.002	10	0	1
-1	0	0	0	1	0	0	0	-1	10.002	10	0	1
-1	0	0	0	1	0	0	0	-1	10.002	10	0	1
-1	0	0	0	1	0	0	0	-1	10.002	10	0	1
-1	0	0	0	1	0	0	0	-1	10.001	10	0	1
-1	0	0	0	1	0	0	0	-1	10.001	10	0	1
-1	0	0	0	1	0	0	0	-1	10.001	10	0	1
-1	0	0	0	1	0	0	0	-1	10.001	10	0	1
-1	0	0	0	1	0	0	0	-1	10.001	10	0	1
-1	0	0	0	1	0	0	0	-1	10.001	10	0	1
-1	0	0	0	1	0	0	0	-1	10.001	10	0	1
-1	0	0	0	1	0	0	0	-1	10.001	10	0	1
-1	0	0	0	1	0	0	0	-1	10.001	10	0	1
-1	0	0	0	1	0	0	0	-1	10.001	10	0	1
-1	0	0	0	1	0	0	0	-1	10.001	10	0	1
-1	0	0	0	1	0	0	0	-1	10.001	10	0	1
-1	0	0	0	1	0	0	0	-1	10	10	0	1
-1	0	0	0	1	0	0	0	-1	10	10	0	1
-1	0	0	0	1	0	0	0	-1	10	10	0	1
-1	0	0	0	1	0	0	0	-1	10	10	0	1
-1	0	0	0	1	0	0	0	-1	10	10	0	1
-1	0	0	0	1	0	0	0	-1	10	10	0	1
-1	0	0	0	1	0	0	0	-1	10	10	0	1
-1	0	0	0	1	0	0	0	-1	10	10	0	1
-1	0	0	0	1	0	0	0	-1	10	10	0	1
-1	0	0	0	1	0	0	0	-1	10	10	0	1
-1	0	0	0	1	0	0	0	-1	10	10	0	1
-1	0	0	0	1	0	0	0	-1	10	10	0	1
-1	0	0	0	1	0	0	0	-1	10	10	0	1
-1	0	0	0	1	0	0	0	-1	10	10	0	1
-1	0	0	0	1	0	0	0	-1	10	10	0	1
-1	0	0	0	1	0	0	0	-1	10	10	0	1
-1	0	0	0	1	0	0	0	-1	10	10	0	1
-1	0	0	0	1	0	0	0	-1	10	10	0	1
-1	0	0	0	1	0	0	0	-1	10	10	0	1
-1	0	0	0	1	0	0	0	-1	10	10	0	1
-1	0	0	0	1	0	0	0	-1	10	10	0	1
-1	0	0	0	1	0	0	0	-1	10	10	0	1
-1	0	0	0	1	0	0	0	-1	10	10	0	1
-1	0	0	0	1	0	0	0	-1	10	10	0	1
-1	0	0	0	1	0	0	0	-1	10	10	0	1
-1	0	0	0	1	0	0	0	-1	10	10	0	1
-1	0	0	0	1	0	0	0	-1	10	10	0	0
-1	0	0	0	1	0	0	0	-1	10	10	0	0
-1	0	0	0	1	0	0	0	-1	10	10	0	0
-1	0	0	0	1	0	0	0	-1	10	10	0	0
-1	0	0	0	1	0	0	0	-1	10	10	0	0
-1	0	0	0	1	0	0	0	-1	10	10	0	0
-1	0	0	0	1	0	0	0	-1	10	10	0	0
-1	0	0	0	1	0	0	0	-1	10	10	0	0
-1	0	0	0	1	0	0	0	-1	10	10	0	0
-1	0	0	0	1	0	0	0	-1	10	10	0	0
-1	0	0	0	1	0	0	0	-1	10	10	0	0
-1	0	0	0	1	0	0	0	-1	10	10	0	0
-1	0	0	0	1	0	0	0	-1	10	10	0	0
-1	0	0	0	1	0	0	0	-1	10	10	0	0
-1	0	0	0	1	0	0	0	-1	10	10	0	0
-1	0	0	0	1	0	0	0	-1	10	10	0	0
-1	0	0	0	1	0	0	0	-1	10	10	0	0
-1	0	0	0	1	0	0	0	-1	10	10	0	0
-1	0	0	0	1	0	0	0	-1	10	10	0	0
-1	0	0	0	1	0	0	0	-1	10	10	0	0
-1	0	0	0	1	0	0	0	-1	10	10	0	0
-1	0	0	0	1	0	0	0	-1	10	10	0	0
-1	0	0	0	1	0	0	0	-1	10	10	0	0
-1	0	0	0	1	0	0	0	-1	10	10	0	0
-1	0	0	0	1	0	0	0	-1	10	10	0	0
-1	0	0	0	1	0	0	0	-1	10	10	0	0
-1	0	0	0	1	0	0	0	-1	10	10	0	0
-1	0	0	0	1	0	0	0	-1	10	10	0	0
-1	0	0	0	1	0	0	0	-1	10	10	0	0
-1	0	0	0	1	0	0	0	-1	10	10	0	0
-1	0	0	0	1	0	0	0	-1	10	10	0	0
-1	0	0	0	1	0	0	0	-1	10	10	0	0
-1	0	0	0	1	0	0	0	-1	10	10	0	0
-1	0	0	0	1	0	0	0	-1	10	10	0	0
-1	0	0	0	1	0	0	0	-1	10	10	0	0
-1	0	0	0	1	0	0	0	-1	10	10	0	0
-1	0	0	0	1	0	0	0	-1	10	10	0	0
-1	0	0	0	1	0	0	0	-1	10	10	0	0
-1	0	0	0	1	0	0	0	-1	10	10	0	0
-1	0	0	0	1	0	0	0	-1	10	10	0	0
-1	0	0	0	1	0	0	0	-1	10	10	0	0
-1	0	0	0	1	0	0	0	-1	10	10	0	0
-1	0	0	0	1	0	0	0	-1	10	10	0	0
-1	0	0	0	1	0	0	0	-1	10	10	0	0
-1	0	0	0	1	0	0	0	-1	10	10	0	0
-1	0	0	0	1	0	0	0	-1	10	10	0	0
-1	0	0	0	1	0	0	0	-1	10	10	0	0
-1	0	0	0	1	0	0	0	-1	10	10	0	0
-1	0	0	0	1	0	0	0	-1	10	10	0	0
-1	0	0	0	1	0	0	0	-1	10	10	0	0
-1	0	0	0	1	0	0	0	-1	10	10	0	0
-1	0	0	0	1	0	0	0	-1	10	10	0	0
-1	0	0	0	1	0	0	0	-1	10	10	0	0
-1	0	0	0	1	0	0	0	-1	10	10	0	0
-1	0	0	0	1	0	0	0	-1	10	10	0	0
-1	0	0	0	1	0	0	0	-1	10	10	0	0
-1	0	0	0	1	0	0	0	-1	10	10	0	0
-1	0	0	0	1	0	0	0	-1	10	10	0	0
-1	0	0	0	1	0	0	0	-1	10	10	0	0
-1	0	0	0	1	0	0	0	-1	10	10	0	0
-1	0	0	0	1	0	0	0	-1	10	10	0	0
-1	0	0	0	1	0	0	0	-1	10	10	0	0
-1	0	0	0	1	0	0	0	-1	10	10	0	0
-1	0	0	0	1	0	0	0	-1	10	10	0	0
-1	0	0	0	1	0	0	0	-1	10	10	0	0
-1	0	0	0	1	0	0	0	-1	10	10	0	0
-1	0	0	0	1	0	0	0	-1	10	10	0	0
-1	0	0	0	1	0	0	0	-1	10	10	0	0
-1	0	0	0	1	0	0	0	-1	10	10	0	0
-1	0	0	0	1	0	0	0	-1	10	10	0	0
-1	0	0	0	1	0	0	0	-1	10	10	0	0
-1	0	0	0	1	0	0	0	-1	10	10	0	0
-1	0	0	0	1	0	0	0	-1	10	10	0	0
-1	0	0	0	1	0	0	0	-1	10	10	0	0
-1	0	0	0	1	0	0	0	-1	10	10	0	0
-1	0	0	0	1	0	0	0	-1	10	10	0	0
-1	0	0	0	1	0	0	0	-1	10	10	0	0
-1	0	0	0	1	0	0	0	-1	10	10	0	0
-1	0	0	0	1	0	0	0	-1	10	10	0	0
-1	0	0	0	1	0	0	0	-1	10	10	0	0
-1	0	0	0	1	0	0	0	-1	10	10	0	0
-1	0	0	0	1	0	0	0	-1	10	10	0	0
-1	0	0	0	1	0	0	0	-1	10	10	0	0
-1	0	0	0	1	0	0	0	-1	10	10	0	0
-1	0	0	0	1	0	0	0	-1	10	10	0	0
-1	0	0	0	1	0	0	0	-1	10	10	0	0
-1	0	0	0	1	0	0	0	-1	10	10	0	0
-1	0	0	0	1	0	0	0	-1	10	10	0	0
-1	0	0	0	1	0	0	0	-1	10	10	0	0
-1	0	0	0	1	0	0	0	-1	10	10	0	0
-1	0	0	0	1	0	0	0	-1	10.001	10	0	0
-1	0	0	0	1	0	0	0	-1	10.001	10	0	0
-1	0	0	0	1	0	0	0	-1	10.001	10	0	0
-1	0	0	0	1	0	0	0	-1	10.001	10	0	0
-1	0	0	0	1	0	0	0	-1	10.001	10	0	0
-1	0	0	0	1	0	0	0	-1	10.001	10	0	0
-1	0	0	0	1	0	0	0	-1	10.001	10	0	0
-1	0	0	0	1	0	0	0	-1	10.001	10	0	0
-1	0	0	0	1	0	0	0	-1	10.001	10	0	0
-1	0	0	0	1	0	0	0	-1	10.001	10	0	0
-1	0	0	0	1	0	0	0	-1	10.001	10	0	0
-1	0	0	0	1	0	0	0	-1	10.001	10	0	0
-1	0	0	0	1	0	0	0	-1	10.002	10	0	0
-1	0	0	0	1	0	0	0	-1	10.002	10	0	0
-1	0	0	0	1	0	0	0	-1	10.002	10	0	0
-1	0	0	0	1	0	0	0	-1	10.002	10	0	0
-1	0	0	0	1	0	0	0	-1	10.002	10	0	0
-1	0	0	0	1	0	0	0	-1	10.002	10	0	0
-1	0	0	0	1	0	0	0	-1	10.002	10	0	0
-1	0	0	0	1	0	0	0	-1	10.002	10	0	0
-1	0	0	0	1	0	0	0	-1	10.003	10	0	0
-1	0	0	0	1	0	0	0	-1	10.003	10	0	0
-1	0	0	0	1	0	0	0	-1	10.003	10	0	0
-1	0	0	0	1	0	0	0	-1	10.003	10	0	0
-1	0	0	0	1	0	0	0	-1	10.003	10	0	0
-1	0	0	0	1	0	0	0	-1	10.003	10	0	0
-1	0	0	0	1	0	0	0	-1	10.003	10	0	0
-1	0	0	0	1	0	0	0	-1	10.004	10	0	0
-1	0	0	0	1	0	0	0	-1	10.004	10	0	0
-1	0	0	0	1	0	0	0	-1	10.004	10	0	0
-1	0	0	0	1	0	0	0	-1	10.004	10	0	0
-1	0	0	0	1	0	0	0	-1	10.004	10	0	0
-1	0	0	0	1	0	0	0	-1	10.005	10	0	0
-1	0	0	0	1	0	0	0	-1	10.005	10	0	0
-1	0	0	0	1	0	0	0	-1	10.005	10	0	0
-1	0	0	0	1	0	0	0	-1	10.005	10	0	0
-1	0	0	0	1	0	0	0	-1	10.005	10	0	0
-1	0	0	0	1	0	0	0	-1	10.006	10	0	0
-1	0	0	0	1	0	0	0	-1	10.006	10	0	0
-1	0	0	0	1	0	0	0	-1	10.006	10	0	0
-1	0	0	0	1	0	0	0	-1	10.006	10	0	0
-1	0	0	0	1	0	0	0	-1	10.006	10	0	0
-1	0	0	0	1	0	0	0	-1	10.007	10	0	0
-1	0	0	0	1	0	0	0	-1	10.007	10	0	0
-1	0	0	0	1	0	0	0	-1	10.007	10	0	0
-1	0	0	0	1	0	0	0	-1	10.007	10	0	0
-1	0	0	0	1	0	0	0	-1	10.008	10	0	0
-1	0	0	0	1	0	0	0	-1	10.008	10	0	0
-1	0	0	0	1	0	0	0	-1	10.008	10	0	0
-1	0	0	0	1	0	0	0	-1	10.008	10	0	0
-1	0	0	0	1	0	0	0	-1	10.009	10	0	0
-1	0	0	0	1	0	0	0	-1	10.009	10	0	0
-1	0	0	0	1	0	0	0	-1	10.009	10	0	0
-1	0	0	0	1	0	0	0	-1	10.009	10	0	0
-1	0	0	0	1	0	0	0	-1	10.01	10	0	0
-1	0	0	0	1	0	0	0	-1	10.01	10	0	0
-1	0	0	0	1	0	0	0	-1	10.01	10	0	0
-1	0	0	0	1	0	0	0	-1	10.01	10	0	0
-1	0	0	0	1	0	0	0	-1	10.011	10	0	0
-1	0	0	0	1	0	0	0	-1	10.011	10	0	0
-1	0	0	0	1	0	0	0	-1	10.011	10	0	0
-1	0	0	0	1	0	0	0	-1	10.012	10	0	0
-1	0	0	0	1	0	0	0	-1	10.012	10	0	0
-1	0	0	0	1	0	0	0	-1	10.012	10	0	0
-1	0	0	0	1	0	0	0	-1	10.012	10	0	0
-1	0	0	0	1	0	0	0	-1	10.013	10	0	0
-1	0	0	0	1	0	0	0	-1	10.013	10	0	0
-1	0	0	0	1	0	0	0	-1	10.013	10	0	0
-1	0	0	0	1	0	0	0	-1	10.013	10	0	0
-1	0	0	0	1	0	0	0	-1	10.014	10	0	0
-1	0	0	0	1	0	0	0	-1	10.014	10	0	0
-1	0	0	0	1	0	0	0	-1	10.014	10	0	0
-1	0	0	0	1	0	0	0	-1	10.015	10	0	0
-1	0	0	0	1	0	0	0	-1	10.015	10	0	0
-1	0	0	0	1	0	0	0	-1	10.015	10	0	0
-1	0	0	0	1	0	0	0	-1	10.015	10	0	0
-1	0	0	0	1	0	0	0	-1	10.016	10	0	0
-1	0	0	0	1	0	0	0	-1	10.016	10	0	0
-1	0	0	0	1	0	0	0	-1	10.016	10	0	0
-1	0	0	0	1	0	0	0	-1	10.017	10	0	0
-1	0	0	0	1	0	0	0	-1	10.017	10	0	0
-1	0	0	0	1	0	0	0	-1	10.017	10	0	0
-1	0	0	0	1	0	0	0	-1	10.017	10	0	0
-1	0	0	0	1	0	0	0	-1	10.018	10	0	0
-1	0	0	0	1	0	0	0	-1	10.018	10	0	0
-1	0	0	0	1	0	0	0	-1	10.018	10	0	0
-1	0	0	0	1	0	0	0	-1	10.018	10	0	0
-1	0	0	0	1	0	0	0	-1	10.019	10	0	0
-1	0	0	0	1	0	0	0	-1	10.019	10	0	0
-1	0	0	0	1	0	0	0	-1	10.019	10	0	0
-1	0	0	0	1	0	0	0	-1	10.02	10	0	0
-1	0	0	0	1	0	0	0	-1	10.02	10	0	0
-1	0	0	0	1	0	0	0	-1	10.02	10	0	0
-1	0	0	0	1	0	0	0	-1	10.02	10	0	0
-1	0	0	0	1	0	0	0	-1	10.021	10	0	0
-1	0	0	0	1	0	0	0	-1	10.021	10	0	0
-1	0	0	0	1	0	0	0	-1	10.021	10	0	0
-1	0	0	0	1	0	0	0	-1	10.021	10	0	0
-1	0	0	0	1	0	0	0	-1	10.022	10	0	0
-1	0	0	0	1	0	0	0	-1	10.022	10	0	0
-1	0	0	0	1	0	0	0	-1	10.022	10	0	0
-1	0	0	0	1	0	0	0	-1	10.022	10	0	0
-1	0	0	0	1	0	0	0	-1	10.023	10	0	0
-1	0	0	0	1	0	0	0	-1	10.023	10	0	0
-1	0	0	0	1	0	0	0	-1	10.023	10	0	0
-1	0	0	0	1	0	0	0	-1	10.023	10	0	0
-1	0	0	0	1	0	0	0	-1	10.024	10	0	0
-1	0	0	0	1	0	0	0	-1	10.024	10	0	0
-1	0	0	0	1	0	0	0	-1	10.024	10	0	0
-1	0	0	0	1	0	0	0	-1	10.024	10	0	0
-1	0	0	0	1	0	0	0	-1	10.024	10	0	0
-1	0	0	0	1	0	0	0	-1	10.025	10	0	0
-1	0	0	0	1	0	0	0	-1	10.025	10	0	0
-1	0	0	0	1	0	0	0	-1	10.025	10	0	0
-1	0	0	0	1	0	0	0	-1	10.025	10	0	0
-1	0	0	0	1	0	0	0	-1	10.025	10	0	0
-1	0	0	0	1	0	0	0	-1	10.026	10	0	0
-1	0	0	0	1	0	0	0	-1	10.026	10	0	0
-1	0	0	0	1	0	0	0	-1	10.026	10	0	0
-1	0	0	0	1	0	0	0	-1	10.026	10	0	0
-1	0	0	0	1	0	0	0	-1	10.026	10	0	0
-1	0	0	0	1	0	0	0	-1	10.027	10	0	0
-1	0	0	0	1	0	0	0	-1	10.027	10	0	0
-1	0	0	0	1	0	0	0	-1	10.027	10	0	0
-1	0	0	0	1	0	0	0	-1	10.027	10	0	0
-1	0	0	0	1	0	0	0	-1	10.027	10	0	0
-1	0	0	0	1	0	0	0	-1	10.027	10	0	0
-1	0	0	0	1	0	0	0	-1	10.027	10	0	0
-1	0	0	0	1	0	0	0	-1	10.028	10	0	0
-1	0	0	0	1	0	0	0	-1	10.028	10	0	0
-1	0	0	0	1	0	0	0	-1	10.028	10	0	0
-1	0	0	0	1	0	0	0	-1	10.028	10	0	0
-1	0	0	0	1	0	0	0	-1	10.028	10	0	0
-1	0	0	0	1	0	0	0	-1	10.028	10	0	0
-1	0	0	0	1	0	0	0	-1	10.028	10	0	0
-1	0	0	0	1	0	0	0	-1	10.028	10	0	0
-1	0	0	0	1	0	0	0	-1	10.029	10	0	0
-1	0	0	0	1	0	0	0	-1	10.029	10	0	0
-1	0	0	0	1	0	0	0	-1	10.029	10	0	0
-1	0	0	0	1	0	0	0	-1	10.029	10	0	0
-1	0	0	0	1	0	0	0	-1	10.029	10	0	0
-1	0	0	0	1	0	0	0	-1	10.029	10	0	0
-1	0	0	0	1	0	0	0	-1	10.029	10	0	0
-1	0	0	0	1	0	0	0	-1	10.029	10	0	0
-1	0	0	0	1	0	0	0	-1	10.029	10	0	0
-1	0	0	0	1	0	0	0	-1	10.029	10	0	0
-1	0	0	0	1	0	0	0	-1	10.029	10	0	0
-1	0	0	0	1	0	0	0	-1	10.029	10	0	0
-1	0	0	0	1	0	0	0	-1	10.03	10	0	0
-1	0	0	0	1	0	0	0	-1	10.03	10	0	0
-1	0	0	0	1	0	0	0	-1	10.03	10	0	0
-1	0	0	0	1	0	0	0	-1	10.03	10	0	0
-1	0	0	0	1	0	0	0	-1	10.03	10	0	0
-1	0	0	0	1	0	0	0	-1	10.03	10	0	0
-1	0	0	0	1	0	0	0	-1	10.03	10	0	0
-1	0	0	0	1	0	0	0	-1	10.03	10	0	0
-1	0	0	0	1	0	0	0	-1	10.03	10	0	0
-1	0	0	0	1	0	0	0	-1	10.03	10	0	0
-1	0	0	0	1	0	0	0	-1	10.03	10	0	0
-1	0	0	0	1	0	0	0	-1	10.03	10	0	0
-1	0	0	0	1	0	0	0	-1	10.03	10	0	0
-1	0	0	0	1	0	0	0	-1	10.03	10	0	0
-1	0	0	0	1	0	0	0	-1	10.03	10	0	0
-1	0	0	0	1	0	0	0	-1	10.03	10	0	0
-1	0	0	0	1	0	0	0	-1	10.03	10	0	0
-1	0	0	0	1	0	0	0	-1	10.03	10	0	0
-1	0	0	0	1	0	0	0	-1	10.03	10	0	0
-1	0	0	0	1	0	0	0	-1	10.03	10	0	0
-1	0	0	0	1	0	0	0	-1	10.03	10	0	0
-1	0	0	0	1	0	0	0	-1	10.03	10	0	0
-1	0	0	0	1	0	0	0	-1	10.03	10	0	0
-1	0	0	0	1	0	0	0	-1	10.03	10	0	0
-1	0	0	0	1	0	0	0	-1	10.03	10	0	0
-1	0	0	0	1	0	0	0	-1	10.03	10	0	0
