# Supplementary material for: Revised Control Barrier Function with Sensing of Threats from Relative Velocity Between Humans and Mobile Robots
Source: Sensors (Basel). 2025 Jun 27;25(13):4005. doi: 10.3390/s25134005 (PMC12251740; doi:10.3390/s25134005)
Supplement: Supplementary file 1 [file sensors-25-04005-s001.zip › code/Safety_control/support/QuinticTimeScaling.m]

function s = QuinticTimeScaling(Tf, t)
% *** CHAPTER 9: TRAJECTORY GENERATION ***
% Takes Tf: Total time of the motion in seconds from rest to rest,
%       t: The current time t satisfying 0 < t < Tf.
% Returns s: The path parameter s(t) corresponding to a fifth-order
%            polynomial motion that begins and ends at zero velocity and 
%            zero acceleration.
% Example Input: 
% 
% clear; clc;
% Tf = 2;
% t = 0.6;
% s = QuinticTimeScaling(Tf,t)
% 
% Output:
% s =
%    0.1631

s = 10 * (t / Tf) ^ 3 - 15 * (t / Tf) ^ 4 + 6 * (t / Tf) ^ 5;
end
