# Supplementary material for: Revised Control Barrier Function with Sensing of Threats from Relative Velocity Between Humans and Mobile Robots
Source: Sensors (Basel). 2025 Jun 27;25(13):4005. doi: 10.3390/s25134005 (PMC12251740; doi:10.3390/s25134005)
Supplement: Supplementary file 1 [file sensors-25-04005-s001.zip › code/Safety_control/support/TransToRp.m]

function [R, p] = TransToRp(T)
% *** CHAPTER 3: RIGID-BODY MOTIONS ***
% Takes the transformation matrix T in SE(3) 
% Returns R: the corresponding rotation matrix
%         p: the corresponding position vector .
% Example Input:
% 
% clear; clc;
% T = [[1, 0, 0, 0]; [0, 0, -1, 0]; [0, 1, 0, 3]; [0, 0, 0, 1]];
% [R, p] = TransToRp(T)
% 
% Output:
% R =
%     1     0     0
%     0     0    -1
%     0     1     0
% p =
%     0
%     0
%     3

R = T(1: 3, 1: 3);
p = T(1: 3, 4);
end
