# Supplementary material for: Revised Control Barrier Function with Sensing of Threats from Relative Velocity Between Humans and Mobile Robots
Source: Sensors (Basel). 2025 Jun 27;25(13):4005. doi: 10.3390/s25134005 (PMC12251740; doi:10.3390/s25134005)
Supplement: Supplementary file 1 [file sensors-25-04005-s001.zip › code/Safety_control/support/Trajectory CSV.csv]

0.18442	-0.47248	-0.073767	-0.28283	-0.075826	-0.26755	-0.13075	0.45048	0.0066674	-0.084307	-0.020498	-0.057142	0
0.17997	-0.47795	-0.08137	-0.27542	-0.072961	-0.27462	-0.1372	0.44039	0.0069713	-0.087456	-0.020916	-0.059569	0
0.18475	-0.48078	-0.079954	-0.26848	-0.071035	-0.27971	-0.14459	0.43073	0.0056504	-0.0872	-0.021462	-0.060088	0
0.1893	-0.48337	-0.07854	-0.26204	-0.069313	-0.28455	-0.15198	0.42156	0.0044071	-0.086918	-0.021968	-0.060543	0
0.19293	-0.48603	-0.077818	-0.25606	-0.067641	-0.28944	-0.1592	0.41285	0.0033354	-0.086889	-0.02245	-0.061103	0
0.19571	-0.48888	-0.077784	-0.25049	-0.065937	-0.29452	-0.16619	0.40454	0.0024029	-0.087127	-0.022933	-0.061791	0
0.19769	-0.49196	-0.078392	-0.24529	-0.064141	-0.29991	-0.1729	0.39661	0.0015779	-0.087627	-0.023436	-0.062613	0
0.19896	-0.49534	-0.079603	-0.24042	-0.06221	-0.30567	-0.17929	0.38902	0.00083699	-0.088381	-0.023971	-0.063573	0
0.19957	-0.49904	-0.081385	-0.23584	-0.060109	-0.31188	-0.18534	0.38174	0.00016331	-0.089384	-0.024547	-0.064674	0
0.19955	-0.50309	-0.083714	-0.23152	-0.057811	-0.31857	-0.19101	0.37474	-0.00045508	-0.090629	-0.025168	-0.065916	0
0.19894	-0.50749	-0.08657	-0.22744	-0.055296	-0.32578	-0.19631	0.36801	-0.0010262	-0.092111	-0.025838	-0.067299	0
0.19776	-0.51224	-0.089937	-0.22357	-0.052544	-0.33355	-0.2012	0.36151	-0.0015551	-0.093826	-0.026558	-0.068823	0
0.19604	-0.51736	-0.093802	-0.21988	-0.049544	-0.34191	-0.20567	0.35524	-0.0020443	-0.095769	-0.027326	-0.070487	0
0.19378	-0.52284	-0.098154	-0.21637	-0.046281	-0.35088	-0.20972	0.34916	-0.0024943	-0.097936	-0.028143	-0.072288	0
0.191	-0.52867	-0.10299	-0.21299	-0.042748	-0.36047	-0.21333	0.34327	-0.0029043	-0.10032	-0.029004	-0.074225	0
0.1877	-0.53484	-0.10829	-0.20974	-0.038934	-0.37071	-0.2165	0.33756	-0.0032718	-0.10293	-0.029906	-0.076296	0
0.18388	-0.54135	-0.11406	-0.20661	-0.034834	-0.38161	-0.21921	0.332	-0.0035932	-0.10575	-0.030846	-0.078498	0
0.17955	-0.54819	-0.12029	-0.20357	-0.030442	-0.39319	-0.22146	0.32659	-0.0038642	-0.10878	-0.031819	-0.080829	0
0.17471	-0.55533	-0.12698	-0.2006	-0.025754	-0.40545	-0.22324	0.32131	-0.0040794	-0.11203	-0.032819	-0.083287	0
0.16935	-0.56278	-0.13412	-0.19771	-0.020766	-0.4184	-0.22454	0.31616	-0.0042331	-0.11548	-0.033842	-0.085867	0
0.16347	-0.57051	-0.14172	-0.19486	-0.015475	-0.43206	-0.22537	0.31112	-0.0043187	-0.11913	-0.034881	-0.088568	0
0.15706	-0.57851	-0.14976	-0.19206	-0.0098819	-0.44642	-0.22571	0.30619	-0.0043295	-0.12299	-0.035931	-0.091387	0
0.15011	-0.58678	-0.15827	-0.18928	-0.0039855	-0.4615	-0.22557	0.30136	-0.0042583	-0.12705	-0.036985	-0.09432	0
0.14263	-0.5953	-0.16722	-0.18652	0.0022127	-0.47729	-0.22494	0.29661	-0.0040975	-0.13131	-0.038038	-0.097365	0
0.13459	-0.60406	-0.17662	-0.18376	0.0087102	-0.49379	-0.22382	0.29195	-0.0038398	-0.13576	-0.039083	-0.10052	0
0.12599	-0.61305	-0.18648	-0.181	0.015503	-0.511	-0.2222	0.28736	-0.0034772	-0.14042	-0.040115	-0.10378	0
0.11682	-0.62226	-0.19679	-0.17822	0.022587	-0.52892	-0.2201	0.28284	-0.003002	-0.14527	-0.041126	-0.10715	0
0.10707	-0.63169	-0.20756	-0.17541	0.029954	-0.54754	-0.21751	0.27839	-0.0024066	-0.15031	-0.04211	-0.11061	0
0.096738	-0.64132	-0.21878	-0.17257	0.037598	-0.56686	-0.21442	0.27399	-0.0016832	-0.15556	-0.043063	-0.11418	0
0.0858	-0.65116	-0.23046	-0.16968	0.045509	-0.58685	-0.21084	0.26964	-0.00082421	-0.16099	-0.043977	-0.11784	0
0.074253	-0.66121	-0.2426	-0.16674	0.053676	-0.60753	-0.20678	0.26534	0.00017787	-0.16661	-0.044846	-0.12159	0
0.062087	-0.67145	-0.25519	-0.16374	0.062087	-0.62886	-0.20222	0.26107	0.0013303	-0.17243	-0.045666	-0.12544	0
0.049292	-0.6819	-0.26825	-0.16066	0.070728	-0.65084	-0.19718	0.25685	0.0026403	-0.17844	-0.04643	-0.12937	0
0.035859	-0.69256	-0.28177	-0.1575	0.079582	-0.67345	-0.19165	0.25266	0.0041146	-0.18464	-0.047134	-0.13339	0
0.02178	-0.70342	-0.29575	-0.15425	0.088632	-0.69668	-0.18563	0.24849	0.0057601	-0.19103	-0.04777	-0.1375	0
0.0070489	-0.7145	-0.31018	-0.15091	0.097859	-0.7205	-0.17912	0.24435	0.007583	-0.1976	-0.048335	-0.14168	0
-0.008342	-0.7258	-0.32507	-0.14746	0.10724	-0.74491	-0.17211	0.24022	0.0095894	-0.20436	-0.048824	-0.14595	0
-0.024398	-0.73733	-0.34041	-0.14389	0.11675	-0.76987	-0.16461	0.23612	0.011785	-0.21131	-0.049231	-0.15029	0
-0.041122	-0.74911	-0.3562	-0.1402	0.12637	-0.79537	-0.15662	0.23202	0.014176	-0.21844	-0.049551	-0.15471	0
-0.058517	-0.76113	-0.37243	-0.13639	0.13607	-0.82138	-0.14812	0.22794	0.016767	-0.22574	-0.04978	-0.1592	0
-0.076585	-0.77341	-0.3891	-0.13243	0.14581	-0.84789	-0.13911	0.22386	0.019563	-0.23323	-0.049913	-0.16375	0
-0.095325	-0.78597	-0.40619	-0.12834	0.15557	-0.87487	-0.12958	0.21978	0.022568	-0.24088	-0.049946	-0.16837	0
-0.11473	-0.79881	-0.42369	-0.12409	0.1653	-0.90229	-0.11951	0.2157	0.025787	-0.24871	-0.049874	-0.17304	0
-0.13481	-0.81195	-0.44159	-0.11969	0.17498	-0.93012	-0.10891	0.21161	0.029222	-0.25669	-0.049692	-0.17778	0
-0.15554	-0.82539	-0.45988	-0.11512	0.18455	-0.95835	-0.097752	0.20753	0.032878	-0.26483	-0.049397	-0.18256	0
-0.17692	-0.83915	-0.47854	-0.11038	0.19398	-0.98695	-0.08602	0.20343	0.036758	-0.27313	-0.048984	-0.18739	0
-0.19895	-0.85324	-0.49755	-0.10547	0.20321	-1.0159	-0.073698	0.19932	0.040863	-0.28156	-0.048448	-0.19225	0
-0.22159	-0.86766	-0.51689	-0.10037	0.2122	-1.0451	-0.060763	0.1952	0.045196	-0.29013	-0.047786	-0.19715	0
-0.24485	-0.88241	-0.53654	-0.095088	0.22088	-1.0746	-0.047195	0.19106	0.049759	-0.29883	-0.046993	-0.20208	0
-0.2687	-0.89751	-0.55649	-0.089614	0.22921	-1.1044	-0.032966	0.1869	0.054552	-0.30764	-0.046066	-0.20702	0
-0.29311	-0.91295	-0.5767	-0.083944	0.23712	-1.1343	-0.018049	0.18272	0.059578	-0.31655	-0.044998	-0.21197	0
-0.31808	-0.92873	-0.59716	-0.078073	0.24454	-1.1644	-0.0024156	0.17853	0.064835	-0.32555	-0.043788	-0.21693	0
-0.34356	-0.94484	-0.61783	-0.071998	0.25141	-1.1947	0.013967	0.17431	0.070325	-0.33463	-0.042429	-0.22188	0
-0.36954	-0.96128	-0.63871	-0.065716	0.25765	-1.225	0.031133	0.17006	0.076048	-0.34377	-0.040917	-0.22681	0
-0.39598	-0.97803	-0.65976	-0.059223	0.26317	-1.2555	0.049117	0.1658	0.082003	-0.35296	-0.039248	-0.23171	0
-0.42285	-0.99508	-0.68096	-0.052517	0.26791	-1.2859	0.067957	0.1615	0.08819	-0.36218	-0.037417	-0.23657	0
-0.45011	-1.0124	-0.70231	-0.045597	0.27176	-1.3162	0.087691	0.15718	0.094608	-0.37141	-0.035419	-0.24138	0
-0.47774	-1.03	-0.72377	-0.03846	0.27464	-1.3465	0.10836	0.15283	0.10126	-0.38063	-0.033249	-0.24613	0
-0.50569	-1.0478	-0.74534	-0.031105	0.27645	-1.3766	0.13	0.14845	0.10814	-0.38983	-0.0309	-0.25079	0
-0.53392	-1.0658	-0.76701	-0.023533	0.27709	-1.4065	0.15264	0.14405	0.11524	-0.39898	-0.028369	-0.25537	0
-0.56239	-1.0839	-0.78878	-0.015743	0.27645	-1.4361	0.17634	0.13962	0.12258	-0.40806	-0.025648	-0.25984	0
-0.59106	-1.1022	-0.81064	-0.0077353	0.27444	-1.4654	0.20113	0.13515	0.13014	-0.41706	-0.022732	-0.26418	0
-0.61989	-1.1206	-0.83259	0.0004885	0.27093	-1.4942	0.22703	0.13066	0.13793	-0.42594	-0.019615	-0.26839	0
-0.64884	-1.139	-0.85466	0.0089271	0.2658	-1.5226	0.25408	0.12614	0.14595	-0.43469	-0.016289	-0.27245	0
-0.67785	-1.1573	-0.87685	0.017578	0.25896	-1.5503	0.2823	0.1216	0.1542	-0.44328	-0.012749	-0.27634	0
-0.70689	-1.1757	-0.89919	0.02644	0.25026	-1.5773	0.31171	0.11703	0.16266	-0.45169	-0.0089888	-0.28004	0
-0.73591	-1.194	-0.9217	0.035508	0.23961	-1.6035	0.34233	0.11243	0.17136	-0.4599	-0.005001	-0.28354	0
-0.76487	-1.2121	-0.94441	0.044781	0.22687	-1.6288	0.37414	0.10781	0.18027	-0.46788	-0.00077985	-0.28683	0
-0.79373	-1.23	-0.96735	0.054253	0.21194	-1.653	0.40715	0.10316	0.18941	-0.47561	0.0036804	-0.28988	0
-0.82243	-1.2478	-0.99057	0.06392	0.1947	-1.676	0.44132	0.098494	0.19877	-0.48306	0.008385	-0.29268	0
-0.85095	-1.2653	-1.0141	0.073778	0.17506	-1.6978	0.47662	0.093805	0.20834	-0.49023	0.013339	-0.29522	0
-0.87925	-1.2826	-1.038	0.083821	0.15292	-1.718	0.51298	0.089096	0.21814	-0.49708	0.018545	-0.29749	0
-0.90728	-1.2996	-1.0623	0.094044	0.12819	-1.7366	0.55032	0.084369	0.22814	-0.50361	0.024007	-0.29947	0
-0.93501	-1.3163	-1.087	0.10444	0.10081	-1.7534	0.58855	0.079626	0.23836	-0.50979	0.029728	-0.30116	0
-0.96243	-1.3327	-1.1122	0.11501	0.07073	-1.7682	0.62753	0.074869	0.24878	-0.51561	0.035707	-0.30254	0
-0.98949	-1.3489	-1.138	0.12573	0.037909	-1.7808	0.6671	0.070098	0.25941	-0.52107	0.041947	-0.3036	0
-1.0162	-1.3647	-1.1643	0.13661	0.0023398	-1.791	0.70709	0.065317	0.27024	-0.52614	0.048447	-0.30436	0
-1.0425	-1.3802	-1.1912	0.14764	-0.035962	-1.7987	0.74728	0.060526	0.28126	-0.53083	0.055207	-0.30478	0
-1.0683	-1.3955	-1.2187	0.15882	-0.076957	-1.8036	0.78742	0.055728	0.29247	-0.53512	0.062229	-0.30488	0
-1.0938	-1.4105	-1.247	0.17012	-0.12058	-1.8055	0.82726	0.050925	0.30388	-0.539	0.069515	-0.30463	0
-1.1187	-1.4252	-1.276	0.18156	-0.16672	-1.8043	0.8665	0.046118	0.31548	-0.54245	0.077069	-0.30404	0
-1.1432	-1.4396	-1.3058	0.19311	-0.21528	-1.7997	0.90484	0.041309	0.32727	-0.54545	0.084897	-0.30308	0
-1.167	-1.4536	-1.3366	0.20478	-0.26609	-1.7917	0.94197	0.0365	0.33925	-0.54798	0.093008	-0.30173	0
-1.1903	-1.4673	-1.3683	0.21655	-0.319	-1.78	0.97756	0.031694	0.35144	-0.54999	0.10142	-0.29997	0
-1.213	-1.4805	-1.4013	0.22841	-0.37382	-1.7646	1.0113	0.026892	0.36382	-0.55146	0.11014	-0.29778	0
-1.2348	-1.4931	-1.4355	0.24036	-0.43036	-1.7452	1.043	0.022097	0.37642	-0.55233	0.11919	-0.2951	0
-1.2558	-1.5052	-1.4711	0.25239	-0.48845	-1.722	1.0723	0.017312	0.38923	-0.55254	0.12859	-0.2919	0
-1.2759	-1.5166	-1.5084	0.26448	-0.54789	-1.6949	1.099	0.012539	0.40227	-0.55203	0.13837	-0.28813	0
-1.295	-1.5271	-1.5475	0.27662	-0.60852	-1.6638	1.1231	0.0077825	0.41553	-0.55073	0.14855	-0.28375	0
-1.3128	-1.5366	-1.5887	0.28879	-0.6702	-1.6289	1.1443	0.0030449	0.42902	-0.54858	0.15915	-0.2787	0
-1.3293	-1.545	-1.632	0.30099	-0.73281	-1.5901	1.1626	-0.0016695	0.44274	-0.54549	0.17019	-0.27294	0
-1.3445	-1.5522	-1.6778	0.31319	-0.79627	-1.5477	1.1781	-0.0063565	0.4567	-0.54141	0.18169	-0.2664	0
-1.358	-1.5581	-1.7261	0.32538	-0.8605	-1.5016	1.1907	-0.011011	0.47088	-0.53625	0.19368	-0.25905	0
-1.3698	-1.5623	-1.7773	0.33754	-0.92549	-1.4521	1.2007	-0.015629	0.48528	-0.52994	0.20616	-0.25082	0
-1.3798	-1.5648	-1.8314	0.34964	-0.99124	-1.3993	1.2081	-0.020203	0.4999	-0.52242	0.21917	-0.24168	0
-1.3877	-1.5654	-1.8887	0.36167	-1.0578	-1.3434	1.2131	-0.024728	0.51472	-0.51359	0.2327	-0.23156	0
-1.3935	-1.5636	-1.9492	0.37361	-1.1251	-1.2844	1.2159	-0.029198	0.52972	-0.50337	0.24677	-0.22041	0
-1.3968	-1.5593	-2.0133	0.38542	-1.1934	-1.2227	1.2169	-0.033604	0.54489	-0.49166	0.2614	-0.20818	0
-1.3974	-1.5521	-2.081	0.39707	-1.2628	-1.1583	1.2162	-0.037939	0.56019	-0.47837	0.2766	-0.19478	0
-1.3951	-1.5413	-2.1524	0.40855	-1.3332	-1.0915	1.2142	-0.042194	0.57559	-0.46337	0.29237	-0.18016	0
-1.3895	-1.5266	-2.2277	0.4198	-1.405	-1.0225	1.2112	-0.046358	0.59104	-0.44653	0.30873	-0.16422	0
-1.3802	-1.507	-2.3068	0.4308	-1.4783	-0.95162	1.2077	-0.050419	0.60646	-0.42768	0.32566	-0.14687	0
-1.3667	-1.4819	-2.3898	0.44151	-1.5532	-0.87902	1.2042	-0.054365	0.62178	-0.40664	0.34316	-0.12802	0
-1.3484	-1.45	-2.4765	0.45186	-1.6299	-0.8051	1.2011	-0.058179	0.63686	-0.38321	0.3612	-0.10756	0
-1.3246	-1.4101	-2.5665	0.4618	-1.7088	-0.73021	1.1991	-0.061843	0.65152	-0.35712	0.37974	-0.085345	0
-1.294	-1.3605	-2.659	0.47127	-1.7902	-0.65477	1.1989	-0.065335	0.66551	-0.32808	0.39867	-0.06125	0
-1.2555	-1.2991	-2.7529	0.48018	-1.8744	-0.57922	1.2014	-0.068627	0.67846	-0.29568	0.41787	-0.035098	0
-1.2069	-1.2232	-2.8461	0.48843	-1.9619	-0.50396	1.2074	-0.071685	0.68982	-0.25936	0.43712	-0.0066578	0
-1.145	-1.1288	-2.9355	0.49588	-2.0536	-0.4293	1.218	-0.074463	0.69873	-0.21824	0.45606	0.024431	0
-1.0642	-1.0105	-3.0154	0.50234	-2.1506	-0.35525	1.2344	-0.076902	0.7037	-0.17076	0.47413	0.058811	0
-0.95409	-0.85926	-3.0747	0.50749	-2.2546	-0.28142	1.2579	-0.078911	0.702	-0.11399	0.49028	0.097729	0
-0.79247	-0.66124	-3.0885	0.5108	-2.3685	-0.2067	1.2902	-0.080344	0.68784	-0.041739	0.50232	0.14379	0
-0.52624	-0.40102	-2.9909	0.51117	-2.4971	-0.12919	1.3343	-0.080941	0.6471	0.060593	0.50473	0.20296	0
-0.077243	-0.14986	-2.6123	0.50594	-2.6471	-0.046706	1.3957	-0.080165	0.53915	0.21059	0.48158	0.29218	0
0.1977	-0.080931	-2.0023	0.48893	-2.7971	0.032069	1.491	-0.077158	0.38915	0.36059	0.42072	0.44218	0
0.93658	-0.071174	-1.5001	0.46363	-2.9168	-0.1131	1.641	-0.072838	0.23915	0.51059	0.51027	0.59218	0
1.0456	-0.6089	-1.0979	0.41901	-3.0668	0.036897	1.491	-0.066909	0.089153	0.66059	0.39561	0.74218	0
1.1951	-0.37582	-0.4838	0.35993	-2.9168	-0.1131	1.641	-0.062057	0.19067	0.81059	0.54561	0.89218	0
1.7902	-0.83304	-0.22157	0.32164	-3.0668	0.036897	1.491	-0.055829	0.040669	0.96059	0.58855	1.0422	0
1.7902	-0.98814	0.47384	0.25956	-2.9168	-0.1131	1.641	-0.050928	0.19067	1.1106	0.73855	1.1922	0
2.5793	-1.4841	0.48635	0.22041	-3.0668	0.036897	1.491	-0.044285	0.040669	1.2606	0.84436	1.3422	0
2.5793	-2.0869	0.86622	0.1664	-2.9168	-0.1131	1.641	-0.040525	0.19067	1.4106	0.99436	1.4922	0
2.6603	-2.6929	1.1787	0.13166	-3.0668	0.036897	1.491	-0.034427	0.31439	1.5606	1.1444	1.6422	0
2.6603	-3.3245	1.5085	0.10298	-2.9168	-0.1131	1.641	-0.030558	0.46439	1.7106	1.2944	1.7922	0
2.1062	-3.1385	2.0111	0.086607	-3.0668	0.036897	1.5373	-0.024396	0.61439	1.5606	1.4444	1.8218	0
2.1062	-3.502	2.6239	0.075506	-2.9168	-0.1131	1.6873	-0.018847	0.76439	1.7106	1.5944	1.9718	0
1.9818	-2.9326	2.9692	0.072328	-3.0668	0.036897	1.6974	-0.011436	0.91439	1.5606	1.7444	1.8622	0
1.9818	-3.2173	3.6224	0.065288	-2.9168	-0.1131	1.8474	-0.0038984	1.0644	1.7106	1.8944	2.0122	0
1.6765	-2.6742	3.887	0.065368	-3.0668	0.036897	1.7728	0.0056911	1.2144	1.5606	2.0444	1.9612	0
1.6765	-2.7493	4.5955	0.069816	-2.9168	-0.1131	1.9228	0.013787	1.3644	1.7106	2.1944	2.1112	0
1.2468	-2.1918	4.6995	0.080094	-3.0668	0.036897	1.7728	0.023879	1.5144	1.5606	2.3444	2.1005	0
1.2468	-1.965	5.375	0.10144	-2.9168	-0.1131	1.9228	0.030794	1.6644	1.7106	2.4944	2.2505	0
0.64894	-1.4467	5.2819	0.12777	-3.0668	0.036897	1.7728	0.039363	1.8144	1.5606	2.6444	2.2943	0
0.64894	-0.87908	5.7125	0.16917	-2.9168	-0.1131	1.9228	0.043717	1.9644	1.7106	2.7944	2.4443	0
-0.27639	-0.4777	5.4384	0.21627	-3.0668	0.036897	1.7728	0.049274	2.1144	1.5606	2.9444	2.5943	0
-0.27639	0.20776	5.244	0.27638	-2.9168	-0.1131	1.9228	0.048349	2.2644	1.7106	3.0944	2.7443	0
-1.2017	0.23028	4.7585	0.34762	-3.0668	0.036897	1.7728	0.047798	2.4144	1.5606	3.2444	2.8943	0
-1.2017	0.48732	4.0939	0.39308	-2.9168	-0.1131	1.9228	0.041981	2.5644	1.7106	3.3944	3.0443	0
-1.8762	0.24684	3.6418	0.46511	-3.0668	0.036897	1.7728	0.035387	2.7144	1.6419	3.5444	3.1943	0
-1.8762	0.032634	2.9622	0.48153	-2.9168	-0.1131	1.9228	0.027156	2.8644	1.7919	3.6944	3.3443	0
-1.8762	-0.18157	2.2827	0.53735	-3.0668	0.036897	1.7728	0.0173	3.0144	1.9419	3.8444	3.4943	0
-1.8762	-0.39577	1.6031	0.53583	-2.9168	-0.1131	1.9228	0.0093597	3.1644	2.0919	3.9944	3.6443	0
-1.8762	-0.60998	0.9236	0.57879	-3.0668	0.036897	1.7728	-0.00020753	3.3144	2.2419	4.1444	3.7943	0
-1.8762	-0.82418	0.24406	0.56435	-2.9168	-0.1131	1.9228	-0.0079505	3.4644	2.3919	4.2944	3.9443	0
-1.8762	-1.0384	-0.43548	0.59603	-3.0668	0.036897	1.7728	-0.01734	3.6144	2.5419	4.4444	4.0943	0
-1.8762	-1.2526	-1.115	0.57188	-2.9168	-0.1131	1.9228	-0.024976	3.7644	2.6919	4.5944	4.2443	0
-1.8762	-1.4668	-1.7946	0.59332	-3.0668	0.036897	1.7728	-0.03429	3.9144	2.8419	4.7444	4.3943	0
-1.8762	-1.681	-2.4741	0.56132	-2.9168	-0.1131	1.9228	-0.041901	4.0644	2.9919	4.8944	4.5443	0
-1.8762	-1.8952	-3.1536	0.57304	-3.0668	0.036897	1.7728	-0.051236	4.2144	3.1419	5.0444	4.6943	0
-1.8762	-2.1094	-3.8332	0.53414	-2.9168	-0.1131	1.9228	-0.058897	4.3644	3.2919	5.1944	4.8443	0
-1.8762	-2.3236	-4.5127	0.53625	-3.0668	0.036897	1.7728	-0.068341	4.5144	3.4419	5.3444	4.9943	0
-1.8762	-2.5378	-5.1923	0.49082	-2.9168	-0.1131	1.9228	-0.076124	4.6644	3.5919	5.4944	5.1443	0
-1.1644	-2.2482	-5.6074	0.48313	-3.0668	0.036897	1.7728	-0.08576	4.5836	3.7419	5.6444	5.2943	0
-1.1644	-1.9666	-6.2619	0.43375	-2.9168	-0.1131	1.9228	-0.089819	4.7336	3.8919	5.7944	5.4443	0
-0.75667	-1.5226	-6.6247	0.41896	-3.0668	0.036897	1.7728	-0.095094	4.7514	4.0419	5.9444	5.5943	0
-0.75667	-1.0046	-7.1138	0.35403	-2.9168	-0.1131	1.9228	-0.096654	4.9014	4.1919	6.0944	5.7443	0
-0.24046	-0.46436	-7.1841	0.32814	-3.0668	0.036897	1.7728	-0.09917	4.8841	4.3419	6.2444	5.8943	0
-0.24046	0.22764	-7.3538	0.24755	-2.9168	-0.1131	1.9228	-0.097417	5.0341	4.4919	6.3944	6.0443	0
0.26056	0.73988	-7.1578	0.20881	-3.0668	0.036897	1.7728	-0.096229	5.0216	4.6419	6.5444	6.1943	0
0.26056	1.4283	-6.9742	0.1217	-2.9168	-0.1131	1.9228	-0.091568	5.1716	4.7919	6.6944	6.3443	0
0.38156	2.0451	-6.72	0.072681	-3.0668	0.036897	1.7728	-0.087003	5.2824	4.9419	6.8444	6.4943	0
0.38156	2.7064	-6.4547	0.011323	-2.9168	-0.1131	1.9228	-0.082502	5.4324	5.0919	6.9944	6.6443	0
0.38156	3.3677	-6.1894	-0.028509	-3.0668	0.036897	1.7728	-0.077899	5.5824	5.2419	7.1444	6.7943	0
0.38156	4.0289	-5.9241	-0.053964	-2.9168	-0.1131	1.9228	-0.074224	5.7324	5.3919	7.2944	6.9443	0
0.38156	4.6902	-5.6588	-0.080248	-3.0668	0.036897	1.7728	-0.070269	5.8824	5.5419	7.4444	7.0943	0
0.38156	5.3514	-5.3935	-0.078718	-2.9168	-0.1131	1.9228	-0.06705	6.0324	5.6919	7.5944	7.2443	0
0.38156	6.0127	-5.1281	-0.095987	-3.0668	0.036897	1.7728	-0.063371	6.1824	5.8419	7.7444	7.3943	0
0.38156	6.674	-4.8628	-0.078687	-2.9168	-0.1131	1.9228	-0.06032	6.3324	5.9919	7.8944	7.5443	0
0.38156	7.3352	-4.5975	-0.090916	-3.0668	0.036897	1.7728	-0.056683	6.4824	6.1419	8.0444	7.6943	0
0.38156	7.9965	-4.3322	-0.06718	-2.9168	-0.1131	1.9228	-0.053632	6.6324	6.2919	8.1944	7.8443	0
0.38156	8.6578	-4.0669	-0.076962	-3.0668	0.036897	1.7728	-0.049925	6.7824	6.4419	8.3444	7.9943	0
0.38156	9.319	-3.8016	-0.052707	-2.9168	-0.1131	1.9228	-0.046799	6.9324	6.5919	8.4944	8.1443	0
0.38156	9.9803	-3.5363	-0.061295	-3.0668	0.036897	1.7728	-0.042994	7.0824	6.7419	8.6444	8.2943	0
0.38156	10.642	-3.271	-0.039355	-2.9168	-0.1131	1.9228	-0.039778	7.2324	6.8919	8.7944	8.4443	0
0.38156	11.303	-3.0056	-0.047105	-3.0668	0.036897	1.7728	-0.035885	7.3824	7.0419	8.9444	8.5943	0
0.38156	11.964	-2.7403	-0.028362	-2.9168	-0.1131	1.9228	-0.032591	7.5324	7.1919	9.0944	8.7443	0
0.38156	12.625	-2.475	-0.035204	-3.0668	0.036897	1.7728	-0.028634	7.6824	7.3419	9.2444	8.8943	0
0.38156	13.287	-2.2097	-0.019662	-2.9168	-0.1131	1.9228	-0.025279	7.8324	7.4919	9.3944	9.0443	0
0.38156	13.948	-1.9444	-0.02539	-3.0668	0.036897	1.7728	-0.02128	7.9824	7.6419	9.5444	9.1943	0
0.38156	14.609	-1.6791	-0.01282	-2.9168	-0.1131	1.9228	-0.017883	8.1324	7.7919	9.6944	9.3443	0
0.38156	15.27	-1.4138	-0.017228	-3.0668	0.036897	1.7728	-0.01386	8.2824	7.9419	9.8444	9.4943	0
0.38156	15.932	-1.1485	-0.0074292	-2.9168	-0.1131	1.9228	-0.010434	8.4324	8.0919	9.9944	9.6443	0
0.38156	16.593	-0.88315	-0.010334	-3.0668	0.036897	1.7728	-0.0064013	8.5824	8.2419	10.144	9.7943	0
0.38156	17.254	-0.61783	-0.0031844	-2.9168	-0.1131	1.9228	-0.0029576	8.7324	8.3919	10.294	9.9443	0
0.38156	17.915	-0.35252	-0.0044229	-3.0668	0.036897	1.7728	0.0010738	8.8824	8.5419	10.444	10.094	0
0.38156	18.577	-0.08721	0.0001291	-2.9168	-0.1131	1.9228	0.0045279	9.0324	8.6919	10.594	10.244	0
0.38156	19.238	0.1781	0.00070914	-3.0668	0.036897	1.7728	0.0085481	9.1824	8.8419	10.744	10.394	0
0.38156	19.899	0.44341	0.0026661	-2.9168	-0.1131	1.9228	0.012006	9.3324	8.9919	10.894	10.544	0
0.38156	20.56	0.70873	0.0052141	-3.0668	0.036897	1.7728	0.016008	9.4824	9.1419	11.044	10.694	0
0.38156	21.222	0.97404	0.0045407	-2.9168	-0.1131	1.9228	0.019465	9.6324	9.2919	11.194	10.844	0
0.38156	21.883	1.2394	0.0092082	-3.0668	0.036897	1.7728	0.023441	9.7824	9.4419	11.344	10.994	0
0.38156	22.544	1.5047	0.0058382	-2.9168	-0.1131	1.9228	0.026894	9.9324	9.5919	11.494	11.144	0
0.38156	23.205	1.77	0.012783	-3.0668	0.036897	1.7728	0.030837	10.082	9.7419	11.644	11.294	0
0.38156	23.867	2.0353	0.0066225	-2.9168	-0.1131	1.9228	0.034283	10.232	9.8919	11.794	11.444	0
0.38156	24.528	2.3006	0.016012	-3.0668	0.036897	1.7728	0.038189	10.382	10.042	11.944	11.594	0
0.38156	25.189	2.5659	0.0069414	-2.9168	-0.1131	1.9228	0.041624	10.532	10.192	12.094	11.744	0
0.38156	25.851	2.8312	0.018956	-3.0668	0.036897	1.7728	0.045489	10.682	10.342	12.244	11.894	0
0.38156	26.512	3.0965	0.0068292	-2.9168	-0.1131	1.9228	0.048912	10.832	10.492	12.394	12.044	0
0.38156	27.173	3.3618	0.021666	-3.0668	0.036897	1.7728	0.05273	10.982	10.642	12.544	12.194	0
0.38156	27.834	3.6272	0.0063096	-2.9168	-0.1131	1.9228	0.056139	11.132	10.792	12.694	12.344	0
0.38156	28.496	3.8925	0.024187	-3.0668	0.036897	1.7728	0.059906	11.282	10.942	12.844	12.494	0
0.38156	29.157	4.1578	0.0053965	-2.9168	-0.1131	1.9228	0.0633	11.432	11.092	12.994	12.644	0
0.38156	29.818	4.4231	0.026557	-3.0668	0.036897	1.7728	0.067012	11.582	11.242	13.144	12.794	0
0.38156	30.479	4.6884	0.0040947	-2.9168	-0.1131	1.9228	0.070391	11.732	11.392	13.294	12.944	0
0.38156	31.141	4.9537	0.028813	-3.0668	0.036897	1.7728	0.074043	11.882	11.542	13.444	13.094	0
0.38156	31.802	5.219	0.0024007	-2.9168	-0.1131	1.9228	0.077406	12.032	11.692	13.594	13.244	0
0.38156	32.463	5.4843	0.030988	-3.0668	0.036897	1.7728	0.080995	12.182	11.842	13.744	13.394	0
0.38156	33.124	5.7497	0.00030156	-2.9168	-0.1131	1.9228	0.084342	12.332	11.992	13.894	13.544	0
0.38156	33.786	6.015	0.033113	-3.0668	0.036897	1.7728	0.087862	12.482	12.142	14.044	13.694	0
0.38156	34.447	6.2803	-0.0022251	-2.9168	-0.1131	1.9228	0.091193	12.632	12.292	14.194	13.844	0
0.38156	35.108	6.5456	0.035222	-3.0668	0.036897	1.7728	0.094639	12.782	12.442	14.344	13.994	0
0.38156	35.769	6.8109	-0.0052131	-2.9168	-0.1131	1.9228	0.097956	12.932	12.592	14.494	14.144	0
0.38156	36.431	7.0762	0.03735	-3.0668	0.036897	1.7728	0.10132	13.082	12.742	14.644	14.294	0
0.38156	37.092	7.3415	-0.0087093	-2.9168	-0.1131	1.9228	0.10463	13.232	12.892	14.794	14.444	0
0.38156	37.753	7.6068	0.039532	-3.0668	0.036897	1.7728	0.10791	13.382	13.042	14.944	14.594	0
0.38156	38.414	7.8722	-0.012777	-2.9168	-0.1131	1.9228	0.1112	13.532	13.192	15.094	14.744	0
0.38156	39.076	8.1375	0.041811	-3.0668	0.036897	1.7728	0.11439	13.682	13.342	15.244	14.894	0
0.38156	39.737	8.4028	-0.0175	-2.9168	-0.1131	1.9228	0.11767	13.832	13.492	15.394	15.044	0
0.38156	40.398	8.6681	0.044236	-3.0668	0.036897	1.7728	0.12076	13.982	13.642	15.544	15.194	0
0.38156	41.06	8.9334	-0.02299	-2.9168	-0.1131	1.9228	0.12403	14.132	13.792	15.694	15.344	0
0.38156	41.721	9.1987	0.046866	-3.0668	0.036897	1.7728	0.12701	14.282	13.942	15.844	15.494	0
0.38156	42.382	9.464	-0.029393	-2.9168	-0.1131	1.9228	0.13028	14.432	14.092	15.994	15.644	0
0.38156	43.043	9.7293	0.049774	-3.0668	0.036897	1.7728	0.13314	14.582	14.242	16.144	15.794	0
0.38156	43.705	9.9946	-0.036903	-2.9168	-0.1131	1.9228	0.13641	14.732	14.392	16.294	15.944	0
0.38156	44.366	10.26	0.053052	-3.0668	0.036897	1.7728	0.13913	14.882	14.542	16.444	16.094	0
0.38156	45.027	10.525	-0.045782	-2.9168	-0.1131	1.9228	0.1424	15.032	14.692	16.594	16.244	0
0.38156	45.688	10.791	0.056823	-3.0668	0.036897	1.7728	0.14497	15.182	14.842	16.744	16.394	0
0.38156	46.35	11.056	-0.056384	-2.9168	-0.1131	1.9228	0.14826	15.332	14.992	16.894	16.544	0
0.38156	47.011	11.321	0.06125	-3.0668	0.036897	1.7728	0.15065	15.482	15.142	17.044	16.694	0
0.38156	47.672	11.587	-0.069198	-2.9168	-0.1131	1.9228	0.15396	15.632	15.292	17.194	16.844	0
0.38156	48.333	11.852	0.066553	-3.0668	0.036897	1.7728	0.15615	15.782	15.442	17.344	16.994	0
0.38156	48.995	12.117	-0.083447	-2.9168	-0.1131	1.9228	0.15949	15.932	15.592	17.494	17.144	0
0.38156	49.656	12.382	0.066553	-3.0668	0.036897	1.7728	0.16146	16.082	15.742	17.644	17.294	0
0.38156	50.317	12.648	-0.083447	-2.9168	-0.1131	1.9228	0.16477	16.232	15.892	17.794	17.444	0
0.38156	50.978	12.913	0.066553	-3.0668	0.036897	1.7728	0.1667	16.382	16.042	17.944	17.594	0
0.38156	51.64	13.178	-0.083447	-2.9168	-0.1131	1.9228	0.16999	16.532	16.192	18.094	17.744	0
0.38156	52.301	13.444	0.066553	-3.0668	0.036897	1.7728	0.17188	16.682	16.342	18.244	17.894	0
0.38156	52.962	13.709	-0.083447	-2.9168	-0.1131	1.9228	0.17515	16.832	16.492	18.394	18.044	0
0.38156	53.623	13.974	0.066553	-3.0668	0.036897	1.7728	0.177	16.982	16.642	18.544	18.194	0
0.38156	54.285	14.24	-0.083447	-2.9168	-0.1131	1.9228	0.18025	17.132	16.792	18.694	18.344	0
0.38156	54.946	14.505	0.066553	-3.0668	0.036897	1.7728	0.18206	17.282	16.942	18.844	18.494	0
0.38156	55.607	14.77	-0.083447	-2.9168	-0.1131	1.9228	0.18528	17.432	17.092	18.994	18.644	0
0.38156	56.269	15.036	0.066553	-3.0668	0.036897	1.7728	0.18705	17.582	17.242	19.144	18.794	0
0.38156	56.93	15.301	-0.083447	-2.9168	-0.1131	1.9228	0.19025	17.732	17.392	19.294	18.944	0
0.38156	57.591	15.566	0.066553	-3.0668	0.036897	1.7728	0.19198	17.882	17.542	19.444	19.094	0
0.38156	58.252	15.832	-0.083447	-2.9168	-0.1131	1.9228	0.19516	18.032	17.692	19.594	19.244	0
0.38156	58.914	16.097	0.066553	-3.0668	0.036897	1.7728	0.19686	18.182	17.842	19.744	19.394	0
0.38156	59.575	16.362	-0.083447	-2.9168	-0.1131	1.9228	0.20001	18.332	17.992	19.894	19.544	0
0.38156	60.236	16.627	0.066553	-3.0668	0.036897	1.7728	0.20167	18.482	18.142	20.044	19.694	0
0.38156	60.897	16.893	-0.083447	-2.9168	-0.1131	1.9228	0.2048	18.632	18.292	20.194	19.844	0
0.38156	61.559	17.158	0.066553	-3.0668	0.036897	1.7728	0.20642	18.782	18.442	20.344	19.994	0
0.38156	62.22	17.423	-0.083447	-2.9168	-0.1131	1.9228	0.20953	18.932	18.592	20.494	20.144	0
0.38156	62.881	17.689	0.066553	-3.0668	0.036897	1.7728	0.21111	19.082	18.742	20.644	20.294	0
0.38156	63.542	17.954	-0.083447	-2.9168	-0.1131	1.9228	0.21419	19.232	18.892	20.794	20.444	0
0.38156	64.204	18.219	0.066553	-3.0668	0.036897	1.7728	0.21574	19.382	19.042	20.944	20.594	0
0.38156	64.865	18.485	-0.083447	-2.9168	-0.1131	1.9228	0.2188	19.532	19.192	21.094	20.744	0
0.38156	65.526	18.75	0.066553	-3.0668	0.036897	1.7728	0.22031	19.682	19.342	21.244	20.894	0
0.38156	66.187	19.015	-0.083447	-2.9168	-0.1131	1.9228	0.22335	19.832	19.492	21.394	21.044	0
0.38156	66.849	19.281	0.066553	-3.0668	0.036897	1.7728	0.22482	19.982	19.642	21.544	21.194	0
0.38156	67.51	19.546	-0.083447	-2.9168	-0.1131	1.9228	0.22784	20.132	19.792	21.694	21.344	0
0.38156	68.171	19.811	0.066553	-3.0668	0.036897	1.7728	0.22927	20.282	19.942	21.844	21.494	0
0.38156	68.832	20.077	-0.083447	-2.9168	-0.1131	1.9228	0.23227	20.432	20.092	21.994	21.644	0
0.38156	69.494	20.342	0.066553	-3.0668	0.036897	1.7728	0.23366	20.582	20.242	22.144	21.794	0
0.38156	70.155	20.607	-0.083447	-2.9168	-0.1131	1.9228	0.23664	20.732	20.392	22.294	21.944	0
0.38156	70.816	20.872	0.066553	-3.0668	0.036897	1.7728	0.238	20.882	20.542	22.444	22.094	0
0.38156	71.478	21.138	-0.083447	-2.9168	-0.1131	1.9228	0.24095	21.032	20.692	22.594	22.244	0
0.38156	72.139	21.403	0.066553	-3.0668	0.036897	1.7728	0.24227	21.182	20.842	22.744	22.394	0
0.38156	72.8	21.668	-0.083447	-2.9168	-0.1131	1.9228	0.2452	21.332	20.992	22.894	22.544	0
0.38156	73.461	21.934	0.066553	-3.0668	0.036897	1.7728	0.24649	21.482	21.142	23.044	22.694	0
0.38156	74.123	22.199	-0.083447	-2.9168	-0.1131	1.9228	0.24939	21.632	21.292	23.194	22.844	0
0.38156	74.784	22.464	0.066553	-3.0668	0.036897	1.7728	0.25064	21.782	21.442	23.344	22.994	0
0.38156	75.445	22.73	-0.083447	-2.9168	-0.1131	1.9228	0.25352	21.932	21.592	23.494	23.144	0
0.38156	76.106	22.995	0.066553	-3.0668	0.036897	1.7728	0.25474	22.082	21.742	23.644	23.294	0
0.38156	76.768	23.26	-0.083447	-2.9168	-0.1131	1.9228	0.2576	22.232	21.892	23.794	23.444	0
0.38156	77.429	23.526	0.066553	-3.0668	0.036897	1.7728	0.25878	22.382	22.042	23.944	23.594	0
0.38156	78.09	23.791	-0.083447	-2.9168	-0.1131	1.9228	0.26162	22.532	22.192	24.094	23.744	0
0.38156	78.751	24.056	0.066553	-3.0668	0.036897	1.7728	0.26277	22.682	22.342	24.244	23.894	0
0.38156	79.413	24.322	-0.083447	-2.9168	-0.1131	1.9228	0.26558	22.832	22.492	24.394	24.044	0
0.38156	80.074	24.587	0.066553	-3.0668	0.036897	1.7728	0.26669	22.982	22.642	24.544	24.194	0
0.38156	80.735	24.852	-0.083447	-2.9168	-0.1131	1.9228	0.26948	23.132	22.792	24.694	24.344	0
0.38156	81.396	25.117	0.066553	-3.0668	0.036897	1.7728	0.27056	23.282	22.942	24.844	24.494	0
0.38156	82.058	25.383	-0.083447	-2.9168	-0.1131	1.9228	0.27333	23.432	23.092	24.994	24.644	0
0.38156	82.719	25.648	0.066553	-3.0668	0.036897	1.7728	0.27437	23.582	23.242	25.144	24.794	0
0.38156	83.38	25.913	-0.083447	-2.9168	-0.1131	1.9228	0.27712	23.732	23.392	25.294	24.944	0
0.38156	84.041	26.179	0.066553	-3.0668	0.036897	1.7728	0.27813	23.882	23.542	25.444	25.094	0
0.38156	84.703	26.444	-0.083447	-2.9168	-0.1131	1.9228	0.28085	24.032	23.692	25.594	25.244	0
0.38156	85.364	26.709	0.066553	-3.0668	0.036897	1.7728	0.28182	24.182	23.842	25.744	25.394	0
0.38156	86.025	26.975	-0.083447	-2.9168	-0.1131	1.9228	0.28452	24.332	23.992	25.894	25.544	0
0.38156	86.687	27.24	0.066553	-3.0668	0.036897	1.7728	0.28546	24.482	24.142	26.044	25.694	0
0.38156	87.348	27.505	-0.083447	-2.9168	-0.1131	1.9228	0.28814	24.632	24.292	26.194	25.844	0
0.38156	88.009	27.771	0.066553	-3.0668	0.036897	1.7728	0.28905	24.782	24.442	26.344	25.994	0
0.38156	88.67	28.036	-0.083447	-2.9168	-0.1131	1.9228	0.2917	24.932	24.592	26.494	26.144	0
0.38156	89.332	28.301	0.066553	-3.0668	0.036897	1.7728	0.29257	25.082	24.742	26.644	26.294	0
0.38156	89.993	28.566	-0.083447	-2.9168	-0.1131	1.9228	0.2952	25.232	24.892	26.794	26.444	0
0.38156	90.654	28.832	0.066553	-3.0668	0.036897	1.7728	0.29604	25.382	25.042	26.944	26.594	0
0.38156	91.315	29.097	-0.083447	-2.9168	-0.1131	1.9228	0.29865	25.532	25.192	27.094	26.744	0
0.38156	91.977	29.362	0.066553	-3.0668	0.036897	1.7728	0.29946	25.682	25.342	27.244	26.894	0
0.38156	92.638	29.628	-0.083447	-2.9168	-0.1131	1.9228	0.30204	25.832	25.492	27.394	27.044	0
0.38156	93.299	29.893	0.066553	-3.0668	0.036897	1.7728	0.30281	25.982	25.642	27.544	27.194	0
0.38156	93.96	30.158	-0.083447	-2.9168	-0.1131	1.9228	0.30537	26.132	25.792	27.694	27.344	0
0.38156	94.622	30.424	0.066553	-3.0668	0.036897	1.7728	0.30611	26.282	25.942	27.844	27.494	0
0.38156	95.283	30.689	-0.083447	-2.9168	-0.1131	1.9228	0.30865	26.432	26.092	27.994	27.644	0
0.38156	95.944	30.954	0.066553	-3.0668	0.036897	1.7728	0.30936	26.582	26.242	28.144	27.794	0
0.38156	96.605	31.22	-0.083447	-2.9168	-0.1131	1.9228	0.31187	26.732	26.392	28.294	27.944	0
0.38156	97.267	31.485	0.066553	-3.0668	0.036897	1.7728	0.31255	26.882	26.542	28.444	28.094	0
0.38156	97.928	31.75	-0.083447	-2.9168	-0.1131	1.9228	0.31503	27.032	26.692	28.594	28.244	0
0.38156	98.589	32.016	0.066553	-3.0668	0.036897	1.7728	0.31568	27.182	26.842	28.744	28.394	0
0.38156	99.25	32.281	-0.083447	-2.9168	-0.1131	1.9228	0.31814	27.332	26.992	28.894	28.544	0
0.38156	99.912	32.546	0.066553	-3.0668	0.036897	1.7728	0.31876	27.482	27.142	29.044	28.694	0
0.38156	100.57	32.811	-0.083447	-2.9168	-0.1131	1.9228	0.3212	27.632	27.292	29.194	28.844	0
0.38156	101.23	33.077	0.066553	-3.0668	0.036897	1.7728	0.32178	27.782	27.442	29.344	28.994	0
0.38156	101.9	33.342	-0.083447	-2.9168	-0.1131	1.9228	0.3242	27.932	27.592	29.494	29.144	0
0.38156	102.56	33.607	0.066553	-3.0668	0.036897	1.7728	0.32475	28.082	27.742	29.644	29.294	0
0.38156	103.22	33.873	-0.083447	-2.9168	-0.1131	1.9228	0.32714	28.232	27.892	29.794	29.444	0
0.38156	103.88	34.138	0.066553	-3.0668	0.036897	1.7728	0.32766	28.382	28.042	29.944	29.594	0
0.38156	104.54	34.403	-0.083447	-2.9168	-0.1131	1.9228	0.33003	28.532	28.192	30.094	29.744	0
0.38156	105.2	34.669	0.066553	-3.0668	0.036897	1.7728	0.33052	28.682	28.342	30.244	29.894	0
0.38156	105.86	34.934	-0.083447	-2.9168	-0.1131	1.9228	0.33286	28.832	28.492	30.394	30.044	0
0.38156	106.52	35.199	0.066553	-3.0668	0.036897	1.7728	0.33332	28.982	28.642	30.544	30.194	0
0.38156	107.19	35.465	-0.083447	-2.9168	-0.1131	1.9228	0.33564	29.132	28.792	30.694	30.344	0
0.38156	107.85	35.73	0.066553	-3.0668	0.036897	1.7728	0.33607	29.282	28.942	30.844	30.494	0
0.38156	108.51	35.995	-0.083447	-2.9168	-0.1131	1.9228	0.33836	29.432	29.092	30.994	30.644	0
0.38156	109.17	36.261	0.066553	-3.0668	0.036897	1.7728	0.33876	29.582	29.242	31.144	30.794	0
0.38156	109.83	36.526	-0.083447	-2.9168	-0.1131	1.9228	0.34102	29.732	29.392	31.294	30.944	0
0.38156	110.49	36.791	0.066553	-3.0668	0.036897	1.7728	0.34139	29.882	29.542	31.444	31.094	0
0.38156	111.15	37.056	-0.083447	-2.9168	-0.1131	1.9228	0.34363	30.032	29.692	31.594	31.244	0
0.38156	111.81	37.322	0.066553	-3.0668	0.036897	1.7728	0.34397	30.182	29.842	31.744	31.394	0
0.38156	112.48	37.587	-0.083447	-2.9168	-0.1131	1.9228	0.34619	30.332	29.992	31.894	31.544	0
0.38156	113.14	37.852	0.066553	-3.0668	0.036897	1.7728	0.3465	30.482	30.142	32.044	31.694	0
0.38156	113.8	38.118	-0.083447	-2.9168	-0.1131	1.9228	0.34869	30.632	30.292	32.194	31.844	0
0.38156	114.46	38.383	0.066553	-3.0668	0.036897	1.7728	0.34897	30.782	30.442	32.344	31.994	0
0.38156	115.12	38.648	-0.083447	-2.9168	-0.1131	1.9228	0.35114	30.932	30.592	32.494	32.144	0
0.38156	115.78	38.914	0.066553	-3.0668	0.036897	1.7728	0.35139	31.082	30.742	32.644	32.294	0
0.38156	116.44	39.179	-0.083447	-2.9168	-0.1131	1.9228	0.35353	31.232	30.892	32.794	32.444	0
0.38156	117.1	39.444	0.066553	-3.0668	0.036897	1.7728	0.35376	31.382	31.042	32.944	32.594	0
0.38156	117.77	39.71	-0.083447	-2.9168	-0.1131	1.9228	0.35587	31.532	31.192	33.094	32.744	0
0.38156	118.43	39.975	0.066553	-3.0668	0.036897	1.7728	0.35606	31.682	31.342	33.244	32.894	0
0.38156	119.09	40.24	-0.083447	-2.9168	-0.1131	1.9228	0.35816	31.832	31.492	33.394	33.044	0
0.38156	119.75	40.506	0.066553	-3.0668	0.036897	1.7728	0.35832	31.982	31.642	33.544	33.194	0
0.38156	120.41	40.771	-0.083447	-2.9168	-0.1131	1.9228	0.36039	32.132	31.792	33.694	33.344	0
0.38156	121.07	41.036	0.066553	-3.0668	0.036897	1.7728	0.36052	32.282	31.942	33.844	33.494	0
0.38156	121.73	41.301	-0.083447	-2.9168	-0.1131	1.9228	0.36256	32.432	32.092	33.994	33.644	0
0.38156	122.39	41.567	0.066553	-3.0668	0.036897	1.7728	0.36267	32.582	32.242	34.144	33.794	0
0.38156	123.06	41.832	-0.083447	-2.9168	-0.1131	1.9228	0.36468	32.732	32.392	34.294	33.944	0
0.38156	123.72	42.097	0.066553	-3.0668	0.036897	1.7728	0.36476	32.882	32.542	34.444	34.094	0
0.38156	124.38	42.363	-0.083447	-2.9168	-0.1131	1.9228	0.36675	33.032	32.692	34.594	34.244	0
0.38156	125.04	42.628	0.066553	-3.0668	0.036897	1.7728	0.3668	33.182	32.842	34.744	34.394	0
0.38156	125.7	42.893	-0.083447	-2.9168	-0.1131	1.9228	0.36877	33.332	32.992	34.894	34.544	0
0.38156	126.36	43.159	0.066553	-3.0668	0.036897	1.7728	0.36879	33.482	33.142	35.044	34.694	0
0.38156	127.02	43.424	-0.083447	-2.9168	-0.1131	1.9228	0.37073	33.632	33.292	35.194	34.844	0
0.38156	127.68	43.689	0.066553	-3.0668	0.036897	1.7728	0.37072	33.782	33.442	35.344	34.994	0
0.38156	128.35	43.955	-0.083447	-2.9168	-0.1131	1.9228	0.37263	33.932	33.592	35.494	35.144	0
0.38156	129.01	44.22	0.066553	-3.0668	0.036897	1.7728	0.3726	34.082	33.742	35.644	35.294	0
0.38156	129.67	44.485	-0.083447	-2.9168	-0.1131	1.9228	0.37449	34.232	33.892	35.794	35.444	0
0.38156	130.33	44.751	0.066553	-3.0668	0.036897	1.7728	0.37443	34.382	34.042	35.944	35.594	0
0.38156	130.99	45.016	-0.083447	-2.9168	-0.1131	1.9228	0.37629	34.532	34.192	36.094	35.744	0
0.38156	131.65	45.281	0.066553	-3.0668	0.036897	1.7728	0.3762	34.682	34.342	36.244	35.894	0
0.38156	132.31	45.546	-0.083447	-2.9168	-0.1131	1.9228	0.37804	34.832	34.492	36.394	36.044	0
0.38156	132.97	45.812	0.066553	-3.0668	0.036897	1.7728	0.37792	34.982	34.642	36.544	36.194	0
0.38156	133.64	46.077	-0.083447	-2.9168	-0.1131	1.9228	0.37973	35.132	34.792	36.694	36.344	0
0.38156	134.3	46.342	0.066553	-3.0668	0.036897	1.7728	0.37959	35.282	34.942	36.844	36.494	0
0.38156	134.96	46.608	-0.083447	-2.9168	-0.1131	1.9228	0.38137	35.432	35.092	36.994	36.644	0
0.38156	135.62	46.873	0.066553	-3.0668	0.036897	1.7728	0.38121	35.582	35.242	37.144	36.794	0
0.38156	136.28	47.138	-0.083447	-2.9168	-0.1131	1.9228	0.38296	35.732	35.392	37.294	36.944	0
0.38156	136.94	47.404	0.066553	-3.0668	0.036897	1.7728	0.38277	35.882	35.542	37.444	37.094	0
0.38156	137.6	47.669	-0.083447	-2.9168	-0.1131	1.9228	0.3845	36.032	35.692	37.594	37.244	0
0.38156	138.26	47.934	0.066553	-3.0668	0.036897	1.7728	0.38428	36.182	35.842	37.744	37.394	0
0.38156	138.93	48.2	-0.083447	-2.9168	-0.1131	1.9228	0.38599	36.332	35.992	37.894	37.544	0
0.38156	139.59	48.465	0.066553	-3.0668	0.036897	1.7728	0.38574	36.482	36.142	38.044	37.694	0
0.38156	140.25	48.73	-0.083447	-2.9168	-0.1131	1.9228	0.38742	36.632	36.292	38.194	37.844	0
0.38156	140.91	48.996	0.066553	-3.0668	0.036897	1.7728	0.38715	36.782	36.442	38.344	37.994	0
0.38156	141.57	49.261	-0.083447	-2.9168	-0.1131	1.9228	0.3888	36.932	36.592	38.494	38.144	0
0.38156	142.23	49.526	0.066553	-3.0668	0.036897	1.7728	0.38851	37.082	36.742	38.644	38.294	0
0.38156	142.89	49.791	-0.083447	-2.9168	-0.1131	1.9228	0.39013	37.232	36.892	38.794	38.444	0
0.38156	143.55	50.057	0.066553	-3.0668	0.036897	1.7728	0.38981	37.382	37.042	38.944	38.594	0
0.38156	144.22	50.322	-0.083447	-2.9168	-0.1131	1.9228	0.39141	37.532	37.192	39.094	38.744	0
0.38156	144.88	50.587	0.066553	-3.0668	0.036897	1.7728	0.39107	37.682	37.342	39.244	38.894	0
0.38156	145.54	50.853	-0.083447	-2.9168	-0.1131	1.9228	0.39264	37.832	37.492	39.394	39.044	0
0.38156	146.2	51.118	0.066553	-3.0668	0.036897	1.7728	0.39227	37.982	37.642	39.544	39.194	0
0.38156	146.86	51.383	-0.083447	-2.9168	-0.1131	1.9228	0.39381	38.132	37.792	39.694	39.344	0
0.38156	147.52	51.649	0.066553	-3.0668	0.036897	1.7728	0.39342	38.282	37.942	39.844	39.494	0
0.38156	148.18	51.914	-0.083447	-2.9168	-0.1131	1.9228	0.39494	38.432	38.092	39.994	39.644	0
0.38156	148.85	52.179	0.066553	-3.0668	0.036897	1.7728	0.39452	38.582	38.242	40.144	39.794	0
0.38156	149.51	52.445	-0.083447	-2.9168	-0.1131	1.9228	0.39602	38.732	38.392	40.294	39.944	0
0.38156	150.17	52.71	0.066553	-3.0668	0.036897	1.7728	0.39558	38.882	38.542	40.444	40.094	0
0.38156	150.83	52.975	-0.083447	-2.9168	-0.1131	1.9228	0.39704	39.032	38.692	40.594	40.244	0
0.38156	151.49	53.241	0.066553	-3.0668	0.036897	1.7728	0.39658	39.182	38.842	40.744	40.394	0
0.38156	152.15	53.506	-0.083447	-2.9168	-0.1131	1.9228	0.39802	39.332	38.992	40.894	40.544	0
0.38156	152.81	53.771	0.066553	-3.0668	0.036897	1.7728	0.39753	39.482	39.142	41.044	40.694	0
0.38156	153.47	54.036	-0.083447	-2.9168	-0.1131	1.9228	0.39895	39.632	39.292	41.194	40.844	0
0.38156	154.14	54.302	0.066553	-3.0668	0.036897	1.7728	0.39844	39.782	39.442	41.344	40.994	0
0.38156	154.8	54.567	-0.083447	-2.9168	-0.1131	1.9228	0.39983	39.932	39.592	41.494	41.144	0
0.38156	155.46	54.832	0.066553	-3.0668	0.036897	1.7728	0.39929	40.082	39.742	41.644	41.294	0
0.38156	156.12	55.098	-0.083447	-2.9168	-0.1131	1.9228	0.40066	40.232	39.892	41.794	41.444	0
0.38156	156.78	55.363	0.066553	-3.0668	0.036897	1.7728	0.4001	40.382	40.042	41.944	41.594	0
0.38156	157.44	55.628	-0.083447	-2.9168	-0.1131	1.9228	0.40144	40.532	40.192	42.094	41.744	0
0.38156	158.1	55.894	0.066553	-3.0668	0.036897	1.7728	0.40086	40.682	40.342	42.244	41.894	0
0.38156	158.76	56.159	-0.083447	-2.9168	-0.1131	1.9228	0.40217	40.832	40.492	42.394	42.044	0
0.38156	159.43	56.424	0.066553	-3.0668	0.036897	1.7728	0.40157	40.982	40.642	42.544	42.194	0
0.38156	160.09	56.69	-0.083447	-2.9168	-0.1131	1.9228	0.40286	41.132	40.792	42.694	42.344	0
0.38156	160.75	56.955	0.066553	-3.0668	0.036897	1.7728	0.40224	41.282	40.942	42.844	42.494	0
0.38156	161.41	57.22	-0.083447	-2.9168	-0.1131	1.9228	0.4035	41.432	41.092	42.994	42.644	0
0.38156	162.07	57.486	0.066553	-3.0668	0.036897	1.7728	0.40286	41.582	41.242	43.144	42.794	0
0.38156	162.73	57.751	-0.083447	-2.9168	-0.1131	1.9228	0.40409	41.732	41.392	43.294	42.944	0
0.38156	163.39	58.016	0.066553	-3.0668	0.036897	1.7728	0.40343	41.882	41.542	43.444	43.094	0
0.38156	164.05	58.281	-0.083447	-2.9168	-0.1131	1.9228	0.40464	42.032	41.692	43.594	43.244	0
0.38156	164.72	58.547	0.066553	-3.0668	0.036897	1.7728	0.40396	42.182	41.842	43.744	43.394	0
0.38156	165.38	58.812	-0.083447	-2.9168	-0.1131	1.9228	0.40514	42.332	41.992	43.894	43.544	0
0.38156	166.04	59.077	0.066553	-3.0668	0.036897	1.7728	0.40444	42.482	42.142	44.044	43.694	0
0.38156	166.7	59.343	-0.083447	-2.9168	-0.1131	1.9228	0.4056	42.632	42.292	44.194	43.844	0
0.38156	167.36	59.608	0.066553	-3.0668	0.036897	1.7728	0.40487	42.782	42.442	44.344	43.994	0
0.38156	168.02	59.873	-0.083447	-2.9168	-0.1131	1.9228	0.40601	42.932	42.592	44.494	44.144	0
0.38156	168.68	60.139	0.066553	-3.0668	0.036897	1.7728	0.40527	43.082	42.742	44.644	44.294	0
0.38156	169.34	60.404	-0.083447	-2.9168	-0.1131	1.9228	0.40638	43.232	42.892	44.794	44.444	0
0.38156	170.01	60.669	0.066553	-3.0668	0.036897	1.7728	0.40562	43.382	43.042	44.944	44.594	0
0.38156	170.67	60.935	-0.083447	-2.9168	-0.1131	1.9228	0.4067	43.532	43.192	45.094	44.744	0
0.38156	171.33	61.2	0.066553	-3.0668	0.036897	1.7728	0.40592	43.682	43.342	45.244	44.894	0
0.38156	171.99	61.465	-0.083447	-2.9168	-0.1131	1.9228	0.40698	43.832	43.492	45.394	45.044	0
0.38156	172.65	61.731	0.066553	-3.0668	0.036897	1.7728	0.40619	43.982	43.642	45.544	45.194	0
0.38156	173.31	61.996	-0.083447	-2.9168	-0.1131	1.9228	0.40722	44.132	43.792	45.694	45.344	0
0.38156	173.97	62.261	0.066553	-3.0668	0.036897	1.7728	0.40641	44.282	43.942	45.844	45.494	0
0.38156	174.63	62.526	-0.083447	-2.9168	-0.1131	1.9228	0.40742	44.432	44.092	45.994	45.644	0
0.38156	175.3	62.792	0.066553	-3.0668	0.036897	1.7728	0.40659	44.582	44.242	46.144	45.794	0
0.38156	175.96	63.057	-0.083447	-2.9168	-0.1131	1.9228	0.40758	44.732	44.392	46.294	45.944	0
0.38156	176.62	63.322	0.066553	-3.0668	0.036897	1.7728	0.40673	44.882	44.542	46.444	46.094	0
0.38156	177.28	63.588	-0.083447	-2.9168	-0.1131	1.9228	0.4077	45.032	44.692	46.594	46.244	0
0.38156	177.94	63.853	0.066553	-3.0668	0.036897	1.7728	0.40683	45.182	44.842	46.744	46.394	0
0.38156	178.6	64.118	-0.083447	-2.9168	-0.1131	1.9228	0.40778	45.332	44.992	46.894	46.544	0
0.38156	179.26	64.384	0.066553	-3.0668	0.036897	1.7728	0.4069	45.482	45.142	47.044	46.694	0
0.38156	179.92	64.649	-0.083447	-2.9168	-0.1131	1.9228	0.40782	45.632	45.292	47.194	46.844	0
0.38156	180.59	64.914	0.066553	-3.0668	0.036897	1.7728	0.40692	45.782	45.442	47.344	46.994	0
0.38156	181.25	65.18	-0.083447	-2.9168	-0.1131	1.9228	0.40782	45.932	45.592	47.494	47.144	0
0.38156	181.91	65.445	0.066553	-3.0668	0.036897	1.7728	0.40691	46.082	45.742	47.644	47.294	0
0.38156	182.57	65.71	-0.083447	-2.9168	-0.1131	1.9228	0.40779	46.232	45.892	47.794	47.444	0
0.38156	183.23	65.975	0.066553	-3.0668	0.036897	1.7728	0.40686	46.382	46.042	47.944	47.594	0
0.38156	183.89	66.241	-0.083447	-2.9168	-0.1131	1.9228	0.40772	46.532	46.192	48.094	47.744	0
0.38156	184.55	66.506	0.066553	-3.0668	0.036897	1.7728	0.40677	46.682	46.342	48.244	47.894	0
0.38156	185.21	66.771	-0.083447	-2.9168	-0.1131	1.9228	0.40761	46.832	46.492	48.394	48.044	0
0.38156	185.88	67.037	0.066553	-3.0668	0.036897	1.7728	0.40666	46.982	46.642	48.544	48.194	0
0.38156	186.54	67.302	-0.083447	-2.9168	-0.1131	1.9228	0.40748	47.132	46.792	48.694	48.344	0
0.38156	187.2	67.567	0.066553	-3.0668	0.036897	1.7728	0.4065	47.282	46.942	48.844	48.494	0
0.38156	187.86	67.833	-0.083447	-2.9168	-0.1131	1.9228	0.4073	47.432	47.092	48.994	48.644	0
0.38156	188.52	68.098	0.066553	-3.0668	0.036897	1.7728	0.40632	47.582	47.242	49.144	48.794	0
0.38156	189.18	68.363	-0.083447	-2.9168	-0.1131	1.9228	0.4071	47.732	47.392	49.294	48.944	0
0.38156	189.84	68.629	0.066553	-3.0668	0.036897	1.7728	0.4061	47.882	47.542	49.444	49.094	0
0.38156	190.5	68.894	-0.083447	-2.9168	-0.1131	1.9228	0.40687	48.032	47.692	49.594	49.244	0
0.38156	191.17	69.159	0.066553	-3.0668	0.036897	1.7728	0.40586	48.182	47.842	49.744	49.394	0
0.38156	191.83	69.425	-0.083447	-2.9168	-0.1131	1.9228	0.4066	48.332	47.992	49.894	49.544	0
0.38156	192.49	69.69	0.066553	-3.0668	0.036897	1.7728	0.40558	48.482	48.142	50.044	49.694	0
0.38156	193.15	69.955	-0.083447	-2.9168	-0.1131	1.9228	0.40631	48.632	48.292	50.194	49.844	0
0.38156	193.81	70.22	0.066553	-3.0668	0.036897	1.7728	0.40527	48.782	48.442	50.344	49.994	0
0.38156	194.47	70.486	-0.083447	-2.9168	-0.1131	1.9228	0.40599	48.932	48.592	50.494	50.144	0
0.38156	195.13	70.751	0.066553	-3.0668	0.036897	1.7728	0.40494	49.082	48.742	50.644	50.294	0
0.38156	195.79	71.016	-0.083447	-2.9168	-0.1131	1.9228	0.40564	49.232	48.892	50.794	50.444	0
0.38156	196.46	71.282	0.066553	-3.0668	0.036897	1.7728	0.40458	49.382	49.042	50.944	50.594	0
0.38156	197.12	71.547	-0.083447	-2.9168	-0.1131	1.9228	0.40526	49.532	49.192	51.094	50.744	0
0.38156	197.78	71.812	0.066553	-3.0668	0.036897	1.7728	0.4042	49.682	49.342	51.244	50.894	0
0.38156	198.44	72.078	-0.083447	-2.9168	-0.1131	1.9228	0.40487	49.832	49.492	51.394	51.044	0
0.38156	199.1	72.343	0.066553	-3.0668	0.036897	1.7728	0.40379	49.982	49.642	51.544	51.194	0
0.38156	199.76	72.608	-0.083447	-2.9168	-0.1131	1.9228	0.40444	50.132	49.792	51.694	51.344	0
0.38156	200.42	72.874	0.066553	-3.0668	0.036897	1.7728	0.40337	50.282	49.942	51.844	51.494	0
0.38156	201.08	73.139	-0.083447	-2.9168	-0.1131	1.9228	0.404	50.432	50.092	51.994	51.644	0
0.38156	201.75	73.404	0.066553	-3.0668	0.036897	1.7728	0.40292	50.582	50.242	52.144	51.794	0
0.38156	202.41	73.67	-0.083447	-2.9168	-0.1131	1.9228	0.40354	50.732	50.392	52.294	51.944	0
0.38156	203.07	73.935	0.066553	-3.0668	0.036897	1.7728	0.40245	50.882	50.542	52.444	52.094	0
0.38156	203.73	74.2	-0.083447	-2.9168	-0.1131	1.9228	0.40306	51.032	50.692	52.594	52.244	0
0.38156	204.39	74.465	0.066553	-3.0668	0.036897	1.7728	0.40196	51.182	50.842	52.744	52.394	0
0.38156	205.05	74.731	-0.083447	-2.9168	-0.1131	1.9228	0.40256	51.332	50.992	52.894	52.544	0
0.38156	205.71	74.996	0.066553	-3.0668	0.036897	1.7728	0.40145	51.482	51.142	53.044	52.694	0
0.38156	206.37	75.261	-0.083447	-2.9168	-0.1131	1.9228	0.40204	51.632	51.292	53.194	52.844	0
0.38156	207.04	75.527	0.066553	-3.0668	0.036897	1.7728	0.40093	51.782	51.442	53.344	52.994	0
0.38156	207.7	75.792	-0.083447	-2.9168	-0.1131	1.9228	0.40152	51.932	51.592	53.494	53.144	0
0.38156	208.36	76.057	0.066553	-3.0668	0.036897	1.7728	0.4004	52.082	51.742	53.644	53.294	0
0.38156	209.02	76.323	-0.083447	-2.9168	-0.1131	1.9228	0.40097	52.232	51.892	53.794	53.444	0
0.38156	209.68	76.588	0.066553	-3.0668	0.036897	1.7728	0.39986	52.382	52.042	53.944	53.594	0
0.38156	210.34	76.853	-0.083447	-2.9168	-0.1131	1.9228	0.40042	52.532	52.192	54.094	53.744	0
0.38156	211	77.119	0.066553	-3.0668	0.036897	1.7728	0.3993	52.682	52.342	54.244	53.894	0
0.38156	211.66	77.384	-0.083447	-2.9168	-0.1131	1.9228	0.39986	52.832	52.492	54.394	54.044	0
0.38156	212.33	77.649	0.066553	-3.0668	0.036897	1.7728	0.39873	52.982	52.642	54.544	54.194	0
0.38156	212.99	77.915	-0.083447	-2.9168	-0.1131	1.9228	0.39929	53.132	52.792	54.694	54.344	0
0.38156	213.65	78.18	0.066553	-3.0668	0.036897	1.7728	0.39816	53.282	52.942	54.844	54.494	0
0.38156	214.31	78.445	-0.083447	-2.9168	-0.1131	1.9228	0.39871	53.432	53.092	54.994	54.644	0
0.38156	214.97	78.71	0.066553	-3.0668	0.036897	1.7728	0.39758	53.582	53.242	55.144	54.794	0
0.38156	215.63	78.976	-0.083447	-2.9168	-0.1131	1.9228	0.39813	53.732	53.392	55.294	54.944	0
0.38156	216.29	79.241	0.066553	-3.0668	0.036897	1.7728	0.397	53.882	53.542	55.444	55.094	0
0.38156	216.95	79.506	-0.083447	-2.9168	-0.1131	1.9228	0.39754	54.032	53.692	55.594	55.244	0
0.38156	217.62	79.772	0.066553	-3.0668	0.036897	1.7728	0.39642	54.182	53.842	55.744	55.394	0
0.38156	218.28	80.037	-0.083447	-2.9168	-0.1131	1.9228	0.39696	54.332	53.992	55.894	55.544	0
0.38156	218.94	80.302	0.066553	-3.0668	0.036897	1.7728	0.39583	54.482	54.142	56.044	55.694	0
0.38156	219.6	80.568	-0.083447	-2.9168	-0.1131	1.9228	0.39637	54.632	54.292	56.194	55.844	0
0.38156	220.26	80.833	0.066553	-3.0668	0.036897	1.7728	0.39525	54.782	54.442	56.344	55.994	0
0.38156	220.92	81.098	-0.083447	-2.9168	-0.1131	1.9228	0.39579	54.932	54.592	56.494	56.144	0
0.38156	221.58	81.364	0.066553	-3.0668	0.036897	1.7728	0.39467	55.082	54.742	56.644	56.294	0
0.38156	222.24	81.629	-0.083447	-2.9168	-0.1131	1.9228	0.39521	55.232	54.892	56.794	56.444	0
0.38156	222.91	81.894	0.066553	-3.0668	0.036897	1.7728	0.3941	55.382	55.042	56.944	56.594	0
0.38156	223.57	82.16	-0.083447	-2.9168	-0.1131	1.9228	0.39464	55.532	55.192	57.094	56.744	0
0.38156	224.23	82.425	0.066553	-3.0668	0.036897	1.7728	0.39353	55.682	55.342	57.244	56.894	0
0.38156	224.89	82.69	-0.083447	-2.9168	-0.1131	1.9228	0.39408	55.832	55.492	57.394	57.044	0
0.38156	225.55	82.955	0.066553	-3.0668	0.036897	1.7728	0.39298	55.982	55.642	57.544	57.194	0
0.38156	226.21	83.221	-0.083447	-2.9168	-0.1131	1.9228	0.39353	56.132	55.792	57.694	57.344	0
0.38156	226.87	83.486	0.066553	-3.0668	0.036897	1.7728	0.39243	56.282	55.942	57.844	57.494	0
0.38156	227.54	83.751	-0.083447	-2.9168	-0.1131	1.9228	0.39299	56.432	56.092	57.994	57.644	0
0.38156	228.2	84.017	0.066553	-3.0668	0.036897	1.7728	0.3919	56.582	56.242	58.144	57.794	0
0.38156	228.86	84.282	-0.083447	-2.9168	-0.1131	1.9228	0.39246	56.732	56.392	58.294	57.944	0
0.38156	229.52	84.547	0.066553	-3.0668	0.036897	1.7728	0.39138	56.882	56.542	58.444	58.094	0
0.38156	230.18	84.813	-0.083447	-2.9168	-0.1131	1.9228	0.39195	57.032	56.692	58.594	58.244	0
0.38156	230.84	85.078	0.066553	-3.0668	0.036897	1.7728	0.39087	57.182	56.842	58.744	58.394	0
0.38156	231.5	85.343	-0.083447	-2.9168	-0.1131	1.9228	0.39144	57.332	56.992	58.894	58.544	0
0.38156	232.16	85.609	0.066553	-3.0668	0.036897	1.7728	0.39037	57.482	57.142	59.044	58.694	0
0.38156	232.83	85.874	-0.083447	-2.9168	-0.1131	1.9228	0.39095	57.632	57.292	59.194	58.844	0
0.38156	233.49	86.139	0.066553	-3.0668	0.036897	1.7728	0.38988	57.782	57.442	59.344	58.994	0
0.38156	234.15	86.405	-0.083447	-2.9168	-0.1131	1.9228	0.39046	57.932	57.592	59.494	59.144	0
0.38156	234.81	86.67	0.066553	-3.0668	0.036897	1.7728	0.3894	58.082	57.742	59.644	59.294	0
0.38156	235.47	86.935	-0.083447	-2.9168	-0.1131	1.9228	0.38999	58.232	57.892	59.794	59.444	0
0.38156	236.13	87.2	0.066553	-3.0668	0.036897	1.7728	0.38893	58.382	58.042	59.944	59.594	0
0.38156	236.79	87.466	-0.083447	-2.9168	-0.1131	1.9228	0.38953	58.532	58.192	60.094	59.744	0
0.38156	237.45	87.731	0.066553	-3.0668	0.036897	1.7728	0.38848	58.682	58.342	60.244	59.894	0
0.38156	238.12	87.996	-0.083447	-2.9168	-0.1131	1.9228	0.38907	58.832	58.492	60.394	60.044	0
0.38156	238.78	88.262	0.066553	-3.0668	0.036897	1.7728	0.38803	58.982	58.642	60.544	60.194	0
0.38156	239.44	88.527	-0.083447	-2.9168	-0.1131	1.9228	0.38863	59.132	58.792	60.694	60.344	0
0.38156	240.1	88.792	0.066553	-3.0668	0.036897	1.7728	0.38759	59.282	58.942	60.844	60.494	0
0.38156	240.76	89.058	-0.083447	-2.9168	-0.1131	1.9228	0.3882	59.432	59.092	60.994	60.644	0
0.38156	241.42	89.323	0.066553	-3.0668	0.036897	1.7728	0.38716	59.582	59.242	61.144	60.794	0
0.38156	242.08	89.588	-0.083447	-2.9168	-0.1131	1.9228	0.38777	59.732	59.392	61.294	60.944	0
0.38156	242.74	89.854	0.066553	-3.0668	0.036897	1.7728	0.38674	59.882	59.542	61.444	61.094	0
0.38156	243.41	90.119	-0.083447	-2.9168	-0.1131	1.9228	0.38735	60.032	59.692	61.594	61.244	0
0.38156	244.07	90.384	0.066553	-3.0668	0.036897	1.7728	0.38633	60.182	59.842	61.744	61.394	0
0.38156	244.73	90.65	-0.083447	-2.9168	-0.1131	1.9228	0.38695	60.332	59.992	61.894	61.544	0
0.38156	245.39	90.915	0.066553	-3.0668	0.036897	1.7728	0.38593	60.482	60.142	62.044	61.694	0
0.38156	246.05	91.18	-0.083447	-2.9168	-0.1131	1.9228	0.38655	60.632	60.292	62.194	61.844	0
0.38156	246.71	91.445	0.066553	-3.0668	0.036897	1.7728	0.38553	60.782	60.442	62.344	61.994	0
0.38156	247.37	91.711	-0.083447	-2.9168	-0.1131	1.9228	0.38616	60.932	60.592	62.494	62.144	0
0.38156	248.03	91.976	0.066553	-3.0668	0.036897	1.7728	0.38515	61.082	60.742	62.644	62.294	0
0.38156	248.7	92.241	-0.083447	-2.9168	-0.1131	1.9228	0.38578	61.232	60.892	62.794	62.444	0
0.38156	249.36	92.507	0.066553	-3.0668	0.036897	1.7728	0.38477	61.382	61.042	62.944	62.594	0
0.38156	250.02	92.772	-0.083447	-2.9168	-0.1131	1.9228	0.38541	61.532	61.192	63.094	62.744	0
0.38156	250.68	93.037	0.066553	-3.0668	0.036897	1.7728	0.3844	61.682	61.342	63.244	62.894	0
0.38156	251.34	93.303	-0.083447	-2.9168	-0.1131	1.9228	0.38504	61.832	61.492	63.394	63.044	0
0.38156	252	93.568	0.066553	-3.0668	0.036897	1.7728	0.38404	61.982	61.642	63.544	63.194	0
0.38156	252.66	93.833	-0.083447	-2.9168	-0.1131	1.9228	0.38468	62.132	61.792	63.694	63.344	0
0.38156	253.32	94.099	0.066553	-3.0668	0.036897	1.7728	0.38369	62.282	61.942	63.844	63.494	0
0.38156	253.99	94.364	-0.083447	-2.9168	-0.1131	1.9228	0.38433	62.432	62.092	63.994	63.644	0
0.38156	254.65	94.629	0.066553	-3.0668	0.036897	1.7728	0.38334	62.582	62.242	64.144	63.794	0
0.38156	255.31	94.895	-0.083447	-2.9168	-0.1131	1.9228	0.38399	62.732	62.392	64.294	63.944	0
0.38156	255.97	95.16	0.066553	-3.0668	0.036897	1.7728	0.383	62.882	62.542	64.444	64.094	0
0.38156	256.63	95.425	-0.083447	-2.9168	-0.1131	1.9228	0.38366	63.032	62.692	64.594	64.244	0
0.38156	257.29	95.69	0.066553	-3.0668	0.036897	1.7728	0.38267	63.182	62.842	64.744	64.394	0
0.38156	257.95	95.956	-0.083447	-2.9168	-0.1131	1.9228	0.38333	63.332	62.992	64.894	64.544	0
0.38156	258.61	96.221	0.066553	-3.0668	0.036897	1.7728	0.38235	63.482	63.142	65.044	64.694	0
0.38156	259.28	96.486	-0.083447	-2.9168	-0.1131	1.9228	0.38301	63.632	63.292	65.194	64.844	0
0.38156	259.94	96.752	0.066553	-3.0668	0.036897	1.7728	0.38203	63.782	63.442	65.344	64.994	0
0.38156	260.6	97.017	-0.083447	-2.9168	-0.1131	1.9228	0.38269	63.932	63.592	65.494	65.144	0
0.38156	261.26	97.282	0.066553	-3.0668	0.036897	1.7728	0.38172	64.082	63.742	65.644	65.294	0
0.38156	261.92	97.548	-0.083447	-2.9168	-0.1131	1.9228	0.38239	64.232	63.892	65.794	65.444	0
0.38156	262.58	97.813	0.066553	-3.0668	0.036897	1.7728	0.38142	64.382	64.042	65.944	65.594	0
0.38156	263.24	98.078	-0.083447	-2.9168	-0.1131	1.9228	0.38208	64.532	64.192	66.094	65.744	0
0.38156	263.9	98.344	0.066553	-3.0668	0.036897	1.7728	0.38112	64.682	64.342	66.244	65.894	0
0.38156	264.57	98.609	-0.083447	-2.9168	-0.1131	1.9228	0.38179	64.832	64.492	66.394	66.044	0
0.38156	265.23	98.874	0.066553	-3.0668	0.036897	1.7728	0.38083	64.982	64.642	66.544	66.194	0
0.38156	265.89	99.14	-0.083447	-2.9168	-0.1131	1.9228	0.3815	65.132	64.792	66.694	66.344	0
0.38156	266.55	99.405	0.066553	-3.0668	0.036897	1.7728	0.38054	65.282	64.942	66.844	66.494	0
0.38156	267.21	99.67	-0.083447	-2.9168	-0.1131	1.9228	0.38122	65.432	65.092	66.994	66.644	0
0.38156	267.87	99.935	0.066553	-3.0668	0.036897	1.7728	0.38027	65.582	65.242	67.144	66.794	0
0.38156	268.53	100.2	-0.083447	-2.9168	-0.1131	1.9228	0.38094	65.732	65.392	67.294	66.944	0
0.38156	269.19	100.47	0.066553	-3.0668	0.036897	1.7728	0.37999	65.882	65.542	67.444	67.094	0
0.38156	269.86	100.73	-0.083447	-2.9168	-0.1131	1.9228	0.38067	66.032	65.692	67.594	67.244	0
0.38156	270.52	101	0.066553	-3.0668	0.036897	1.7728	0.37973	66.182	65.842	67.744	67.394	0
0.38156	271.18	101.26	-0.083447	-2.9168	-0.1131	1.9228	0.38041	66.332	65.992	67.894	67.544	0
0.38156	271.84	101.53	0.066553	-3.0668	0.036897	1.7728	0.37946	66.482	66.142	68.044	67.694	0
0.38156	272.5	101.79	-0.083447	-2.9168	-0.1131	1.9228	0.38015	66.632	66.292	68.194	67.844	0
0.38156	273.16	102.06	0.066553	-3.0668	0.036897	1.7728	0.37921	66.782	66.442	68.344	67.994	0
0.38156	273.82	102.32	-0.083447	-2.9168	-0.1131	1.9228	0.3799	66.932	66.592	68.494	68.144	0
0.38156	274.48	102.59	0.066553	-3.0668	0.036897	1.7728	0.37896	67.082	66.742	68.644	68.294	0
0.38156	275.15	102.85	-0.083447	-2.9168	-0.1131	1.9228	0.37965	67.232	66.892	68.794	68.444	0
0.38156	275.81	103.12	0.066553	-3.0668	0.036897	1.7728	0.37871	67.382	67.042	68.944	68.594	0
0.38156	276.47	103.38	-0.083447	-2.9168	-0.1131	1.9228	0.37941	67.532	67.192	69.094	68.744	0
0.38156	277.13	103.65	0.066553	-3.0668	0.036897	1.7728	0.37848	67.682	67.342	69.244	68.894	0
0.38156	277.79	103.92	-0.083447	-2.9168	-0.1131	1.9228	0.37917	67.832	67.492	69.394	69.044	0
0.38156	278.45	104.18	0.066553	-3.0668	0.036897	1.7728	0.37824	67.982	67.642	69.544	69.194	0
0.38156	279.11	104.45	-0.083447	-2.9168	-0.1131	1.9228	0.37894	68.132	67.792	69.694	69.344	0
0.38156	279.77	104.71	0.066553	-3.0668	0.036897	1.7728	0.37801	68.282	67.942	69.844	69.494	0
0.38156	280.44	104.98	-0.083447	-2.9168	-0.1131	1.9228	0.37871	68.432	68.092	69.994	69.644	0
0.38156	281.1	105.24	0.066553	-3.0668	0.036897	1.7728	0.37779	68.582	68.242	70.144	69.794	0
0.38156	281.76	105.51	-0.083447	-2.9168	-0.1131	1.9228	0.37849	68.732	68.392	70.294	69.944	0
0.38156	282.42	105.77	0.066553	-3.0668	0.036897	1.7728	0.37757	68.882	68.542	70.444	70.094	0
0.38156	283.08	106.04	-0.083447	-2.9168	-0.1131	1.9228	0.37827	69.032	68.692	70.594	70.244	0
0.38156	283.74	106.3	0.066553	-3.0668	0.036897	1.7728	0.37735	69.182	68.842	70.744	70.394	0
0.38156	284.4	106.57	-0.083447	-2.9168	-0.1131	1.9228	0.37806	69.332	68.992	70.894	70.544	0
0.38156	285.06	106.83	0.066553	-3.0668	0.036897	1.7728	0.37714	69.482	69.142	71.044	70.694	0
0.38156	285.73	107.1	-0.083447	-2.9168	-0.1131	1.9228	0.37785	69.632	69.292	71.194	70.844	0
0.38156	286.39	107.36	0.066553	-3.0668	0.036897	1.7728	0.37694	69.782	69.442	71.344	70.994	0
0.38156	287.05	107.63	-0.083447	-2.9168	-0.1131	1.9228	0.37765	69.932	69.592	71.494	71.144	0
0.38156	287.71	107.89	0.066553	-3.0668	0.036897	1.7728	0.37673	70.082	69.742	71.644	71.294	0
0.38156	288.37	108.16	-0.083447	-2.9168	-0.1131	1.9228	0.37745	70.232	69.892	71.794	71.444	0
0.38156	289.03	108.43	0.066553	-3.0668	0.036897	1.7728	0.37654	70.382	70.042	71.944	71.594	0
0.38156	289.69	108.69	-0.083447	-2.9168	-0.1131	1.9228	0.37725	70.532	70.192	72.094	71.744	0
0.38156	290.35	108.96	0.066553	-3.0668	0.036897	1.7728	0.37634	70.682	70.342	72.244	71.894	0
0.38156	291.02	109.22	-0.083447	-2.9168	-0.1131	1.9228	0.37706	70.832	70.492	72.394	72.044	0
0.38156	291.68	109.49	0.066553	-3.0668	0.036897	1.7728	0.37616	70.982	70.642	72.544	72.194	0
0.38156	292.34	109.75	-0.083447	-2.9168	-0.1131	1.9228	0.37688	71.132	70.792	72.694	72.344	0
0.38156	293	110.02	0.066553	-3.0668	0.036897	1.7728	0.37597	71.282	70.942	72.844	72.494	0
0.38156	293.66	110.28	-0.083447	-2.9168	-0.1131	1.9228	0.37669	71.432	71.092	72.994	72.644	0
0.38156	294.32	110.55	0.066553	-3.0668	0.036897	1.7728	0.37579	71.582	71.242	73.144	72.794	0
0.38156	294.98	110.81	-0.083447	-2.9168	-0.1131	1.9228	0.37651	71.732	71.392	73.294	72.944	0
0.38156	295.64	111.08	0.066553	-3.0668	0.036897	1.7728	0.37561	71.882	71.542	73.444	73.094	0
0.38156	296.31	111.34	-0.083447	-2.9168	-0.1131	1.9228	0.37634	72.032	71.692	73.594	73.244	0
0.38156	296.97	111.61	0.066553	-3.0668	0.036897	1.7728	0.37544	72.182	71.842	73.744	73.394	0
0.38156	297.63	111.87	-0.083447	-2.9168	-0.1131	1.9228	0.37617	72.332	71.992	73.894	73.544	0
0.38156	298.29	112.14	0.066553	-3.0668	0.036897	1.7728	0.37527	72.482	72.142	74.044	73.694	0
0.38156	298.95	112.41	-0.083447	-2.9168	-0.1131	1.9228	0.376	72.632	72.292	74.194	73.844	0
0.38156	299.61	112.67	0.066553	-3.0668	0.036897	1.7728	0.3751	72.782	72.442	74.344	73.994	0
0.38156	300.27	112.94	-0.083447	-2.9168	-0.1131	1.9228	0.37583	72.932	72.592	74.494	74.144	0
0.38156	300.93	113.2	0.066553	-3.0668	0.036897	1.7728	0.37494	73.082	72.742	74.644	74.294	0
0.38156	301.6	113.47	-0.083447	-2.9168	-0.1131	1.9228	0.37567	73.232	72.892	74.794	74.444	0
0.38156	302.26	113.73	0.066553	-3.0668	0.036897	1.7728	0.37478	73.382	73.042	74.944	74.594	0
0.38156	302.92	114	-0.083447	-2.9168	-0.1131	1.9228	0.37552	73.532	73.192	75.094	74.744	0
0.38156	303.58	114.26	0.066553	-3.0668	0.036897	1.7728	0.37463	73.682	73.342	75.244	74.894	0
0.38156	304.24	114.53	-0.083447	-2.9168	-0.1131	1.9228	0.37536	73.832	73.492	75.394	75.044	0
0.38156	304.9	114.79	0.066553	-3.0668	0.036897	1.7728	0.37448	73.982	73.642	75.544	75.194	0
0.38156	305.56	115.06	-0.083447	-2.9168	-0.1131	1.9228	0.37521	74.132	73.792	75.694	75.344	0
0.38156	306.23	115.32	0.066553	-3.0668	0.036897	1.7728	0.37433	74.282	73.942	75.844	75.494	0
0.38156	306.89	115.59	-0.083447	-2.9168	-0.1131	1.9228	0.37506	74.432	74.092	75.994	75.644	0
0.38156	307.55	115.85	0.066553	-3.0668	0.036897	1.7728	0.37418	74.582	74.242	76.144	75.794	0
0.38156	308.21	116.12	-0.083447	-2.9168	-0.1131	1.9228	0.37492	74.732	74.392	76.294	75.944	0
0.38156	308.87	116.38	0.066553	-3.0668	0.036897	1.7728	0.37404	74.882	74.542	76.444	76.094	0
0.38156	309.53	116.65	-0.083447	-2.9168	-0.1131	1.9228	0.37478	75.032	74.692	76.594	76.244	0
0.38156	310.19	116.92	0.066553	-3.0668	0.036897	1.7728	0.3739	75.182	74.842	76.744	76.394	0
0.38156	310.85	117.18	-0.083447	-2.9168	-0.1131	1.9228	0.37464	75.332	74.992	76.894	76.544	0
0.38156	311.52	117.45	0.066553	-3.0668	0.036897	1.7728	0.37376	75.482	75.142	77.044	76.694	0
0.38156	312.18	117.71	-0.083447	-2.9168	-0.1131	1.9228	0.37451	75.632	75.292	77.194	76.844	0
0.38156	312.84	117.98	0.066553	-3.0668	0.036897	1.7728	0.37363	75.782	75.442	77.344	76.994	0
0.38156	313.5	118.24	-0.083447	-2.9168	-0.1131	1.9228	0.37437	75.932	75.592	77.494	77.144	0
0.38156	314.16	118.51	0.066553	-3.0668	0.036897	1.7728	0.3735	76.082	75.742	77.644	77.294	0
0.38156	314.82	118.77	-0.083447	-2.9168	-0.1131	1.9228	0.37424	76.232	75.892	77.794	77.444	0
0.38156	315.48	119.04	0.066553	-3.0668	0.036897	1.7728	0.37337	76.382	76.042	77.944	77.594	0
0.38156	316.14	119.3	-0.083447	-2.9168	-0.1131	1.9228	0.37412	76.532	76.192	78.094	77.744	0
0.38156	316.81	119.57	0.066553	-3.0668	0.036897	1.7728	0.37324	76.682	76.342	78.244	77.894	0
0.38156	317.47	119.83	-0.083447	-2.9168	-0.1131	1.9228	0.37399	76.832	76.492	78.394	78.044	0
0.38156	318.13	120.1	0.066553	-3.0668	0.036897	1.7728	0.37312	76.982	76.642	78.544	78.194	0
0.38156	318.79	120.36	-0.083447	-2.9168	-0.1131	1.9228	0.37387	77.132	76.792	78.694	78.344	0
0.38156	319.45	120.63	0.066553	-3.0668	0.036897	1.7728	0.373	77.282	76.942	78.844	78.494	0
0.38156	320.11	120.9	-0.083447	-2.9168	-0.1131	1.9228	0.37375	77.432	77.092	78.994	78.644	0
0.38156	320.77	121.16	0.066553	-3.0668	0.036897	1.7728	0.37288	77.582	77.242	79.144	78.794	0
0.38156	321.43	121.43	-0.083447	-2.9168	-0.1131	1.9228	0.37364	77.732	77.392	79.294	78.944	0
0.38156	322.1	121.69	0.066553	-3.0668	0.036897	1.7728	0.37277	77.882	77.542	79.444	79.094	0
0.38156	322.76	121.96	-0.083447	-2.9168	-0.1131	1.9228	0.37352	78.032	77.692	79.594	79.244	0
0.38156	323.42	122.22	0.066553	-3.0668	0.036897	1.7728	0.37266	78.182	77.842	79.744	79.394	0
0.38156	324.08	122.49	-0.083447	-2.9168	-0.1131	1.9228	0.37341	78.332	77.992	79.894	79.544	0
0.38156	324.74	122.75	0.066553	-3.0668	0.036897	1.7728	0.37255	78.482	78.142	80.044	79.694	0
0.38156	325.4	123.02	-0.083447	-2.9168	-0.1131	1.9228	0.3733	78.632	78.292	80.194	79.844	0
0.38156	326.06	123.28	0.066553	-3.0668	0.036897	1.7728	0.37244	78.782	78.442	80.344	79.994	0
0.38156	326.72	123.55	-0.083447	-2.9168	-0.1131	1.9228	0.3732	78.932	78.592	80.494	80.144	0
0.38156	327.39	123.81	0.066553	-3.0668	0.036897	1.7728	0.37233	79.082	78.742	80.644	80.294	0
0.38156	328.05	124.08	-0.083447	-2.9168	-0.1131	1.9228	0.37309	79.232	78.892	80.794	80.444	0
0.38156	328.71	124.34	0.066553	-3.0668	0.036897	1.7728	0.37223	79.382	79.042	80.944	80.594	0
0.38156	329.37	124.61	-0.083447	-2.9168	-0.1131	1.9228	0.37299	79.532	79.192	81.094	80.744	0
0.38156	330.03	124.87	0.066553	-3.0668	0.036897	1.7728	0.37213	79.682	79.342	81.244	80.894	0
0.38156	330.69	125.14	-0.083447	-2.9168	-0.1131	1.9228	0.37289	79.832	79.492	81.394	81.044	0
0.38156	331.35	125.41	0.066553	-3.0668	0.036897	1.7728	0.37203	79.982	79.642	81.544	81.194	0
0.38156	332.01	125.67	-0.083447	-2.9168	-0.1131	1.9228	0.37279	80.132	79.792	81.694	81.344	0
0.38156	332.68	125.94	0.066553	-3.0668	0.036897	1.7728	0.37193	80.282	79.942	81.844	81.494	0
0.38156	333.34	126.2	-0.083447	-2.9168	-0.1131	1.9228	0.3727	80.432	80.092	81.994	81.644	0
0.38156	334	126.47	0.066553	-3.0668	0.036897	1.7728	0.37184	80.582	80.242	82.144	81.794	0
0.38156	334.66	126.73	-0.083447	-2.9168	-0.1131	1.9228	0.3726	80.732	80.392	82.294	81.944	0
0.38156	335.32	127	0.066553	-3.0668	0.036897	1.7728	0.37175	80.882	80.542	82.444	82.094	0
0.38156	335.98	127.26	-0.083447	-2.9168	-0.1131	1.9228	0.37251	81.032	80.692	82.594	82.244	0
0.38156	336.64	127.53	0.066553	-3.0668	0.036897	1.7728	0.37166	81.182	80.842	82.744	82.394	0
0.38156	337.3	127.79	-0.083447	-2.9168	-0.1131	1.9228	0.37242	81.332	80.992	82.894	82.544	0
0.38156	337.97	128.06	0.066553	-3.0668	0.036897	1.7728	0.37157	81.482	81.142	83.044	82.694	0
0.38156	338.63	128.32	-0.083447	-2.9168	-0.1131	1.9228	0.37233	81.632	81.292	83.194	82.844	0
0.38156	339.29	128.59	0.066553	-3.0668	0.036897	1.7728	0.37148	81.782	81.442	83.344	82.994	0
0.38156	339.95	128.85	-0.083447	-2.9168	-0.1131	1.9228	0.37225	81.932	81.592	83.494	83.144	0
0.38156	340.61	129.12	0.066553	-3.0668	0.036897	1.7728	0.3714	82.082	81.742	83.644	83.294	0
0.38156	341.27	129.39	-0.083447	-2.9168	-0.1131	1.9228	0.37216	82.232	81.892	83.794	83.444	0
0.38156	341.93	129.65	0.066553	-3.0668	0.036897	1.7728	0.37131	82.382	82.042	83.944	83.594	0
0.38156	342.59	129.92	-0.083447	-2.9168	-0.1131	1.9228	0.37208	82.532	82.192	84.094	83.744	0
0.38156	343.26	130.18	0.066553	-3.0668	0.036897	1.7728	0.37123	82.682	82.342	84.244	83.894	0
0.38156	343.92	130.45	-0.083447	-2.9168	-0.1131	1.9228	0.372	82.832	82.492	84.394	84.044	0
0.38156	344.58	130.71	0.066553	-3.0668	0.036897	1.7728	0.37115	82.982	82.642	84.544	84.194	0
0.38156	345.24	130.98	-0.083447	-2.9168	-0.1131	1.9228	0.37192	83.132	82.792	84.694	84.344	0
0.38156	345.9	131.24	0.066553	-3.0668	0.036897	1.7728	0.37107	83.282	82.942	84.844	84.494	0
0.38156	346.56	131.51	-0.083447	-2.9168	-0.1131	1.9228	0.37184	83.432	83.092	84.994	84.644	0
0.38156	347.22	131.77	0.066553	-3.0668	0.036897	1.7728	0.371	83.582	83.242	85.144	84.794	0
0.38156	347.88	132.04	-0.083447	-2.9168	-0.1131	1.9228	0.37177	83.732	83.392	85.294	84.944	0
0.38156	348.55	132.3	0.066553	-3.0668	0.036897	1.7728	0.37092	83.882	83.542	85.444	85.094	0
0.38156	349.21	132.57	-0.083447	-2.9168	-0.1131	1.9228	0.3717	84.032	83.692	85.594	85.244	0
0.38156	349.87	132.83	0.066553	-3.0668	0.036897	1.7728	0.37085	84.182	83.842	85.744	85.394	0
0.38156	350.53	133.1	-0.083447	-2.9168	-0.1131	1.9228	0.37162	84.332	83.992	85.894	85.544	0
0.38156	351.19	133.36	0.066553	-3.0668	0.036897	1.7728	0.37078	84.482	84.142	86.044	85.694	0
0.38156	351.85	133.63	-0.083447	-2.9168	-0.1131	1.9228	0.37155	84.632	84.292	86.194	85.844	0
0.38156	352.51	133.9	0.066553	-3.0668	0.036897	1.7728	0.37071	84.782	84.442	86.344	85.994	0
0.38156	353.17	134.16	-0.083447	-2.9168	-0.1131	1.9228	0.37148	84.932	84.592	86.494	86.144	0
0.38156	353.84	134.43	0.066553	-3.0668	0.036897	1.7728	0.37064	85.082	84.742	86.644	86.294	0
0.38156	354.5	134.69	-0.083447	-2.9168	-0.1131	1.9228	0.37142	85.232	84.892	86.794	86.444	0
0.38156	355.16	134.96	0.066553	-3.0668	0.036897	1.7728	0.37057	85.382	85.042	86.944	86.594	0
0.38156	355.82	135.22	-0.083447	-2.9168	-0.1131	1.9228	0.37135	85.532	85.192	87.094	86.744	0
0.38156	356.48	135.49	0.066553	-3.0668	0.036897	1.7728	0.37051	85.682	85.342	87.244	86.894	0
0.38156	357.14	135.75	-0.083447	-2.9168	-0.1131	1.9228	0.37128	85.832	85.492	87.394	87.044	0
0.38156	357.8	136.02	0.066553	-3.0668	0.036897	1.7728	0.37044	85.982	85.642	87.544	87.194	0
0.38156	358.46	136.28	-0.083447	-2.9168	-0.1131	1.9228	0.37122	86.132	85.792	87.694	87.344	0
0.38156	359.13	136.55	0.066553	-3.0668	0.036897	1.7728	0.37038	86.282	85.942	87.844	87.494	1
0.38156	359.79	136.81	-0.083447	-2.9168	-0.1131	1.9228	0.37116	86.432	86.092	87.994	87.644	1
0.38156	360.45	137.08	0.066553	-3.0668	0.036897	1.7728	0.37032	86.582	86.242	88.144	87.794	1
0.38156	361.11	137.34	-0.083447	-2.9168	-0.1131	1.9228	0.3711	86.732	86.392	88.294	87.944	1
0.38156	361.77	137.61	0.066553	-3.0668	0.036897	1.7728	0.37026	86.882	86.542	88.444	88.094	1
0.38156	362.43	137.88	-0.083447	-2.9168	-0.1131	1.9228	0.37104	87.032	86.692	88.594	88.244	1
0.38156	363.09	138.14	0.066553	-3.0668	0.036897	1.7728	0.3702	87.182	86.842	88.744	88.394	1
0.38156	363.75	138.41	-0.083447	-2.9168	-0.1131	1.9228	0.37098	87.332	86.992	88.894	88.544	1
0.38156	364.42	138.67	0.066553	-3.0668	0.036897	1.7728	0.37014	87.482	87.142	89.044	88.694	1
0.38156	365.08	138.94	-0.083447	-2.9168	-0.1131	1.9228	0.37092	87.632	87.292	89.194	88.844	1
0.38156	365.74	139.2	0.066553	-3.0668	0.036897	1.7728	0.37009	87.782	87.442	89.344	88.994	1
0.38156	366.4	139.47	-0.083447	-2.9168	-0.1131	1.9228	0.37087	87.932	87.592	89.494	89.144	1
0.38156	367.06	139.73	0.066553	-3.0668	0.036897	1.7728	0.37003	88.082	87.742	89.644	89.294	1
0.38156	367.72	140	-0.083447	-2.9168	-0.1131	1.9228	0.37081	88.232	87.892	89.794	89.444	1
0.38156	368.38	140.26	0.066553	-3.0668	0.036897	1.7728	0.36998	88.382	88.042	89.944	89.594	1
0.38156	369.04	140.53	-0.083447	-2.9168	-0.1131	1.9228	0.37076	88.532	88.192	90.094	89.744	1
0.38156	369.71	140.79	0.066553	-3.0668	0.036897	1.7728	0.36992	88.682	88.342	90.244	89.894	1
0.38156	370.37	141.06	-0.083447	-2.9168	-0.1131	1.9228	0.37071	88.832	88.492	90.394	90.044	1
0.38156	371.03	141.32	0.066553	-3.0668	0.036897	1.7728	0.36987	88.982	88.642	90.544	90.194	1
0.38156	371.69	141.59	-0.083447	-2.9168	-0.1131	1.9228	0.37066	89.132	88.792	90.694	90.344	1
0.38156	372.35	141.85	0.066553	-3.0668	0.036897	1.7728	0.36982	89.282	88.942	90.844	90.494	1
0.38156	373.01	142.12	-0.083447	-2.9168	-0.1131	1.9228	0.37061	89.432	89.092	90.994	90.644	1
0.38156	373.67	142.39	0.066553	-3.0668	0.036897	1.7728	0.36977	89.582	89.242	91.144	90.794	1
0.38156	374.33	142.65	-0.083447	-2.9168	-0.1131	1.9228	0.37056	89.732	89.392	91.294	90.944	1
0.38156	375	142.92	0.066553	-3.0668	0.036897	1.7728	0.36972	89.882	89.542	91.444	91.094	1
0.38156	375.66	143.18	-0.083447	-2.9168	-0.1131	1.9228	0.37051	90.032	89.692	91.594	91.244	1
0.38156	376.32	143.45	0.066553	-3.0668	0.036897	1.7728	0.36968	90.182	89.842	91.744	91.394	1
0.38156	376.98	143.71	-0.083447	-2.9168	-0.1131	1.9228	0.37046	90.332	89.992	91.894	91.544	1
0.38156	377.64	143.98	0.066553	-3.0668	0.036897	1.7728	0.36963	90.482	90.142	92.044	91.694	1
0.38156	378.3	144.24	-0.083447	-2.9168	-0.1131	1.9228	0.37042	90.632	90.292	92.194	91.844	1
0.38156	378.96	144.51	0.066553	-3.0668	0.036897	1.7728	0.36959	90.782	90.442	92.344	91.994	1
0.38156	379.63	144.77	-0.083447	-2.9168	-0.1131	1.9228	0.37037	90.932	90.592	92.494	92.144	1
0.38156	380.29	145.04	0.066553	-3.0668	0.036897	1.7728	0.36954	91.082	90.742	92.644	92.294	1
0.38156	380.95	145.3	-0.083447	-2.9168	-0.1131	1.9228	0.37033	91.232	90.892	92.794	92.444	1
0.38156	381.61	145.57	0.066553	-3.0668	0.036897	1.7728	0.3695	91.382	91.042	92.944	92.594	1
0.38156	382.27	145.83	-0.083447	-2.9168	-0.1131	1.9228	0.37028	91.532	91.192	93.094	92.744	1
0.38156	382.93	146.1	0.066553	-3.0668	0.036897	1.7728	0.36946	91.682	91.342	93.244	92.894	1
0.38156	383.59	146.37	-0.083447	-2.9168	-0.1131	1.9228	0.37024	91.832	91.492	93.394	93.044	1
0.38156	384.25	146.63	0.066553	-3.0668	0.036897	1.7728	0.36941	91.982	91.642	93.544	93.194	1
0.38156	384.92	146.9	-0.083447	-2.9168	-0.1131	1.9228	0.3702	92.132	91.792	93.694	93.344	1
0.38156	385.58	147.16	0.066553	-3.0668	0.036897	1.7728	0.36937	92.282	91.942	93.844	93.494	1
0.38156	386.24	147.43	-0.083447	-2.9168	-0.1131	1.9228	0.37016	92.432	92.092	93.994	93.644	1
0.38156	386.9	147.69	0.066553	-3.0668	0.036897	1.7728	0.36933	92.582	92.242	94.144	93.794	1
0.38156	387.56	147.96	-0.083447	-2.9168	-0.1131	1.9228	0.37012	92.732	92.392	94.294	93.944	1
0.38156	388.22	148.22	0.066553	-3.0668	0.036897	1.7728	0.36929	92.882	92.542	94.444	94.094	1
0.38156	388.88	148.49	-0.083447	-2.9168	-0.1131	1.9228	0.37008	93.032	92.692	94.594	94.244	1
0.38156	389.54	148.75	0.066553	-3.0668	0.036897	1.7728	0.36926	93.182	92.842	94.744	94.394	1
0.38156	390.21	149.02	-0.083447	-2.9168	-0.1131	1.9228	0.37004	93.332	92.992	94.894	94.544	1
0.38156	390.87	149.28	0.066553	-3.0668	0.036897	1.7728	0.36922	93.482	93.142	95.044	94.694	1
0.38156	391.53	149.55	-0.083447	-2.9168	-0.1131	1.9228	0.37001	93.632	93.292	95.194	94.844	1
0.38156	392.19	149.81	0.066553	-3.0668	0.036897	1.7728	0.36918	93.782	93.442	95.344	94.994	1
0.38156	392.85	150.08	-0.083447	-2.9168	-0.1131	1.9228	0.36997	93.932	93.592	95.494	95.144	1
0.38156	393.51	150.34	0.066553	-3.0668	0.036897	1.7728	0.36915	94.082	93.742	95.644	95.294	1
0.38156	394.17	150.61	-0.083447	-2.9168	-0.1131	1.9228	0.36994	94.232	93.892	95.794	95.444	1
0.38156	394.83	150.88	0.066553	-3.0668	0.036897	1.7728	0.36911	94.382	94.042	95.944	95.594	1
0.38156	395.5	151.14	-0.083447	-2.9168	-0.1131	1.9228	0.3699	94.532	94.192	96.094	95.744	1
0.38156	396.16	151.41	0.066553	-3.0668	0.036897	1.7728	0.36908	94.682	94.342	96.244	95.894	1
0.38156	396.82	151.67	-0.083447	-2.9168	-0.1131	1.9228	0.36987	94.832	94.492	96.394	96.044	1
0.38156	397.48	151.94	0.066553	-3.0668	0.036897	1.7728	0.36904	94.982	94.642	96.544	96.194	1
0.38156	398.14	152.2	-0.083447	-2.9168	-0.1131	1.9228	0.36983	95.132	94.792	96.694	96.344	1
0.38156	398.8	152.47	0.066553	-3.0668	0.036897	1.7728	0.36901	95.282	94.942	96.844	96.494	1
0.38156	399.46	152.73	-0.083447	-2.9168	-0.1131	1.9228	0.3698	95.432	95.092	96.994	96.644	1
0.38156	400.12	153	0.066553	-3.0668	0.036897	1.7728	0.36898	95.582	95.242	97.144	96.794	1
0.38156	400.79	153.26	-0.083447	-2.9168	-0.1131	1.9228	0.36977	95.732	95.392	97.294	96.944	1
0.38156	401.45	153.53	0.066553	-3.0668	0.036897	1.7728	0.36895	95.882	95.542	97.444	97.094	1
0.38156	402.11	153.79	-0.083447	-2.9168	-0.1131	1.9228	0.36974	96.032	95.692	97.594	97.244	1
0.38156	402.77	154.06	0.066553	-3.0668	0.036897	1.7728	0.36892	96.182	95.842	97.744	97.394	1
0.38156	403.43	154.32	-0.083447	-2.9168	-0.1131	1.9228	0.36971	96.332	95.992	97.894	97.544	1
0.38156	404.09	154.59	0.066553	-3.0668	0.036897	1.7728	0.36889	96.482	96.142	98.044	97.694	1
0.38156	404.75	154.86	-0.083447	-2.9168	-0.1131	1.9228	0.36968	96.632	96.292	98.194	97.844	1
0.38156	405.41	155.12	0.066553	-3.0668	0.036897	1.7728	0.36886	96.782	96.442	98.344	97.994	1
0.38156	406.08	155.39	-0.083447	-2.9168	-0.1131	1.9228	0.36965	96.932	96.592	98.494	98.144	1
0.38156	406.74	155.65	0.066553	-3.0668	0.036897	1.7728	0.36883	97.082	96.742	98.644	98.294	1
0.38156	407.4	155.92	-0.083447	-2.9168	-0.1131	1.9228	0.36962	97.232	96.892	98.794	98.444	1
0.38156	408.06	156.18	0.066553	-3.0668	0.036897	1.7728	0.3688	97.382	97.042	98.944	98.594	1
0.38156	408.72	156.45	-0.083447	-2.9168	-0.1131	1.9228	0.36959	97.532	97.192	99.094	98.744	1
0.38156	409.38	156.71	0.066553	-3.0668	0.036897	1.7728	0.36877	97.682	97.342	99.244	98.894	1
0.38156	410.04	156.98	-0.083447	-2.9168	-0.1131	1.9228	0.36957	97.832	97.492	99.394	99.044	1
0.38156	410.7	157.24	0.066553	-3.0668	0.036897	1.7728	0.36875	97.982	97.642	99.544	99.194	1
0.38156	411.37	157.51	-0.083447	-2.9168	-0.1131	1.9228	0.36954	98.132	97.792	99.694	99.344	1
0.38156	412.03	157.77	0.066553	-3.0668	0.036897	1.7728	0.36872	98.282	97.942	99.844	99.494	1
0.38156	412.69	158.04	-0.083447	-2.9168	-0.1131	1.9228	0.36951	98.432	98.092	99.994	99.644	1
0.38156	413.35	158.3	0.066553	-3.0668	0.036897	1.7728	0.36869	98.582	98.242	100.14	99.794	1
0.38156	414.01	158.57	-0.083447	-2.9168	-0.1131	1.9228	0.36949	98.732	98.392	100.29	99.944	1
0.38156	414.67	158.83	0.066553	-3.0668	0.036897	1.7728	0.36867	98.882	98.542	100.44	100.09	1
0.38156	415.33	159.1	-0.083447	-2.9168	-0.1131	1.9228	0.36946	99.032	98.692	100.59	100.24	1
0.38156	415.99	159.37	0.066553	-3.0668	0.036897	1.7728	0.36864	99.182	98.842	100.74	100.39	1
0.38156	416.66	159.63	-0.083447	-2.9168	-0.1131	1.9228	0.36944	99.332	98.992	100.89	100.54	1
0.38156	417.32	159.9	0.066553	-3.0668	0.036897	1.7728	0.36862	99.482	99.142	101.04	100.69	1
0.38156	417.98	160.16	-0.083447	-2.9168	-0.1131	1.9228	0.36941	99.632	99.292	101.19	100.84	1
0.38156	418.64	160.43	0.066553	-3.0668	0.036897	1.7728	0.36859	99.782	99.442	101.34	100.99	1
0.38156	419.3	160.69	-0.083447	-2.9168	-0.1131	1.9228	0.36939	99.932	99.592	101.49	101.14	1
0.38156	419.96	160.96	0.066553	-3.0668	0.036897	1.7728	0.36857	100.08	99.742	101.64	101.29	1
0.38156	420.62	161.22	-0.083447	-2.9168	-0.1131	1.9228	0.36937	100.23	99.892	101.79	101.44	1
0.38156	421.28	161.49	0.066553	-3.0668	0.036897	1.7728	0.36855	100.38	100.04	101.94	101.59	1
0.38156	421.95	161.75	-0.083447	-2.9168	-0.1131	1.9228	0.36934	100.53	100.19	102.09	101.74	1
0.38156	422.61	162.02	0.066553	-3.0668	0.036897	1.7728	0.36853	100.68	100.34	102.24	101.89	1
0.38156	423.27	162.28	-0.083447	-2.9168	-0.1131	1.9228	0.36932	100.83	100.49	102.39	102.04	1
0.38156	423.93	162.55	0.066553	-3.0668	0.036897	1.7728	0.3685	100.98	100.64	102.54	102.19	1
0.38156	424.59	162.81	-0.083447	-2.9168	-0.1131	1.9228	0.3693	101.13	100.79	102.69	102.34	1
0.38156	425.25	163.08	0.066553	-3.0668	0.036897	1.7728	0.36848	101.28	100.94	102.84	102.49	1
0.38156	425.91	163.35	-0.083447	-2.9168	-0.1131	1.9228	0.36928	101.43	101.09	102.99	102.64	1
0.38156	426.57	163.61	0.066553	-3.0668	0.036897	1.7728	0.36846	101.58	101.24	103.14	102.79	1
0.38156	427.24	163.88	-0.083447	-2.9168	-0.1131	1.9228	0.36926	101.73	101.39	103.29	102.94	1
0.38156	427.9	164.14	0.066553	-3.0668	0.036897	1.7728	0.36844	101.88	101.54	103.44	103.09	1
0.38156	428.56	164.41	-0.083447	-2.9168	-0.1131	1.9228	0.36924	102.03	101.69	103.59	103.24	1
0.38156	429.22	164.67	0.066553	-3.0668	0.036897	1.7728	0.36842	102.18	101.84	103.74	103.39	1
0.38156	429.88	164.94	-0.083447	-2.9168	-0.1131	1.9228	0.36922	102.33	101.99	103.89	103.54	1
0.38156	430.54	165.2	0.066553	-3.0668	0.036897	1.7728	0.3684	102.48	102.14	104.04	103.69	1
0.38156	431.2	165.47	-0.083447	-2.9168	-0.1131	1.9228	0.3692	102.63	102.29	104.19	103.84	1
0.38156	431.86	165.73	0.066553	-3.0668	0.036897	1.7728	0.36838	102.78	102.44	104.34	103.99	1
0.38156	432.53	166	-0.083447	-2.9168	-0.1131	1.9228	0.36918	102.93	102.59	104.49	104.14	1
0.38156	433.19	166.26	0.066553	-3.0668	0.036897	1.7728	0.36836	103.08	102.74	104.64	104.29	1
0.38156	433.85	166.53	-0.083447	-2.9168	-0.1131	1.9228	0.36916	103.23	102.89	104.79	104.44	1
0.38156	434.51	166.79	0.066553	-3.0668	0.036897	1.7728	0.36835	103.38	103.04	104.94	104.59	1
0.38156	435.17	167.06	-0.083447	-2.9168	-0.1131	1.9228	0.36914	103.53	103.19	105.09	104.74	1
0.38156	435.83	167.32	0.066553	-3.0668	0.036897	1.7728	0.36833	103.68	103.34	105.24	104.89	1
0.38156	436.49	167.59	-0.083447	-2.9168	-0.1131	1.9228	0.36913	103.83	103.49	105.39	105.04	1
0.38156	437.15	167.86	0.066553	-3.0668	0.036897	1.7728	0.36831	103.98	103.64	105.54	105.19	1
0.38156	437.82	168.12	-0.083447	-2.9168	-0.1131	1.9228	0.36911	104.13	103.79	105.69	105.34	1
0.38156	438.48	168.39	0.066553	-3.0668	0.036897	1.7728	0.36829	104.28	103.94	105.84	105.49	1
0.38156	439.14	168.65	-0.083447	-2.9168	-0.1131	1.9228	0.36909	104.43	104.09	105.99	105.64	1
0.38156	439.8	168.92	0.066553	-3.0668	0.036897	1.7728	0.36828	104.58	104.24	106.14	105.79	1
0.38156	440.46	169.18	-0.083447	-2.9168	-0.1131	1.9228	0.36908	104.73	104.39	106.29	105.94	1
0.38156	441.12	169.45	0.066553	-3.0668	0.036897	1.7728	0.36826	104.88	104.54	106.44	106.09	1
0.38156	441.78	169.71	-0.083447	-2.9168	-0.1131	1.9228	0.36906	105.03	104.69	106.59	106.24	1
0.38156	442.44	169.98	0.066553	-3.0668	0.036897	1.7728	0.36824	105.18	104.84	106.74	106.39	1
0.38156	443.11	170.24	-0.083447	-2.9168	-0.1131	1.9228	0.36904	105.33	104.99	106.89	106.54	1
0.38156	443.77	170.51	0.066553	-3.0668	0.036897	1.7728	0.36823	105.48	105.14	107.04	106.69	1
0.38156	444.43	170.77	-0.083447	-2.9168	-0.1131	1.9228	0.36903	105.63	105.29	107.19	106.84	1
0.38156	445.09	171.04	0.066553	-3.0668	0.036897	1.7728	0.36821	105.78	105.44	107.34	106.99	1
0.38156	445.75	171.3	-0.083447	-2.9168	-0.1131	1.9228	0.36901	105.93	105.59	107.49	107.14	1
0.38156	446.41	171.57	0.066553	-3.0668	0.036897	1.7728	0.3682	106.08	105.74	107.64	107.29	1
0.38156	447.07	171.84	-0.083447	-2.9168	-0.1131	1.9228	0.369	106.23	105.89	107.79	107.44	1
0.38156	447.73	172.1	0.066553	-3.0668	0.036897	1.7728	0.36818	106.38	106.04	107.94	107.59	1
0.38156	448.4	172.37	-0.083447	-2.9168	-0.1131	1.9228	0.36898	106.53	106.19	108.09	107.74	1
0.38156	449.06	172.63	0.066553	-3.0668	0.036897	1.7728	0.36817	106.68	106.34	108.24	107.89	1
0.38156	449.72	172.9	-0.083447	-2.9168	-0.1131	1.9228	0.36897	106.83	106.49	108.39	108.04	1
0.38156	450.38	173.16	0.066553	-3.0668	0.036897	1.7728	0.36815	106.98	106.64	108.54	108.19	1
0.38156	451.04	173.43	-0.083447	-2.9168	-0.1131	1.9228	0.36895	107.13	106.79	108.69	108.34	1
0.38156	451.7	173.69	0.066553	-3.0668	0.036897	1.7728	0.36814	107.28	106.94	108.84	108.49	1
0.38156	452.36	173.96	-0.083447	-2.9168	-0.1131	1.9228	0.36894	107.43	107.09	108.99	108.64	1
0.38156	453.02	174.22	0.066553	-3.0668	0.036897	1.7728	0.36813	107.58	107.24	109.14	108.79	1
0.38156	453.69	174.49	-0.083447	-2.9168	-0.1131	1.9228	0.36893	107.73	107.39	109.29	108.94	1
0.38156	454.35	174.75	0.066553	-3.0668	0.036897	1.7728	0.36811	107.88	107.54	109.44	109.09	1
0.38156	455.01	175.02	-0.083447	-2.9168	-0.1131	1.9228	0.36891	108.03	107.69	109.59	109.24	1
0.38156	455.67	175.28	0.066553	-3.0668	0.036897	1.7728	0.3681	108.18	107.84	109.74	109.39	1
0.38156	456.33	175.55	-0.083447	-2.9168	-0.1131	1.9228	0.3689	108.33	107.99	109.89	109.54	1
0.38156	456.99	175.81	0.066553	-3.0668	0.036897	1.7728	0.36809	108.48	108.14	110.04	109.69	1
0.38156	457.65	176.08	-0.083447	-2.9168	-0.1131	1.9228	0.36889	108.63	108.29	110.19	109.84	1
0.38156	458.32	176.35	0.066553	-3.0668	0.036897	1.7728	0.36808	108.78	108.44	110.34	109.99	1
0.38156	458.98	176.61	-0.083447	-2.9168	-0.1131	1.9228	0.36888	108.93	108.59	110.49	110.14	1
0.38156	459.64	176.88	0.066553	-3.0668	0.036897	1.7728	0.36806	109.08	108.74	110.64	110.29	1
0.38156	460.3	177.14	-0.083447	-2.9168	-0.1131	1.9228	0.36886	109.23	108.89	110.79	110.44	1
0.38156	460.96	177.41	0.066553	-3.0668	0.036897	1.7728	0.36805	109.38	109.04	110.94	110.59	1
0.38156	461.62	177.67	-0.083447	-2.9168	-0.1131	1.9228	0.36885	109.53	109.19	111.09	110.74	1
0.38156	462.28	177.94	0.066553	-3.0668	0.036897	1.7728	0.36804	109.68	109.34	111.24	110.89	1
0.38156	462.94	178.2	-0.083447	-2.9168	-0.1131	1.9228	0.36884	109.83	109.49	111.39	111.04	1
0.38156	463.61	178.47	0.066553	-3.0668	0.036897	1.7728	0.36803	109.98	109.64	111.54	111.19	1
0.38156	464.27	178.73	-0.083447	-2.9168	-0.1131	1.9228	0.36883	110.13	109.79	111.69	111.34	1
0.38156	464.93	179	0.066553	-3.0668	0.036897	1.7728	0.36802	110.28	109.94	111.84	111.49	1
0.38156	465.59	179.26	-0.083447	-2.9168	-0.1131	1.9228	0.36882	110.43	110.09	111.99	111.64	1
0.38156	466.25	179.53	0.066553	-3.0668	0.036897	1.7728	0.36801	110.58	110.24	112.14	111.79	1
0.38156	466.91	179.79	-0.083447	-2.9168	-0.1131	1.9228	0.36881	110.73	110.39	112.29	111.94	1
0.38156	467.57	180.06	0.066553	-3.0668	0.036897	1.7728	0.368	110.88	110.54	112.44	112.09	1
0.38156	468.23	180.32	-0.083447	-2.9168	-0.1131	1.9228	0.3688	111.03	110.69	112.59	112.24	1
0.38156	468.9	180.59	0.066553	-3.0668	0.036897	1.7728	0.36799	111.18	110.84	112.74	112.39	1
0.38156	469.56	180.86	-0.083447	-2.9168	-0.1131	1.9228	0.36879	111.33	110.99	112.89	112.54	1
0.38156	470.22	181.12	0.066553	-3.0668	0.036897	1.7728	0.36798	111.48	111.14	113.04	112.69	1
0.38156	470.88	181.39	-0.083447	-2.9168	-0.1131	1.9228	0.36878	111.63	111.29	113.19	112.84	1
0.38156	471.54	181.65	0.066553	-3.0668	0.036897	1.7728	0.36797	111.78	111.44	113.34	112.99	1
0.38156	472.2	181.92	-0.083447	-2.9168	-0.1131	1.9228	0.36877	111.93	111.59	113.49	113.14	1
0.38156	472.86	182.18	0.066553	-3.0668	0.036897	1.7728	0.36796	112.08	111.74	113.64	113.29	1
0.38156	473.52	182.45	-0.083447	-2.9168	-0.1131	1.9228	0.36876	112.23	111.89	113.79	113.44	1
0.38156	474.19	182.71	0.066553	-3.0668	0.036897	1.7728	0.36795	112.38	112.04	113.94	113.59	1
0.38156	474.85	182.98	-0.083447	-2.9168	-0.1131	1.9228	0.36875	112.53	112.19	114.09	113.74	1
0.38156	475.51	183.24	0.066553	-3.0668	0.036897	1.7728	0.36794	112.68	112.34	114.24	113.89	1
0.38156	476.17	183.51	-0.083447	-2.9168	-0.1131	1.9228	0.36874	112.83	112.49	114.39	114.04	1
0.38156	476.83	183.77	0.066553	-3.0668	0.036897	1.7728	0.36793	112.98	112.64	114.54	114.19	1
0.38156	477.49	184.04	-0.083447	-2.9168	-0.1131	1.9228	0.36873	113.13	112.79	114.69	114.34	1
0.38156	478.15	184.3	0.066553	-3.0668	0.036897	1.7728	0.36792	113.28	112.94	114.84	114.49	1
0.38156	478.81	184.57	-0.083447	-2.9168	-0.1131	1.9228	0.36872	113.43	113.09	114.99	114.64	1
0.38156	479.48	184.84	0.066553	-3.0668	0.036897	1.7728	0.36791	113.58	113.24	115.14	114.79	1
0.38156	480.14	185.1	-0.083447	-2.9168	-0.1131	1.9228	0.36871	113.73	113.39	115.29	114.94	1
0.38156	480.8	185.37	0.066553	-3.0668	0.036897	1.7728	0.3679	113.88	113.54	115.44	115.09	1
0.38156	481.46	185.63	-0.083447	-2.9168	-0.1131	1.9228	0.3687	114.03	113.69	115.59	115.24	1
0.38156	482.12	185.9	0.066553	-3.0668	0.036897	1.7728	0.36789	114.18	113.84	115.74	115.39	1
0.38156	482.78	186.16	-0.083447	-2.9168	-0.1131	1.9228	0.3687	114.33	113.99	115.89	115.54	1
0.38156	483.44	186.43	0.066553	-3.0668	0.036897	1.7728	0.36788	114.48	114.14	116.04	115.69	1
0.38156	484.1	186.69	-0.083447	-2.9168	-0.1131	1.9228	0.36869	114.63	114.29	116.19	115.84	1
0.38156	484.77	186.96	0.066553	-3.0668	0.036897	1.7728	0.36788	114.78	114.44	116.34	115.99	1
0.38156	485.43	187.22	-0.083447	-2.9168	-0.1131	1.9228	0.36868	114.93	114.59	116.49	116.14	1
0.38156	486.09	187.49	0.066553	-3.0668	0.036897	1.7728	0.36787	115.08	114.74	116.64	116.29	1
0.38156	486.75	187.75	-0.083447	-2.9168	-0.1131	1.9228	0.36867	115.23	114.89	116.79	116.44	1
0.38156	487.41	188.02	0.066553	-3.0668	0.036897	1.7728	0.36786	115.38	115.04	116.94	116.59	1
0.38156	488.07	188.28	-0.083447	-2.9168	-0.1131	1.9228	0.36866	115.53	115.19	117.09	116.74	1
0.38156	488.73	188.55	0.066553	-3.0668	0.036897	1.7728	0.36785	115.68	115.34	117.24	116.89	1
0.38156	489.39	188.81	-0.083447	-2.9168	-0.1131	1.9228	0.36866	115.83	115.49	117.39	117.04	1
0.38156	490.06	189.08	0.066553	-3.0668	0.036897	1.7728	0.36785	115.98	115.64	117.54	117.19	1
0.38156	490.72	189.35	-0.083447	-2.9168	-0.1131	1.9228	0.36865	116.13	115.79	117.69	117.34	1
0.38156	491.38	189.61	0.066553	-3.0668	0.036897	1.7728	0.36784	116.28	115.94	117.84	117.49	1
0.38156	492.04	189.88	-0.083447	-2.9168	-0.1131	1.9228	0.36864	116.43	116.09	117.99	117.64	1
0.38156	492.7	190.14	0.066553	-3.0668	0.036897	1.7728	0.36783	116.58	116.24	118.14	117.79	1
0.38156	493.36	190.41	-0.083447	-2.9168	-0.1131	1.9228	0.36864	116.73	116.39	118.29	117.94	1
0.38156	494.02	190.67	0.066553	-3.0668	0.036897	1.7728	0.36782	116.88	116.54	118.44	118.09	1
0.38156	494.68	190.94	-0.083447	-2.9168	-0.1131	1.9228	0.36863	117.03	116.69	118.59	118.24	1
0.38156	495.35	191.2	0.066553	-3.0668	0.036897	1.7728	0.36782	117.18	116.84	118.74	118.39	1
0.38156	496.01	191.47	-0.083447	-2.9168	-0.1131	1.9228	0.36862	117.33	116.99	118.89	118.54	1
0.38156	496.67	191.73	0.066553	-3.0668	0.036897	1.7728	0.36781	117.48	117.14	119.04	118.69	1
0.38156	497.33	192	-0.083447	-2.9168	-0.1131	1.9228	0.36861	117.63	117.29	119.19	118.84	1
0.38156	497.99	192.26	0.066553	-3.0668	0.036897	1.7728	0.36781	117.78	117.44	119.34	118.99	1
0.38156	498.65	192.53	-0.083447	-2.9168	-0.1131	1.9228	0.36861	117.93	117.59	119.49	119.14	1
0.38156	499.31	192.79	0.066553	-3.0668	0.036897	1.7728	0.3678	118.08	117.74	119.64	119.29	1
0.38156	499.97	193.06	-0.083447	-2.9168	-0.1131	1.9228	0.3686	118.23	117.89	119.79	119.44	1
0.38156	500.64	193.33	0.066553	-3.0668	0.036897	1.7728	0.36779	118.38	118.04	119.94	119.59	1
0.38156	501.3	193.59	-0.083447	-2.9168	-0.1131	1.9228	0.3686	118.53	118.19	120.09	119.74	1
0.38156	501.96	193.86	0.066553	-3.0668	0.036897	1.7728	0.36779	118.68	118.34	120.24	119.89	1
0.38156	502.62	194.12	-0.083447	-2.9168	-0.1131	1.9228	0.36859	118.83	118.49	120.39	120.04	1
0.38156	503.28	194.39	0.066553	-3.0668	0.036897	1.7728	0.36778	118.98	118.64	120.54	120.19	1
0.38156	503.94	194.65	-0.083447	-2.9168	-0.1131	1.9228	0.36858	119.13	118.79	120.69	120.34	1
0.38156	504.6	194.92	0.066553	-3.0668	0.036897	1.7728	0.36777	119.28	118.94	120.84	120.49	1
0.38156	505.26	195.18	-0.083447	-2.9168	-0.1131	1.9228	0.36858	119.43	119.09	120.99	120.64	1
0.38156	505.93	195.45	0.066553	-3.0668	0.036897	1.7728	0.36777	119.58	119.24	121.14	120.79	1
0.38156	506.59	195.71	-0.083447	-2.9168	-0.1131	1.9228	0.36857	119.73	119.39	121.29	120.94	1
0.38156	507.25	195.98	0.066553	-3.0668	0.036897	1.7728	0.36776	119.88	119.54	121.44	121.09	1
0.38156	507.91	196.24	-0.083447	-2.9168	-0.1131	1.9228	0.36857	120.03	119.69	121.59	121.24	1
0.38156	508.57	196.51	0.066553	-3.0668	0.036897	1.7728	0.36776	120.18	119.84	121.74	121.39	1
0.38156	509.23	196.77	-0.083447	-2.9168	-0.1131	1.9228	0.36856	120.33	119.99	121.89	121.54	1
0.38156	509.89	197.04	0.066553	-3.0668	0.036897	1.7728	0.36775	120.48	120.14	122.04	121.69	1
0.38156	510.55	197.3	-0.083447	-2.9168	-0.1131	1.9228	0.36856	120.63	120.29	122.19	121.84	1
0.38156	511.22	197.57	0.066553	-3.0668	0.036897	1.7728	0.36775	120.78	120.44	122.34	121.99	1
0.38156	511.88	197.84	-0.083447	-2.9168	-0.1131	1.9228	0.36855	120.93	120.59	122.49	122.14	1
0.38156	512.54	198.1	0.066553	-3.0668	0.036897	1.7728	0.36774	121.08	120.74	122.64	122.29	1
0.38156	513.2	198.37	-0.083447	-2.9168	-0.1131	1.9228	0.36855	121.23	120.89	122.79	122.44	1
0.38156	513.86	198.63	0.066553	-3.0668	0.036897	1.7728	0.36774	121.38	121.04	122.94	122.59	1
0.38156	514.52	198.9	-0.083447	-2.9168	-0.1131	1.9228	0.36854	121.53	121.19	123.09	122.74	1
0.38156	515.18	199.16	0.066553	-3.0668	0.036897	1.7728	0.36773	121.68	121.34	123.24	122.89	1
0.38156	515.84	199.43	-0.083447	-2.9168	-0.1131	1.9228	0.36854	121.83	121.49	123.39	123.04	1
0.38156	516.51	199.69	0.066553	-3.0668	0.036897	1.7728	0.36773	121.98	121.64	123.54	123.19	1
0.38156	517.17	199.96	-0.083447	-2.9168	-0.1131	1.9228	0.36853	122.13	121.79	123.69	123.34	1
0.38156	517.83	200.22	0.066553	-3.0668	0.036897	1.7728	0.36772	122.28	121.94	123.84	123.49	1
0.38156	518.49	200.49	-0.083447	-2.9168	-0.1131	1.9228	0.36853	122.43	122.09	123.99	123.64	1
0.38156	519.15	200.75	0.066553	-3.0668	0.036897	1.7728	0.36772	122.58	122.24	124.14	123.79	1
0.38156	519.81	201.02	-0.083447	-2.9168	-0.1131	1.9228	0.36852	122.73	122.39	124.29	123.94	1
0.38156	520.47	201.28	0.066553	-3.0668	0.036897	1.7728	0.36771	122.88	122.54	124.44	124.09	1
0.38156	521.13	201.55	-0.083447	-2.9168	-0.1131	1.9228	0.36852	123.03	122.69	124.59	124.24	1
0.38156	521.8	201.82	0.066553	-3.0668	0.036897	1.7728	0.36771	123.18	122.84	124.74	124.39	1
0.38156	522.46	202.08	-0.083447	-2.9168	-0.1131	1.9228	0.36851	123.33	122.99	124.89	124.54	1
0.38156	523.12	202.35	0.066553	-3.0668	0.036897	1.7728	0.3677	123.48	123.14	125.04	124.69	1
0.38156	523.78	202.61	-0.083447	-2.9168	-0.1131	1.9228	0.36851	123.63	123.29	125.19	124.84	1
0.38156	524.44	202.88	0.066553	-3.0668	0.036897	1.7728	0.3677	123.78	123.44	125.34	124.99	1
0.38156	525.1	203.14	-0.083447	-2.9168	-0.1131	1.9228	0.36851	123.93	123.59	125.49	125.14	1
0.38156	525.76	203.41	0.066553	-3.0668	0.036897	1.7728	0.3677	124.08	123.74	125.64	125.29	1
0.38156	526.42	203.67	-0.083447	-2.9168	-0.1131	1.9228	0.3685	124.23	123.89	125.79	125.44	1
0.38156	527.09	203.94	0.066553	-3.0668	0.036897	1.7728	0.36769	124.38	124.04	125.94	125.59	1
0.38156	527.75	204.2	-0.083447	-2.9168	-0.1131	1.9228	0.3685	124.53	124.19	126.09	125.74	1
0.38156	528.41	204.47	0.066553	-3.0668	0.036897	1.7728	0.36769	124.68	124.34	126.24	125.89	1
0.38156	529.07	204.73	-0.083447	-2.9168	-0.1131	1.9228	0.36849	124.83	124.49	126.39	126.04	1
0.38156	529.73	205	0.066553	-3.0668	0.036897	1.7728	0.36768	124.98	124.64	126.54	126.19	1
0.38156	530.39	205.26	-0.083447	-2.9168	-0.1131	1.9228	0.36849	125.13	124.79	126.69	126.34	1
0.38156	531.05	205.53	0.066553	-3.0668	0.036897	1.7728	0.36768	125.28	124.94	126.84	126.49	1
0.38156	531.71	205.79	-0.083447	-2.9168	-0.1131	1.9228	0.36849	125.43	125.09	126.99	126.64	1
0.38156	532.38	206.06	0.066553	-3.0668	0.036897	1.7728	0.36768	125.58	125.24	127.14	126.79	1
0.38156	533.04	206.33	-0.083447	-2.9168	-0.1131	1.9228	0.36848	125.73	125.39	127.29	126.94	1
0.38156	533.7	206.59	0.066553	-3.0668	0.036897	1.7728	0.36767	125.88	125.54	127.44	127.09	1
0.38156	534.36	206.86	-0.083447	-2.9168	-0.1131	1.9228	0.36848	126.03	125.69	127.59	127.24	1
0.38156	535.02	207.12	0.066553	-3.0668	0.036897	1.7728	0.36767	126.18	125.84	127.74	127.39	1
0.38156	535.68	207.39	-0.083447	-2.9168	-0.1131	1.9228	0.36847	126.33	125.99	127.89	127.54	1
0.38156	536.34	207.65	0.066553	-3.0668	0.036897	1.7728	0.36767	126.48	126.14	128.04	127.69	1
0.38156	537.01	207.92	-0.083447	-2.9168	-0.1131	1.9228	0.36847	126.63	126.29	128.19	127.84	1
0.38156	537.67	208.18	0.066553	-3.0668	0.036897	1.7728	0.36766	126.78	126.44	128.34	127.99	1
0.38156	538.33	208.45	-0.083447	-2.9168	-0.1131	1.9228	0.36847	126.93	126.59	128.49	128.14	1
0.38156	538.99	208.71	0.066553	-3.0668	0.036897	1.7728	0.36766	127.08	126.74	128.64	128.29	1
0.38156	539.65	208.98	-0.083447	-2.9168	-0.1131	1.9228	0.36846	127.23	126.89	128.79	128.44	1
0.38156	540.31	209.24	0.066553	-3.0668	0.036897	1.7728	0.36766	127.38	127.04	128.94	128.59	1
0.38156	540.97	209.51	-0.083447	-2.9168	-0.1131	1.9228	0.36846	127.53	127.19	129.09	128.74	1
0.38156	541.63	209.77	0.066553	-3.0668	0.036897	1.7728	0.36765	127.68	127.34	129.24	128.89	1
0.38156	542.3	210.04	-0.083447	-2.9168	-0.1131	1.9228	0.36846	127.83	127.49	129.39	129.04	1
0.38156	542.96	210.31	0.066553	-3.0668	0.036897	1.7728	0.36765	127.98	127.64	129.54	129.19	1
0.38156	543.62	210.57	-0.083447	-2.9168	-0.1131	1.9228	0.36846	128.13	127.79	129.69	129.34	1
0.38156	544.28	210.84	0.066553	-3.0668	0.036897	1.7728	0.36765	128.28	127.94	129.84	129.49	1
0.38156	544.94	211.1	-0.083447	-2.9168	-0.1131	1.9228	0.36845	128.43	128.09	129.99	129.64	1
0.38156	545.6	211.37	0.066553	-3.0668	0.036897	1.7728	0.36764	128.58	128.24	130.14	129.79	1
0.38156	546.26	211.63	-0.083447	-2.9168	-0.1131	1.9228	0.36845	128.73	128.39	130.29	129.94	1
0.38156	546.92	211.9	0.066553	-3.0668	0.036897	1.7728	0.36764	128.88	128.54	130.44	130.09	1
0.38156	547.59	212.16	-0.083447	-2.9168	-0.1131	1.9228	0.36845	129.03	128.69	130.59	130.24	1
0.38156	548.25	212.43	0.066553	-3.0668	0.036897	1.7728	0.36764	129.18	128.84	130.74	130.39	1
0.38156	548.91	212.69	-0.083447	-2.9168	-0.1131	1.9228	0.36844	129.33	128.99	130.89	130.54	1
0.38156	549.57	212.96	0.066553	-3.0668	0.036897	1.7728	0.36764	129.48	129.14	131.04	130.69	1
0.38156	550.23	213.22	-0.083447	-2.9168	-0.1131	1.9228	0.36844	129.63	129.29	131.19	130.84	1
0.38156	550.89	213.49	0.066553	-3.0668	0.036897	1.7728	0.36763	129.78	129.44	131.34	130.99	1
0.38156	551.55	213.75	-0.083447	-2.9168	-0.1131	1.9228	0.36844	129.93	129.59	131.49	131.14	1
0.38156	552.21	214.02	0.066553	-3.0668	0.036897	1.7728	0.36763	130.08	129.74	131.64	131.29	1
0.38156	552.88	214.28	-0.083447	-2.9168	-0.1131	1.9228	0.36844	130.23	129.89	131.79	131.44	1
0.38156	553.54	214.55	0.066553	-3.0668	0.036897	1.7728	0.36763	130.38	130.04	131.94	131.59	1
0.38156	554.2	214.82	-0.083447	-2.9168	-0.1131	1.9228	0.36843	130.53	130.19	132.09	131.74	1
0.38156	554.86	215.08	0.066553	-3.0668	0.036897	1.7728	0.36763	130.68	130.34	132.24	131.89	1
0.38156	555.52	215.35	-0.083447	-2.9168	-0.1131	1.9228	0.36843	130.83	130.49	132.39	132.04	1
0.38156	556.18	215.61	0.066553	-3.0668	0.036897	1.7728	0.36762	130.98	130.64	132.54	132.19	1
0.38156	556.84	215.88	-0.083447	-2.9168	-0.1131	1.9228	0.36843	131.13	130.79	132.69	132.34	1
0.38156	557.5	216.14	0.066553	-3.0668	0.036897	1.7728	0.36762	131.28	130.94	132.84	132.49	1
0.38156	558.17	216.41	-0.083447	-2.9168	-0.1131	1.9228	0.36843	131.43	131.09	132.99	132.64	1
0.38156	558.83	216.67	0.066553	-3.0668	0.036897	1.7728	0.36762	131.58	131.24	133.14	132.79	1
0.38156	559.49	216.94	-0.083447	-2.9168	-0.1131	1.9228	0.36842	131.73	131.39	133.29	132.94	1
0.38156	560.15	217.2	0.066553	-3.0668	0.036897	1.7728	0.36762	131.88	131.54	133.44	133.09	1
0.38156	560.81	217.47	-0.083447	-2.9168	-0.1131	1.9228	0.36842	132.03	131.69	133.59	133.24	1
0.38156	561.47	217.73	0.066553	-3.0668	0.036897	1.7728	0.36761	132.18	131.84	133.74	133.39	1
0.38156	562.13	218	-0.083447	-2.9168	-0.1131	1.9228	0.36842	132.33	131.99	133.89	133.54	1
0.38156	562.79	218.26	0.066553	-3.0668	0.036897	1.7728	0.36761	132.48	132.14	134.04	133.69	1
0.38156	563.46	218.53	-0.083447	-2.9168	-0.1131	1.9228	0.36842	132.63	132.29	134.19	133.84	1
0.38156	564.12	218.8	0.066553	-3.0668	0.036897	1.7728	0.36761	132.78	132.44	134.34	133.99	1
0.38156	564.78	219.06	-0.083447	-2.9168	-0.1131	1.9228	0.36841	132.93	132.59	134.49	134.14	1
0.38156	565.44	219.33	0.066553	-3.0668	0.036897	1.7728	0.36761	133.08	132.74	134.64	134.29	1
0.38156	566.1	219.59	-0.083447	-2.9168	-0.1131	1.9228	0.36841	133.23	132.89	134.79	134.44	1
0.38156	566.76	219.86	0.066553	-3.0668	0.036897	1.7728	0.3676	133.38	133.04	134.94	134.59	1
0.38156	567.42	220.12	-0.083447	-2.9168	-0.1131	1.9228	0.36841	133.53	133.19	135.09	134.74	1
0.38156	568.08	220.39	0.066553	-3.0668	0.036897	1.7728	0.3676	133.68	133.34	135.24	134.89	1
0.38156	568.75	220.65	-0.083447	-2.9168	-0.1131	1.9228	0.36841	133.83	133.49	135.39	135.04	1
0.38156	569.41	220.92	0.066553	-3.0668	0.036897	1.7728	0.3676	133.98	133.64	135.54	135.19	1
0.38156	570.07	221.18	-0.083447	-2.9168	-0.1131	1.9228	0.36841	134.13	133.79	135.69	135.34	1
0.38156	570.73	221.45	0.066553	-3.0668	0.036897	1.7728	0.3676	134.28	133.94	135.84	135.49	1
0.38156	571.39	221.71	-0.083447	-2.9168	-0.1131	1.9228	0.3684	134.43	134.09	135.99	135.64	1
0.38156	572.05	221.98	0.066553	-3.0668	0.036897	1.7728	0.3676	134.58	134.24	136.14	135.79	1
0.38156	572.71	222.24	-0.083447	-2.9168	-0.1131	1.9228	0.3684	134.73	134.39	136.29	135.94	1
0.38156	573.37	222.51	0.066553	-3.0668	0.036897	1.7728	0.36759	134.88	134.54	136.44	136.09	1
0.38156	574.04	222.77	-0.083447	-2.9168	-0.1131	1.9228	0.3684	135.03	134.69	136.59	136.24	1
0.38156	574.7	223.04	0.066553	-3.0668	0.036897	1.7728	0.36759	135.18	134.84	136.74	136.39	1
0.38156	575.36	223.31	-0.083447	-2.9168	-0.1131	1.9228	0.3684	135.33	134.99	136.89	136.54	1
0.38156	576.02	223.57	0.066553	-3.0668	0.036897	1.7728	0.36759	135.48	135.14	137.04	136.69	1
0.38156	576.68	223.84	-0.083447	-2.9168	-0.1131	1.9228	0.3684	135.63	135.29	137.19	136.84	1
0.38156	577.34	224.1	0.066553	-3.0668	0.036897	1.7728	0.36759	135.78	135.44	137.34	136.99	1
0.38156	578	224.37	-0.083447	-2.9168	-0.1131	1.9228	0.36839	135.93	135.59	137.49	137.14	1
0.38156	578.66	224.63	0.066553	-3.0668	0.036897	1.7728	0.36759	136.08	135.74	137.64	137.29	1
0.38156	579.33	224.9	-0.083447	-2.9168	-0.1131	1.9228	0.36839	136.23	135.89	137.79	137.44	1
0.38156	579.99	225.16	0.066553	-3.0668	0.036897	1.7728	0.36759	136.38	136.04	137.94	137.59	1
0.38156	580.65	225.43	-0.083447	-2.9168	-0.1131	1.9228	0.36839	136.53	136.19	138.09	137.74	1
0.38156	581.31	225.69	0.066553	-3.0668	0.036897	1.7728	0.36758	136.68	136.34	138.24	137.89	1
0.38156	581.97	225.96	-0.083447	-2.9168	-0.1131	1.9228	0.36839	136.83	136.49	138.39	138.04	1
0.38156	582.63	226.22	0.066553	-3.0668	0.036897	1.7728	0.36758	136.98	136.64	138.54	138.19	1
0.38156	583.29	226.49	-0.083447	-2.9168	-0.1131	1.9228	0.36839	137.13	136.79	138.69	138.34	1
0.38156	583.95	226.75	0.066553	-3.0668	0.036897	1.7728	0.36758	137.28	136.94	138.84	138.49	1
0.38156	584.62	227.02	-0.083447	-2.9168	-0.1131	1.9228	0.36839	137.43	137.09	138.99	138.64	1
0.38156	585.28	227.29	0.066553	-3.0668	0.036897	1.7728	0.36758	137.58	137.24	139.14	138.79	1
0.38156	585.94	227.55	-0.083447	-2.9168	-0.1131	1.9228	0.36838	137.73	137.39	139.29	138.94	1
0.38156	586.6	227.82	0.066553	-3.0668	0.036897	1.7728	0.36758	137.88	137.54	139.44	139.09	1
0.38156	587.26	228.08	-0.083447	-2.9168	-0.1131	1.9228	0.36838	138.03	137.69	139.59	139.24	1
0.38156	587.92	228.35	0.066553	-3.0668	0.036897	1.7728	0.36758	138.18	137.84	139.74	139.39	1
0.38156	588.58	228.61	-0.083447	-2.9168	-0.1131	1.9228	0.36838	138.33	137.99	139.89	139.54	1
0.38156	589.24	228.88	0.066553	-3.0668	0.036897	1.7728	0.36757	138.48	138.14	140.04	139.69	1
0.38156	589.91	229.14	-0.083447	-2.9168	-0.1131	1.9228	0.36838	138.63	138.29	140.19	139.84	1
0.38156	590.57	229.41	0.066553	-3.0668	0.036897	1.7728	0.36757	138.78	138.44	140.34	139.99	1
0.38156	591.23	229.67	-0.083447	-2.9168	-0.1131	1.9228	0.36838	138.93	138.59	140.49	140.14	1
0.38156	591.89	229.94	0.066553	-3.0668	0.036897	1.7728	0.36757	139.08	138.74	140.64	140.29	1
0.38156	592.55	230.2	-0.083447	-2.9168	-0.1131	1.9228	0.36838	139.23	138.89	140.79	140.44	1
0.38156	593.21	230.47	0.066553	-3.0668	0.036897	1.7728	0.36757	139.38	139.04	140.94	140.59	1
0.38156	593.87	230.73	-0.083447	-2.9168	-0.1131	1.9228	0.36838	139.53	139.19	141.09	140.74	1
0.38156	594.53	231	0.066553	-3.0668	0.036897	1.7728	0.36757	139.68	139.34	141.24	140.89	1
0.38156	595.2	231.26	-0.083447	-2.9168	-0.1131	1.9228	0.36837	139.83	139.49	141.39	141.04	1
0.38156	595.86	231.53	0.066553	-3.0668	0.036897	1.7728	0.36757	139.98	139.64	141.54	141.19	1
0.38156	596.52	231.8	-0.083447	-2.9168	-0.1131	1.9228	0.36837	140.13	139.79	141.69	141.34	1
0.38156	597.18	232.06	0.066553	-3.0668	0.036897	1.7728	0.36757	140.28	139.94	141.84	141.49	1
0.38156	597.84	232.33	-0.083447	-2.9168	-0.1131	1.9228	0.36837	140.43	140.09	141.99	141.64	1
0.38156	598.5	232.59	0.066553	-3.0668	0.036897	1.7728	0.36757	140.58	140.24	142.14	141.79	1
0.38156	599.16	232.86	-0.083447	-2.9168	-0.1131	1.9228	0.36837	140.73	140.39	142.29	141.94	1
0.38156	599.82	233.12	0.066553	-3.0668	0.036897	1.7728	0.36756	140.88	140.54	142.44	142.09	1
0.38156	600.49	233.39	-0.083447	-2.9168	-0.1131	1.9228	0.36837	141.03	140.69	142.59	142.24	1
0.38156	601.15	233.65	0.066553	-3.0668	0.036897	1.7728	0.36756	141.18	140.84	142.74	142.39	1
0.38156	601.81	233.92	-0.083447	-2.9168	-0.1131	1.9228	0.36837	141.33	140.99	142.89	142.54	1
0.38156	602.47	234.18	0.066553	-3.0668	0.036897	1.7728	0.36756	141.48	141.14	143.04	142.69	1
0.38156	603.13	234.45	-0.083447	-2.9168	-0.1131	1.9228	0.36837	141.63	141.29	143.19	142.84	1
0.38156	603.79	234.71	0.066553	-3.0668	0.036897	1.7728	0.36756	141.78	141.44	143.34	142.99	1
0.38156	604.45	234.98	-0.083447	-2.9168	-0.1131	1.9228	0.36837	141.93	141.59	143.49	143.14	1
0.38156	605.11	235.24	0.066553	-3.0668	0.036897	1.7728	0.36756	142.08	141.74	143.64	143.29	1
0.38156	605.78	235.51	-0.083447	-2.9168	-0.1131	1.9228	0.36837	142.23	141.89	143.79	143.44	1
0.38156	606.44	235.78	0.066553	-3.0668	0.036897	1.7728	0.36756	142.38	142.04	143.94	143.59	1
0.38156	607.1	236.04	-0.083447	-2.9168	-0.1131	1.9228	0.36836	142.53	142.19	144.09	143.74	1
0.38156	607.76	236.31	0.066553	-3.0668	0.036897	1.7728	0.36756	142.68	142.34	144.24	143.89	1
0.38156	608.42	236.57	-0.083447	-2.9168	-0.1131	1.9228	0.36836	142.83	142.49	144.39	144.04	1
0.38156	609.08	236.84	0.066553	-3.0668	0.036897	1.7728	0.36756	142.98	142.64	144.54	144.19	1
0.38156	609.74	237.1	-0.083447	-2.9168	-0.1131	1.9228	0.36836	143.13	142.79	144.69	144.34	1
0.38156	610.41	237.37	0.066553	-3.0668	0.036897	1.7728	0.36756	143.28	142.94	144.84	144.49	1
0.38156	611.07	237.63	-0.083447	-2.9168	-0.1131	1.9228	0.36836	143.43	143.09	144.99	144.64	1
0.38156	611.73	237.9	0.066553	-3.0668	0.036897	1.7728	0.36755	143.58	143.24	145.14	144.79	1
0.38156	612.39	238.16	-0.083447	-2.9168	-0.1131	1.9228	0.36836	143.73	143.39	145.29	144.94	1
0.38156	613.05	238.43	0.066553	-3.0668	0.036897	1.7728	0.36755	143.88	143.54	145.44	145.09	1
0.38156	613.71	238.69	-0.083447	-2.9168	-0.1131	1.9228	0.36836	144.03	143.69	145.59	145.24	1
0.38156	614.37	238.96	0.066553	-3.0668	0.036897	1.7728	0.36755	144.18	143.84	145.74	145.39	1
0.38156	615.03	239.22	-0.083447	-2.9168	-0.1131	1.9228	0.36836	144.33	143.99	145.89	145.54	1
0.38156	615.7	239.49	0.066553	-3.0668	0.036897	1.7728	0.36755	144.48	144.14	146.04	145.69	1
0.38156	616.36	239.75	-0.083447	-2.9168	-0.1131	1.9228	0.36836	144.63	144.29	146.19	145.84	1
0.38156	617.02	240.02	0.066553	-3.0668	0.036897	1.7728	0.36755	144.78	144.44	146.34	145.99	1
0.38156	617.68	240.29	-0.083447	-2.9168	-0.1131	1.9228	0.36836	144.93	144.59	146.49	146.14	1
0.38156	618.34	240.55	0.066553	-3.0668	0.036897	1.7728	0.36755	145.08	144.74	146.64	146.29	1
0.38156	619	240.82	-0.083447	-2.9168	-0.1131	1.9228	0.36836	145.23	144.89	146.79	146.44	1
0.38156	619.66	241.08	0.066553	-3.0668	0.036897	1.7728	0.36755	145.38	145.04	146.94	146.59	1
0.38156	620.32	241.35	-0.083447	-2.9168	-0.1131	1.9228	0.36835	145.53	145.19	147.09	146.74	1
0.38156	620.99	241.61	0.066553	-3.0668	0.036897	1.7728	0.36755	145.68	145.34	147.24	146.89	1
0.38156	621.65	241.88	-0.083447	-2.9168	-0.1131	1.9228	0.36835	145.83	145.49	147.39	147.04	1
0.38156	622.31	242.14	0.066553	-3.0668	0.036897	1.7728	0.36755	145.98	145.64	147.54	147.19	1
0.38156	622.97	242.41	-0.083447	-2.9168	-0.1131	1.9228	0.36835	146.13	145.79	147.69	147.34	1
0.38156	623.63	242.67	0.066553	-3.0668	0.036897	1.7728	0.36755	146.28	145.94	147.84	147.49	1
0.38156	624.29	242.94	-0.083447	-2.9168	-0.1131	1.9228	0.36835	146.43	146.09	147.99	147.64	1
0.38156	624.95	243.2	0.066553	-3.0668	0.036897	1.7728	0.36755	146.58	146.24	148.14	147.79	1
0.38156	625.61	243.47	-0.083447	-2.9168	-0.1131	1.9228	0.36835	146.73	146.39	148.29	147.94	1
0.38156	626.28	243.73	0.066553	-3.0668	0.036897	1.7728	0.36754	146.88	146.54	148.44	148.09	1
0.38156	626.94	244	-0.083447	-2.9168	-0.1131	1.9228	0.36835	147.03	146.69	148.59	148.24	1
0.38156	627.6	244.27	0.066553	-3.0668	0.036897	1.7728	0.36754	147.18	146.84	148.74	148.39	1
0.38156	628.26	244.53	-0.083447	-2.9168	-0.1131	1.9228	0.36835	147.33	146.99	148.89	148.54	1
0.38156	628.92	244.8	0.066553	-3.0668	0.036897	1.7728	0.36754	147.48	147.14	149.04	148.69	1
0.38156	629.58	245.06	-0.083447	-2.9168	-0.1131	1.9228	0.36835	147.63	147.29	149.19	148.84	1
0.38156	630.24	245.33	0.066553	-3.0668	0.036897	1.7728	0.36754	147.78	147.44	149.34	148.99	1
0.38156	630.9	245.59	-0.083447	-2.9168	-0.1131	1.9228	0.36835	147.93	147.59	149.49	149.14	1
0.38156	631.57	245.86	0.066553	-3.0668	0.036897	1.7728	0.36754	148.08	147.74	149.64	149.29	1
0.38156	632.23	246.12	-0.083447	-2.9168	-0.1131	1.9228	0.36835	148.23	147.89	149.79	149.44	1
0.38156	632.89	246.39	0.066553	-3.0668	0.036897	1.7728	0.36754	148.38	148.04	149.94	149.59	1
0.38156	633.55	246.65	-0.083447	-2.9168	-0.1131	1.9228	0.36835	148.53	148.19	150.09	149.74	1
0.38156	634.21	246.92	0.066553	-3.0668	0.036897	1.7728	0.36754	148.68	148.34	150.24	149.89	1
0.38156	634.87	247.18	-0.083447	-2.9168	-0.1131	1.9228	0.36835	148.83	148.49	150.39	150.04	1
0.38156	635.53	247.45	0.066553	-3.0668	0.036897	1.7728	0.36754	148.98	148.64	150.54	150.19	1
0.38156	636.19	247.71	-0.083447	-2.9168	-0.1131	1.9228	0.36835	149.13	148.79	150.69	150.34	1
0.38156	636.86	247.98	0.066553	-3.0668	0.036897	1.7728	0.36754	149.28	148.94	150.84	150.49	1
0.38156	637.52	248.24	-0.083447	-2.9168	-0.1131	1.9228	0.36834	149.43	149.09	150.99	150.64	1
0.38156	638.18	248.51	0.066553	-3.0668	0.036897	1.7728	0.36754	149.58	149.24	151.14	150.79	1
0.38156	638.84	248.78	-0.083447	-2.9168	-0.1131	1.9228	0.36834	149.73	149.39	151.29	150.94	1
0.38156	639.5	249.04	0.066553	-3.0668	0.036897	1.7728	0.36754	149.88	149.54	151.44	151.09	1
0.38156	640.16	249.31	-0.083447	-2.9168	-0.1131	1.9228	0.36834	150.03	149.69	151.59	151.24	1
0.38156	640.82	249.57	0.066553	-3.0668	0.036897	1.7728	0.36754	150.18	149.84	151.74	151.39	1
0.38156	641.48	249.84	-0.083447	-2.9168	-0.1131	1.9228	0.36834	150.33	149.99	151.89	151.54	1
0.38156	642.15	250.1	0.066553	-3.0668	0.036897	1.7728	0.36754	150.48	150.14	152.04	151.69	1
0.38156	642.81	250.37	-0.083447	-2.9168	-0.1131	1.9228	0.36834	150.63	150.29	152.19	151.84	1
0.38156	643.47	250.63	0.066553	-3.0668	0.036897	1.7728	0.36754	150.78	150.44	152.34	151.99	1
0.38156	644.13	250.9	-0.083447	-2.9168	-0.1131	1.9228	0.36834	150.93	150.59	152.49	152.14	1
0.38156	644.79	251.16	0.066553	-3.0668	0.036897	1.7728	0.36753	151.08	150.74	152.64	152.29	1
0.38156	645.45	251.43	-0.083447	-2.9168	-0.1131	1.9228	0.36834	151.23	150.89	152.79	152.44	1
0.38156	646.11	251.69	0.066553	-3.0668	0.036897	1.7728	0.36753	151.38	151.04	152.94	152.59	1
0.38156	646.77	251.96	-0.083447	-2.9168	-0.1131	1.9228	0.36834	151.53	151.19	153.09	152.74	1
0.38156	647.44	252.22	0.066553	-3.0668	0.036897	1.7728	0.36753	151.68	151.34	153.24	152.89	1
0.38156	648.1	252.49	-0.083447	-2.9168	-0.1131	1.9228	0.36834	151.83	151.49	153.39	153.04	1
0.38156	648.76	252.76	0.066553	-3.0668	0.036897	1.7728	0.36753	151.98	151.64	153.54	153.19	1
0.38156	649.42	253.02	-0.083447	-2.9168	-0.1131	1.9228	0.36834	152.13	151.79	153.69	153.34	1
0.38156	650.08	253.29	0.066553	-3.0668	0.036897	1.7728	0.36753	152.28	151.94	153.84	153.49	1
0.38156	650.74	253.55	-0.083447	-2.9168	-0.1131	1.9228	0.36834	152.43	152.09	153.99	153.64	1
0.38156	651.4	253.82	0.066553	-3.0668	0.036897	1.7728	0.36753	152.58	152.24	154.14	153.79	1
0.38156	652.06	254.08	-0.083447	-2.9168	-0.1131	1.9228	0.36834	152.73	152.39	154.29	153.94	1
0.38156	652.73	254.35	0.066553	-3.0668	0.036897	1.7728	0.36753	152.88	152.54	154.44	154.09	1
0.38156	653.39	254.61	-0.083447	-2.9168	-0.1131	1.9228	0.36834	153.03	152.69	154.59	154.24	1
0.38156	654.05	254.88	0.066553	-3.0668	0.036897	1.7728	0.36753	153.18	152.84	154.74	154.39	1
0.38156	654.71	255.14	-0.083447	-2.9168	-0.1131	1.9228	0.36834	153.33	152.99	154.89	154.54	1
0.38156	655.37	255.41	0.066553	-3.0668	0.036897	1.7728	0.36753	153.48	153.14	155.04	154.69	1
0.38156	656.03	255.67	-0.083447	-2.9168	-0.1131	1.9228	0.36834	153.63	153.29	155.19	154.84	1
0.38156	656.69	255.94	0.066553	-3.0668	0.036897	1.7728	0.36753	153.78	153.44	155.34	154.99	1
0.38156	657.35	256.2	-0.083447	-2.9168	-0.1131	1.9228	0.36834	153.93	153.59	155.49	155.14	1
0.38156	658.02	256.47	0.066553	-3.0668	0.036897	1.7728	0.36753	154.08	153.74	155.64	155.29	1
0.38156	658.68	256.73	-0.083447	-2.9168	-0.1131	1.9228	0.36834	154.23	153.89	155.79	155.44	1
0.38156	659.34	257	0.066553	-3.0668	0.036897	1.7728	0.36753	154.38	154.04	155.94	155.59	1
0.38156	660	257.27	-0.083447	-2.9168	-0.1131	1.9228	0.36834	154.53	154.19	156.09	155.74	1
0.38156	660.66	257.53	0.066553	-3.0668	0.036897	1.7728	0.36753	154.68	154.34	156.24	155.89	1
0.38156	661.32	257.8	-0.083447	-2.9168	-0.1131	1.9228	0.36833	154.83	154.49	156.39	156.04	1
0.38156	661.98	258.06	0.066553	-3.0668	0.036897	1.7728	0.36753	154.98	154.64	156.54	156.19	1
0.38156	662.64	258.33	-0.083447	-2.9168	-0.1131	1.9228	0.36833	155.13	154.79	156.69	156.34	1
0.38156	663.31	258.59	0.066553	-3.0668	0.036897	1.7728	0.36753	155.28	154.94	156.84	156.49	1
0.38156	663.97	258.86	-0.083447	-2.9168	-0.1131	1.9228	0.36833	155.43	155.09	156.99	156.64	1
0.38156	664.63	259.12	0.066553	-3.0668	0.036897	1.7728	0.36753	155.58	155.24	157.14	156.79	1
0.38156	665.29	259.39	-0.083447	-2.9168	-0.1131	1.9228	0.36833	155.73	155.39	157.29	156.94	1
0.38156	665.95	259.65	0.066553	-3.0668	0.036897	1.7728	0.36753	155.88	155.54	157.44	157.09	1
0.38156	666.61	259.92	-0.083447	-2.9168	-0.1131	1.9228	0.36833	156.03	155.69	157.59	157.24	1
0.38156	667.27	260.18	0.066553	-3.0668	0.036897	1.7728	0.36753	156.18	155.84	157.74	157.39	1
0.38156	667.93	260.45	-0.083447	-2.9168	-0.1131	1.9228	0.36833	156.33	155.99	157.89	157.54	1
0.38156	668.6	260.71	0.066553	-3.0668	0.036897	1.7728	0.36753	156.48	156.14	158.04	157.69	1
0.38156	669.26	260.98	-0.083447	-2.9168	-0.1131	1.9228	0.36833	156.63	156.29	158.19	157.84	1
0.38156	669.92	261.25	0.066553	-3.0668	0.036897	1.7728	0.36753	156.78	156.44	158.34	157.99	1
0.38156	670.58	261.51	-0.083447	-2.9168	-0.1131	1.9228	0.36833	156.93	156.59	158.49	158.14	1
0.38156	671.24	261.78	0.066553	-3.0668	0.036897	1.7728	0.36753	157.08	156.74	158.64	158.29	1
0.38156	671.9	262.04	-0.083447	-2.9168	-0.1131	1.9228	0.36833	157.23	156.89	158.79	158.44	1
0.38156	672.56	262.31	0.066553	-3.0668	0.036897	1.7728	0.36752	157.38	157.04	158.94	158.59	1
0.38156	673.22	262.57	-0.083447	-2.9168	-0.1131	1.9228	0.36833	157.53	157.19	159.09	158.74	1
0.38156	673.89	262.84	0.066553	-3.0668	0.036897	1.7728	0.36752	157.68	157.34	159.24	158.89	1
0.38156	674.55	263.1	-0.083447	-2.9168	-0.1131	1.9228	0.36833	157.83	157.49	159.39	159.04	1
0.38156	675.21	263.37	0.066553	-3.0668	0.036897	1.7728	0.36752	157.98	157.64	159.54	159.19	1
0.38156	675.87	263.63	-0.083447	-2.9168	-0.1131	1.9228	0.36833	158.13	157.79	159.69	159.34	1
0.38156	676.53	263.9	0.066553	-3.0668	0.036897	1.7728	0.36752	158.28	157.94	159.84	159.49	1
0.38156	677.19	264.16	-0.083447	-2.9168	-0.1131	1.9228	0.36833	158.43	158.09	159.99	159.64	1
0.38156	677.85	264.43	0.066553	-3.0668	0.036897	1.7728	0.36752	158.58	158.24	160.14	159.79	1
0.38156	678.51	264.69	-0.083447	-2.9168	-0.1131	1.9228	0.36833	158.73	158.39	160.29	159.94	1
0.38156	679.18	264.96	0.066553	-3.0668	0.036897	1.7728	0.36752	158.88	158.54	160.44	160.09	1
0.38156	679.84	265.22	-0.083447	-2.9168	-0.1131	1.9228	0.36833	159.03	158.69	160.59	160.24	1
0.38156	680.5	265.49	0.066553	-3.0668	0.036897	1.7728	0.36752	159.18	158.84	160.74	160.39	1
0.38156	681.16	265.76	-0.083447	-2.9168	-0.1131	1.9228	0.36833	159.33	158.99	160.89	160.54	1
0.38156	681.82	266.02	0.066553	-3.0668	0.036897	1.7728	0.36752	159.48	159.14	161.04	160.69	1
0.38156	682.48	266.29	-0.083447	-2.9168	-0.1131	1.9228	0.36833	159.63	159.29	161.19	160.84	1
0.38156	683.14	266.55	0.066553	-3.0668	0.036897	1.7728	0.36752	159.78	159.44	161.34	160.99	1
0.38156	683.8	266.82	-0.083447	-2.9168	-0.1131	1.9228	0.36833	159.93	159.59	161.49	161.14	1
0.38156	684.47	267.08	0.066553	-3.0668	0.036897	1.7728	0.36752	160.08	159.74	161.64	161.29	1
0.38156	685.13	267.35	-0.083447	-2.9168	-0.1131	1.9228	0.36833	160.23	159.89	161.79	161.44	1
0.38156	685.79	267.61	0.066553	-3.0668	0.036897	1.7728	0.36752	160.38	160.04	161.94	161.59	1
0.38156	686.45	267.88	-0.083447	-2.9168	-0.1131	1.9228	0.36833	160.53	160.19	162.09	161.74	1
0.38156	687.11	268.14	0.066553	-3.0668	0.036897	1.7728	0.36752	160.68	160.34	162.24	161.89	1
0.38156	687.77	268.41	-0.083447	-2.9168	-0.1131	1.9228	0.36833	160.83	160.49	162.39	162.04	1
0.38156	688.43	268.67	0.066553	-3.0668	0.036897	1.7728	0.36752	160.98	160.64	162.54	162.19	1
0.38156	689.1	268.94	-0.083447	-2.9168	-0.1131	1.9228	0.36833	161.13	160.79	162.69	162.34	1
0.38156	689.76	269.2	0.066553	-3.0668	0.036897	1.7728	0.36752	161.28	160.94	162.84	162.49	1
0.38156	690.42	269.47	-0.083447	-2.9168	-0.1131	1.9228	0.36833	161.43	161.09	162.99	162.64	1
0.38156	691.08	269.74	0.066553	-3.0668	0.036897	1.7728	0.36752	161.58	161.24	163.14	162.79	1
0.38156	691.74	270	-0.083447	-2.9168	-0.1131	1.9228	0.36833	161.73	161.39	163.29	162.94	1
0.38156	692.4	270.27	0.066553	-3.0668	0.036897	1.7728	0.36752	161.88	161.54	163.44	163.09	1
0.38156	693.06	270.53	-0.083447	-2.9168	-0.1131	1.9228	0.36833	162.03	161.69	163.59	163.24	1
0.38156	693.72	270.8	0.066553	-3.0668	0.036897	1.7728	0.36752	162.18	161.84	163.74	163.39	1
0.38156	694.39	271.06	-0.083447	-2.9168	-0.1131	1.9228	0.36833	162.33	161.99	163.89	163.54	1
0.38156	695.05	271.33	0.066553	-3.0668	0.036897	1.7728	0.36752	162.48	162.14	164.04	163.69	1
0.38156	695.71	271.59	-0.083447	-2.9168	-0.1131	1.9228	0.36833	162.63	162.29	164.19	163.84	1
0.38156	696.37	271.86	0.066553	-3.0668	0.036897	1.7728	0.36752	162.78	162.44	164.34	163.99	1
0.38156	697.03	272.12	-0.083447	-2.9168	-0.1131	1.9228	0.36833	162.93	162.59	164.49	164.14	1
0.38156	697.69	272.39	0.066553	-3.0668	0.036897	1.7728	0.36752	163.08	162.74	164.64	164.29	1
0.38156	698.35	272.65	-0.083447	-2.9168	-0.1131	1.9228	0.36833	163.23	162.89	164.79	164.44	1
0.38156	699.01	272.92	0.066553	-3.0668	0.036897	1.7728	0.36752	163.38	163.04	164.94	164.59	1
0.38156	699.68	273.18	-0.083447	-2.9168	-0.1131	1.9228	0.36833	163.53	163.19	165.09	164.74	1
0.38156	700.34	273.45	0.066553	-3.0668	0.036897	1.7728	0.36752	163.68	163.34	165.24	164.89	1
0.38156	701	273.71	-0.083447	-2.9168	-0.1131	1.9228	0.36832	163.83	163.49	165.39	165.04	1
0.38156	701.66	273.98	0.066553	-3.0668	0.036897	1.7728	0.36752	163.98	163.64	165.54	165.19	1
0.38156	702.32	274.25	-0.083447	-2.9168	-0.1131	1.9228	0.36832	164.13	163.79	165.69	165.34	1
0.38156	702.98	274.51	0.066553	-3.0668	0.036897	1.7728	0.36752	164.28	163.94	165.84	165.49	1
0.38156	703.64	274.78	-0.083447	-2.9168	-0.1131	1.9228	0.36832	164.43	164.09	165.99	165.64	1
0.38156	704.3	275.04	0.066553	-3.0668	0.036897	1.7728	0.36752	164.58	164.24	166.14	165.79	1
0.38156	704.97	275.31	-0.083447	-2.9168	-0.1131	1.9228	0.36832	164.73	164.39	166.29	165.94	1
0.38156	705.63	275.57	0.066553	-3.0668	0.036897	1.7728	0.36752	164.88	164.54	166.44	166.09	1
0.38156	706.29	275.84	-0.083447	-2.9168	-0.1131	1.9228	0.36832	165.03	164.69	166.59	166.24	1
0.38156	706.95	276.1	0.066553	-3.0668	0.036897	1.7728	0.36752	165.18	164.84	166.74	166.39	1
0.38156	707.61	276.37	-0.083447	-2.9168	-0.1131	1.9228	0.36832	165.33	164.99	166.89	166.54	1
0.38156	708.27	276.63	0.066553	-3.0668	0.036897	1.7728	0.36752	165.48	165.14	167.04	166.69	1
0.38156	708.93	276.9	-0.083447	-2.9168	-0.1131	1.9228	0.36832	165.63	165.29	167.19	166.84	1
0.38156	709.59	277.16	0.066553	-3.0668	0.036897	1.7728	0.36752	165.78	165.44	167.34	166.99	1
0.38156	710.26	277.43	-0.083447	-2.9168	-0.1131	1.9228	0.36832	165.93	165.59	167.49	167.14	1
0.38156	710.92	277.69	0.066553	-3.0668	0.036897	1.7728	0.36752	166.08	165.74	167.64	167.29	1
0.38156	711.58	277.96	-0.083447	-2.9168	-0.1131	1.9228	0.36832	166.23	165.89	167.79	167.44	1
0.38156	712.24	278.23	0.066553	-3.0668	0.036897	1.7728	0.36752	166.38	166.04	167.94	167.59	1
0.38156	712.9	278.49	-0.083447	-2.9168	-0.1131	1.9228	0.36832	166.53	166.19	168.09	167.74	1
0.38156	713.56	278.76	0.066553	-3.0668	0.036897	1.7728	0.36752	166.68	166.34	168.24	167.89	1
0.38156	714.22	279.02	-0.083447	-2.9168	-0.1131	1.9228	0.36832	166.83	166.49	168.39	168.04	1
0.38156	714.88	279.29	0.066553	-3.0668	0.036897	1.7728	0.36752	166.98	166.64	168.54	168.19	1
0.38156	715.55	279.55	-0.083447	-2.9168	-0.1131	1.9228	0.36832	167.13	166.79	168.69	168.34	1
0.38156	716.21	279.82	0.066553	-3.0668	0.036897	1.7728	0.36752	167.28	166.94	168.84	168.49	1
0.38156	716.87	280.08	-0.083447	-2.9168	-0.1131	1.9228	0.36832	167.43	167.09	168.99	168.64	1
0.38156	717.53	280.35	0.066553	-3.0668	0.036897	1.7728	0.36752	167.58	167.24	169.14	168.79	1
0.38156	718.19	280.61	-0.083447	-2.9168	-0.1131	1.9228	0.36832	167.73	167.39	169.29	168.94	1
0.38156	718.85	280.88	0.066553	-3.0668	0.036897	1.7728	0.36752	167.88	167.54	169.44	169.09	1
0.38156	719.51	281.14	-0.083447	-2.9168	-0.1131	1.9228	0.36832	168.03	167.69	169.59	169.24	1
0.38156	720.17	281.41	0.066553	-3.0668	0.036897	1.7728	0.36752	168.18	167.84	169.74	169.39	1
0.38156	720.84	281.67	-0.083447	-2.9168	-0.1131	1.9228	0.36832	168.33	167.99	169.89	169.54	1
0.38156	721.5	281.94	0.066553	-3.0668	0.036897	1.7728	0.36752	168.48	168.14	170.04	169.69	1
0.38156	722.16	282.2	-0.083447	-2.9168	-0.1131	1.9228	0.36832	168.63	168.29	170.19	169.84	1
0.38156	722.82	282.47	0.066553	-3.0668	0.036897	1.7728	0.36752	168.78	168.44	170.34	169.99	1
0.38156	723.48	282.74	-0.083447	-2.9168	-0.1131	1.9228	0.36832	168.93	168.59	170.49	170.14	1
0.38156	724.14	283	0.066553	-3.0668	0.036897	1.7728	0.36752	169.08	168.74	170.64	170.29	1
0.38156	724.8	283.27	-0.083447	-2.9168	-0.1131	1.9228	0.36832	169.23	168.89	170.79	170.44	1
0.38156	725.46	283.53	0.066553	-3.0668	0.036897	1.7728	0.36752	169.38	169.04	170.94	170.59	1
0.38156	726.13	283.8	-0.083447	-2.9168	-0.1131	1.9228	0.36832	169.53	169.19	171.09	170.74	1
0.38156	726.79	284.06	0.066553	-3.0668	0.036897	1.7728	0.36751	169.68	169.34	171.24	170.89	1
0.38156	727.45	284.33	-0.083447	-2.9168	-0.1131	1.9228	0.36832	169.83	169.49	171.39	171.04	1
0.38156	728.11	284.59	0.066553	-3.0668	0.036897	1.7728	0.36751	169.98	169.64	171.54	171.19	1
0.38156	728.77	284.86	-0.083447	-2.9168	-0.1131	1.9228	0.36832	170.13	169.79	171.69	171.34	1
0.38156	729.43	285.12	0.066553	-3.0668	0.036897	1.7728	0.36751	170.28	169.94	171.84	171.49	1
0.38156	730.09	285.39	-0.083447	-2.9168	-0.1131	1.9228	0.36832	170.43	170.09	171.99	171.64	1
0.38156	730.75	285.65	0.066553	-3.0668	0.036897	1.7728	0.36751	170.58	170.24	172.14	171.79	1
0.38156	731.42	285.92	-0.083447	-2.9168	-0.1131	1.9228	0.36832	170.73	170.39	172.29	171.94	1
0.38156	732.08	286.18	0.066553	-3.0668	0.036897	1.7728	0.36751	170.88	170.54	172.44	172.09	1
0.38156	732.74	286.45	-0.083447	-2.9168	-0.1131	1.9228	0.36832	171.03	170.69	172.59	172.24	1
0.38156	733.4	286.72	0.066553	-3.0668	0.036897	1.7728	0.36751	171.18	170.84	172.74	172.39	1
0.38156	734.06	286.98	-0.083447	-2.9168	-0.1131	1.9228	0.36832	171.33	170.99	172.89	172.54	1
0.38156	734.72	287.25	0.066553	-3.0668	0.036897	1.7728	0.36751	171.48	171.14	173.04	172.69	1
0.38156	735.38	287.51	-0.083447	-2.9168	-0.1131	1.9228	0.36832	171.63	171.29	173.19	172.84	1
0.38156	736.04	287.78	0.066553	-3.0668	0.036897	1.7728	0.36751	171.78	171.44	173.34	172.99	1
0.38156	736.71	288.04	-0.083447	-2.9168	-0.1131	1.9228	0.36832	171.93	171.59	173.49	173.14	1
0.38156	737.37	288.31	0.066553	-3.0668	0.036897	1.7728	0.36751	172.08	171.74	173.64	173.29	1
0.38156	738.03	288.57	-0.083447	-2.9168	-0.1131	1.9228	0.36832	172.23	171.89	173.79	173.44	1
0.38156	738.69	288.84	0.066553	-3.0668	0.036897	1.7728	0.36751	172.38	172.04	173.94	173.59	1
0.38156	739.35	289.1	-0.083447	-2.9168	-0.1131	1.9228	0.36832	172.53	172.19	174.09	173.74	1
0.38156	740.01	289.37	0.066553	-3.0668	0.036897	1.7728	0.36751	172.68	172.34	174.24	173.89	1
0.38156	740.67	289.63	-0.083447	-2.9168	-0.1131	1.9228	0.36832	172.83	172.49	174.39	174.04	1
0.38156	741.33	289.9	0.066553	-3.0668	0.036897	1.7728	0.36751	172.98	172.64	174.54	174.19	1
0.38156	742	290.16	-0.083447	-2.9168	-0.1131	1.9228	0.36832	173.13	172.79	174.69	174.34	1
0.38156	742.66	290.43	0.066553	-3.0668	0.036897	1.7728	0.36751	173.28	172.94	174.84	174.49	1
0.38156	743.32	290.69	-0.083447	-2.9168	-0.1131	1.9228	0.36832	173.43	173.09	174.99	174.64	1
0.38156	743.98	290.96	0.066553	-3.0668	0.036897	1.7728	0.36751	173.58	173.24	175.14	174.79	1
0.38156	744.64	291.23	-0.083447	-2.9168	-0.1131	1.9228	0.36832	173.73	173.39	175.29	174.94	1
0.38156	745.3	291.49	0.066553	-3.0668	0.036897	1.7728	0.36751	173.88	173.54	175.44	175.09	1
0.38156	745.96	291.76	-0.083447	-2.9168	-0.1131	1.9228	0.36832	174.03	173.69	175.59	175.24	1
0.38156	746.62	292.02	0.066553	-3.0668	0.036897	1.7728	0.36751	174.18	173.84	175.74	175.39	1
0.38156	747.29	292.29	-0.083447	-2.9168	-0.1131	1.9228	0.36832	174.33	173.99	175.89	175.54	1
0.38156	747.95	292.55	0.066553	-3.0668	0.036897	1.7728	0.36751	174.48	174.14	176.04	175.69	1
0.38156	748.61	292.82	-0.083447	-2.9168	-0.1131	1.9228	0.36832	174.63	174.29	176.19	175.84	1
0.38156	749.27	293.08	0.066553	-3.0668	0.036897	1.7728	0.36751	174.78	174.44	176.34	175.99	1
0.38156	749.93	293.35	-0.083447	-2.9168	-0.1131	1.9228	0.36832	174.93	174.59	176.49	176.14	1
0.38156	750.59	293.61	0.066553	-3.0668	0.036897	1.7728	0.36751	175.08	174.74	176.64	176.29	1
0.38156	751.25	293.88	-0.083447	-2.9168	-0.1131	1.9228	0.36832	175.23	174.89	176.79	176.44	1
0.38156	751.91	294.14	0.066553	-3.0668	0.036897	1.7728	0.36751	175.38	175.04	176.94	176.59	1
0.38156	752.58	294.41	-0.083447	-2.9168	-0.1131	1.9228	0.36832	175.53	175.19	177.09	176.74	1
0.38156	753.24	294.67	0.066553	-3.0668	0.036897	1.7728	0.36751	175.68	175.34	177.24	176.89	1
0.38156	753.9	294.94	-0.083447	-2.9168	-0.1131	1.9228	0.36832	175.83	175.49	177.39	177.04	1
0.38156	754.56	295.21	0.066553	-3.0668	0.036897	1.7728	0.36751	175.98	175.64	177.54	177.19	1
0.38156	755.22	295.47	-0.083447	-2.9168	-0.1131	1.9228	0.36832	176.13	175.79	177.69	177.34	1
0.38156	755.88	295.74	0.066553	-3.0668	0.036897	1.7728	0.36751	176.28	175.94	177.84	177.49	1
0.38156	756.54	296	-0.083447	-2.9168	-0.1131	1.9228	0.36832	176.43	176.09	177.99	177.64	1
0.38156	757.2	296.27	0.066553	-3.0668	0.036897	1.7728	0.36751	176.58	176.24	178.14	177.79	1
0.38156	757.87	296.53	-0.083447	-2.9168	-0.1131	1.9228	0.36832	176.73	176.39	178.29	177.94	1
0.38156	758.53	296.8	0.066553	-3.0668	0.036897	1.7728	0.36751	176.88	176.54	178.44	178.09	1
0.38156	759.19	297.06	-0.083447	-2.9168	-0.1131	1.9228	0.36832	177.03	176.69	178.59	178.24	1
0.38156	759.85	297.33	0.066553	-3.0668	0.036897	1.7728	0.36751	177.18	176.84	178.74	178.39	1
0.38156	760.51	297.59	-0.083447	-2.9168	-0.1131	1.9228	0.36832	177.33	176.99	178.89	178.54	1
0.38156	761.17	297.86	0.066553	-3.0668	0.036897	1.7728	0.36751	177.48	177.14	179.04	178.69	1
0.38156	761.83	298.12	-0.083447	-2.9168	-0.1131	1.9228	0.36832	177.63	177.29	179.19	178.84	1
0.38156	762.49	298.39	0.066553	-3.0668	0.036897	1.7728	0.36751	177.78	177.44	179.34	178.99	1
0.38156	763.16	298.65	-0.083447	-2.9168	-0.1131	1.9228	0.36832	177.93	177.59	179.49	179.14	1
0.38156	763.82	298.92	0.066553	-3.0668	0.036897	1.7728	0.36751	178.08	177.74	179.64	179.29	1
0.38156	764.48	299.18	-0.083447	-2.9168	-0.1131	1.9228	0.36832	178.23	177.89	179.79	179.44	1
0.38156	765.14	299.45	0.066553	-3.0668	0.036897	1.7728	0.36751	178.38	178.04	179.94	179.59	1
0.38156	765.8	299.72	-0.083447	-2.9168	-0.1131	1.9228	0.36832	178.53	178.19	180.09	179.74	1
0.38156	766.46	299.98	0.066553	-3.0668	0.036897	1.7728	0.36751	178.68	178.34	180.24	179.89	1
0.38156	767.12	300.25	-0.083447	-2.9168	-0.1131	1.9228	0.36832	178.83	178.49	180.39	180.04	1
0.38156	767.79	300.51	0.066553	-3.0668	0.036897	1.7728	0.36751	178.98	178.64	180.54	180.19	1
0.38156	768.45	300.78	-0.083447	-2.9168	-0.1131	1.9228	0.36832	179.13	178.79	180.69	180.34	1
0.38156	769.11	301.04	0.066553	-3.0668	0.036897	1.7728	0.36751	179.28	178.94	180.84	180.49	1
0.38156	769.77	301.31	-0.083447	-2.9168	-0.1131	1.9228	0.36832	179.43	179.09	180.99	180.64	1
0.38156	770.43	301.57	0.066553	-3.0668	0.036897	1.7728	0.36751	179.58	179.24	181.14	180.79	1
0.38156	771.09	301.84	-0.083447	-2.9168	-0.1131	1.9228	0.36832	179.73	179.39	181.29	180.94	1
0.38156	771.75	302.1	0.066553	-3.0668	0.036897	1.7728	0.36751	179.88	179.54	181.44	181.09	1
0.38156	772.41	302.37	-0.083447	-2.9168	-0.1131	1.9228	0.36832	180.03	179.69	181.59	181.24	1
0.38156	773.08	302.63	0.066553	-3.0668	0.036897	1.7728	0.36751	180.18	179.84	181.74	181.39	1
0.38156	773.74	302.9	-0.083447	-2.9168	-0.1131	1.9228	0.36832	180.33	179.99	181.89	181.54	1
0.38156	774.4	303.16	0.066553	-3.0668	0.036897	1.7728	0.36751	180.48	180.14	182.04	181.69	1
0.38156	775.06	303.43	-0.083447	-2.9168	-0.1131	1.9228	0.36832	180.63	180.29	182.19	181.84	1
0.38156	775.72	303.7	0.066553	-3.0668	0.036897	1.7728	0.36751	180.78	180.44	182.34	181.99	1
0.38156	776.38	303.96	-0.083447	-2.9168	-0.1131	1.9228	0.36832	180.93	180.59	182.49	182.14	1
0.38156	777.04	304.23	0.066553	-3.0668	0.036897	1.7728	0.36751	181.08	180.74	182.64	182.29	1
0.38156	777.7	304.49	-0.083447	-2.9168	-0.1131	1.9228	0.36832	181.23	180.89	182.79	182.44	1
0.38156	778.37	304.76	0.066553	-3.0668	0.036897	1.7728	0.36751	181.38	181.04	182.94	182.59	1
0.38156	779.03	305.02	-0.083447	-2.9168	-0.1131	1.9228	0.36832	181.53	181.19	183.09	182.74	1
0.38156	779.69	305.29	0.066553	-3.0668	0.036897	1.7728	0.36751	181.68	181.34	183.24	182.89	1
0.38156	780.35	305.55	-0.083447	-2.9168	-0.1131	1.9228	0.36832	181.83	181.49	183.39	183.04	1
0.38156	781.01	305.82	0.066553	-3.0668	0.036897	1.7728	0.36751	181.98	181.64	183.54	183.19	1
0.38156	781.67	306.08	-0.083447	-2.9168	-0.1131	1.9228	0.36832	182.13	181.79	183.69	183.34	1
0.38156	782.33	306.35	0.066553	-3.0668	0.036897	1.7728	0.36751	182.28	181.94	183.84	183.49	1
0.38156	782.99	306.61	-0.083447	-2.9168	-0.1131	1.9228	0.36832	182.43	182.09	183.99	183.64	1
0.38156	783.66	306.88	0.066553	-3.0668	0.036897	1.7728	0.36751	182.58	182.24	184.14	183.79	1
0.38156	784.32	307.14	-0.083447	-2.9168	-0.1131	1.9228	0.36832	182.73	182.39	184.29	183.94	1
0.38156	784.98	307.41	0.066553	-3.0668	0.036897	1.7728	0.36751	182.88	182.54	184.44	184.09	1
0.38156	785.64	307.67	-0.083447	-2.9168	-0.1131	1.9228	0.36832	183.03	182.69	184.59	184.24	1
0.38156	786.3	307.94	0.066553	-3.0668	0.036897	1.7728	0.36751	183.18	182.84	184.74	184.39	1
0.38156	786.96	308.21	-0.083447	-2.9168	-0.1131	1.9228	0.36832	183.33	182.99	184.89	184.54	1
0.38156	787.62	308.47	0.066553	-3.0668	0.036897	1.7728	0.36751	183.48	183.14	185.04	184.69	1
0.38156	788.28	308.74	-0.083447	-2.9168	-0.1131	1.9228	0.36832	183.63	183.29	185.19	184.84	1
0.38156	788.95	309	0.066553	-3.0668	0.036897	1.7728	0.36751	183.78	183.44	185.34	184.99	1
0.38156	789.61	309.27	-0.083447	-2.9168	-0.1131	1.9228	0.36832	183.93	183.59	185.49	185.14	1
0.38156	790.27	309.53	0.066553	-3.0668	0.036897	1.7728	0.36751	184.08	183.74	185.64	185.29	1
0.38156	790.93	309.8	-0.083447	-2.9168	-0.1131	1.9228	0.36832	184.23	183.89	185.79	185.44	1
0.38156	791.59	310.06	0.066553	-3.0668	0.036897	1.7728	0.36751	184.38	184.04	185.94	185.59	1
0.38156	792.25	310.33	-0.083447	-2.9168	-0.1131	1.9228	0.36832	184.53	184.19	186.09	185.74	1
0.38156	792.91	310.59	0.066553	-3.0668	0.036897	1.7728	0.36751	184.68	184.34	186.24	185.89	1
0.38156	793.57	310.86	-0.083447	-2.9168	-0.1131	1.9228	0.36832	184.83	184.49	186.39	186.04	1
0.38156	794.24	311.12	0.066553	-3.0668	0.036897	1.7728	0.36751	184.98	184.64	186.54	186.19	1
0.38156	794.9	311.39	-0.083447	-2.9168	-0.1131	1.9228	0.36832	185.13	184.79	186.69	186.34	1
0.38156	795.56	311.65	0.066553	-3.0668	0.036897	1.7728	0.36751	185.28	184.94	186.84	186.49	1
0.38156	796.22	311.92	-0.083447	-2.9168	-0.1131	1.9228	0.36832	185.43	185.09	186.99	186.64	1
0.38156	796.88	312.19	0.066553	-3.0668	0.036897	1.7728	0.36751	185.58	185.24	187.14	186.79	1
0.38156	797.54	312.45	-0.083447	-2.9168	-0.1131	1.9228	0.36832	185.73	185.39	187.29	186.94	1
0.38156	798.2	312.72	0.066553	-3.0668	0.036897	1.7728	0.36751	185.88	185.54	187.44	187.09	1
0.38156	798.86	312.98	-0.083447	-2.9168	-0.1131	1.9228	0.36832	186.03	185.69	187.59	187.24	1
0.38156	799.53	313.25	0.066553	-3.0668	0.036897	1.7728	0.36751	186.18	185.84	187.74	187.39	1
0.38156	800.19	313.51	-0.083447	-2.9168	-0.1131	1.9228	0.36832	186.33	185.99	187.89	187.54	1
0.38156	800.85	313.78	0.066553	-3.0668	0.036897	1.7728	0.36751	186.48	186.14	188.04	187.69	1
0.38156	801.51	314.04	-0.083447	-2.9168	-0.1131	1.9228	0.36832	186.63	186.29	188.19	187.84	1
0.38156	802.17	314.31	0.066553	-3.0668	0.036897	1.7728	0.36751	186.78	186.44	188.34	187.99	1
0.38156	802.83	314.57	-0.083447	-2.9168	-0.1131	1.9228	0.36832	186.93	186.59	188.49	188.14	1
0.38156	803.49	314.84	0.066553	-3.0668	0.036897	1.7728	0.36751	187.08	186.74	188.64	188.29	1
0.38156	804.15	315.1	-0.083447	-2.9168	-0.1131	1.9228	0.36832	187.23	186.89	188.79	188.44	1
0.38156	804.82	315.37	0.066553	-3.0668	0.036897	1.7728	0.36751	187.38	187.04	188.94	188.59	1
0.38156	805.48	315.63	-0.083447	-2.9168	-0.1131	1.9228	0.36832	187.53	187.19	189.09	188.74	1
0.38156	806.14	315.9	0.066553	-3.0668	0.036897	1.7728	0.36751	187.68	187.34	189.24	188.89	1
0.38156	806.8	316.16	-0.083447	-2.9168	-0.1131	1.9228	0.36832	187.83	187.49	189.39	189.04	1
0.38156	807.46	316.43	0.066553	-3.0668	0.036897	1.7728	0.36751	187.98	187.64	189.54	189.19	1
0.38156	808.12	316.7	-0.083447	-2.9168	-0.1131	1.9228	0.36832	188.13	187.79	189.69	189.34	1
0.38156	808.78	316.96	0.066553	-3.0668	0.036897	1.7728	0.36751	188.28	187.94	189.84	189.49	1
0.38156	809.44	317.23	-0.083447	-2.9168	-0.1131	1.9228	0.36832	188.43	188.09	189.99	189.64	1
0.38156	810.11	317.49	0.066553	-3.0668	0.036897	1.7728	0.36751	188.58	188.24	190.14	189.79	1
0.38156	810.77	317.76	-0.083447	-2.9168	-0.1131	1.9228	0.36832	188.73	188.39	190.29	189.94	1
0.38156	811.43	318.02	0.066553	-3.0668	0.036897	1.7728	0.36751	188.88	188.54	190.44	190.09	1
0.38156	812.09	318.29	-0.083447	-2.9168	-0.1131	1.9228	0.36832	189.03	188.69	190.59	190.24	1
0.38156	812.75	318.55	0.066553	-3.0668	0.036897	1.7728	0.36751	189.18	188.84	190.74	190.39	1
0.38156	813.41	318.82	-0.083447	-2.9168	-0.1131	1.9228	0.36832	189.33	188.99	190.89	190.54	1
0.38156	814.07	319.08	0.066553	-3.0668	0.036897	1.7728	0.36751	189.48	189.14	191.04	190.69	1
0.38156	814.73	319.35	-0.083447	-2.9168	-0.1131	1.9228	0.36832	189.63	189.29	191.19	190.84	1
0.38156	815.4	319.61	0.066553	-3.0668	0.036897	1.7728	0.36751	189.78	189.44	191.34	190.99	1
0.38156	816.06	319.88	-0.083447	-2.9168	-0.1131	1.9228	0.36832	189.93	189.59	191.49	191.14	1
0.38156	816.72	320.14	0.066553	-3.0668	0.036897	1.7728	0.36751	190.08	189.74	191.64	191.29	1
0.38156	817.38	320.41	-0.083447	-2.9168	-0.1131	1.9228	0.36832	190.23	189.89	191.79	191.44	1
0.38156	818.04	320.68	0.066553	-3.0668	0.036897	1.7728	0.36751	190.38	190.04	191.94	191.59	1
0.38156	818.7	320.94	-0.083447	-2.9168	-0.1131	1.9228	0.36832	190.53	190.19	192.09	191.74	1
0.38156	819.36	321.21	0.066553	-3.0668	0.036897	1.7728	0.36751	190.68	190.34	192.24	191.89	1
0.38156	820.02	321.47	-0.083447	-2.9168	-0.1131	1.9228	0.36832	190.83	190.49	192.39	192.04	1
0.38156	820.69	321.74	0.066553	-3.0668	0.036897	1.7728	0.36751	190.98	190.64	192.54	192.19	1
0.38156	821.35	322	-0.083447	-2.9168	-0.1131	1.9228	0.36832	191.13	190.79	192.69	192.34	1
0.38156	822.01	322.27	0.066553	-3.0668	0.036897	1.7728	0.36751	191.28	190.94	192.84	192.49	1
0.38156	822.67	322.53	-0.083447	-2.9168	-0.1131	1.9228	0.36832	191.43	191.09	192.99	192.64	1
0.38156	823.33	322.8	0.066553	-3.0668	0.036897	1.7728	0.36751	191.58	191.24	193.14	192.79	1
0.38156	823.99	323.06	-0.083447	-2.9168	-0.1131	1.9228	0.36832	191.73	191.39	193.29	192.94	1
0.38156	824.65	323.33	0.066553	-3.0668	0.036897	1.7728	0.36751	191.88	191.54	193.44	193.09	1
0.38156	825.31	323.59	-0.083447	-2.9168	-0.1131	1.9228	0.36832	192.03	191.69	193.59	193.24	1
0.38156	825.98	323.86	0.066553	-3.0668	0.036897	1.7728	0.36751	192.18	191.84	193.74	193.39	1
0.38156	826.64	324.12	-0.083447	-2.9168	-0.1131	1.9228	0.36832	192.33	191.99	193.89	193.54	1
0.38156	827.3	324.39	0.066553	-3.0668	0.036897	1.7728	0.36751	192.48	192.14	194.04	193.69	1
0.38156	827.96	324.65	-0.083447	-2.9168	-0.1131	1.9228	0.36832	192.63	192.29	194.19	193.84	1
0.38156	828.62	324.92	0.066553	-3.0668	0.036897	1.7728	0.36751	192.78	192.44	194.34	193.99	1
0.38156	829.28	325.19	-0.083447	-2.9168	-0.1131	1.9228	0.36832	192.93	192.59	194.49	194.14	1
0.38156	829.94	325.45	0.066553	-3.0668	0.036897	1.7728	0.36751	193.08	192.74	194.64	194.29	1
0.38156	830.6	325.72	-0.083447	-2.9168	-0.1131	1.9228	0.36832	193.23	192.89	194.79	194.44	1
0.38156	831.27	325.98	0.066553	-3.0668	0.036897	1.7728	0.36751	193.38	193.04	194.94	194.59	1
0.38156	831.93	326.25	-0.083447	-2.9168	-0.1131	1.9228	0.36832	193.53	193.19	195.09	194.74	1
0.38156	832.59	326.51	0.066553	-3.0668	0.036897	1.7728	0.36751	193.68	193.34	195.24	194.89	1
0.38156	833.25	326.78	-0.083447	-2.9168	-0.1131	1.9228	0.36832	193.83	193.49	195.39	195.04	1
0.38156	833.91	327.04	0.066553	-3.0668	0.036897	1.7728	0.36751	193.98	193.64	195.54	195.19	1
0.38156	834.57	327.31	-0.083447	-2.9168	-0.1131	1.9228	0.36832	194.13	193.79	195.69	195.34	1
0.38156	835.23	327.57	0.066553	-3.0668	0.036897	1.7728	0.36751	194.28	193.94	195.84	195.49	1
0.38156	835.89	327.84	-0.083447	-2.9168	-0.1131	1.9228	0.36832	194.43	194.09	195.99	195.64	1
0.38156	836.56	328.1	0.066553	-3.0668	0.036897	1.7728	0.36751	194.58	194.24	196.14	195.79	1
0.38156	837.22	328.37	-0.083447	-2.9168	-0.1131	1.9228	0.36832	194.73	194.39	196.29	195.94	1
0.38156	837.88	328.63	0.066553	-3.0668	0.036897	1.7728	0.36751	194.88	194.54	196.44	196.09	1
0.38156	838.54	328.9	-0.083447	-2.9168	-0.1131	1.9228	0.36832	195.03	194.69	196.59	196.24	1
0.38156	839.2	329.17	0.066553	-3.0668	0.036897	1.7728	0.36751	195.18	194.84	196.74	196.39	1
0.38156	839.86	329.43	-0.083447	-2.9168	-0.1131	1.9228	0.36832	195.33	194.99	196.89	196.54	1
0.38156	840.52	329.7	0.066553	-3.0668	0.036897	1.7728	0.36751	195.48	195.14	197.04	196.69	1
0.38156	841.19	329.96	-0.083447	-2.9168	-0.1131	1.9228	0.36832	195.63	195.29	197.19	196.84	1
0.38156	841.85	330.23	0.066553	-3.0668	0.036897	1.7728	0.36751	195.78	195.44	197.34	196.99	1
0.38156	842.51	330.49	-0.083447	-2.9168	-0.1131	1.9228	0.36832	195.93	195.59	197.49	197.14	1
0.38156	843.17	330.76	0.066553	-3.0668	0.036897	1.7728	0.36751	196.08	195.74	197.64	197.29	1
0.38156	843.83	331.02	-0.083447	-2.9168	-0.1131	1.9228	0.36832	196.23	195.89	197.79	197.44	1
0.38156	844.49	331.29	0.066553	-3.0668	0.036897	1.7728	0.36751	196.38	196.04	197.94	197.59	1
0.38156	845.15	331.55	-0.083447	-2.9168	-0.1131	1.9228	0.36832	196.53	196.19	198.09	197.74	1
0.38156	845.81	331.82	0.066553	-3.0668	0.036897	1.7728	0.36751	196.68	196.34	198.24	197.89	1
0.38156	846.48	332.08	-0.083447	-2.9168	-0.1131	1.9228	0.36832	196.83	196.49	198.39	198.04	1
0.38156	847.14	332.35	0.066553	-3.0668	0.036897	1.7728	0.36751	196.98	196.64	198.54	198.19	1
0.38156	847.8	332.61	-0.083447	-2.9168	-0.1131	1.9228	0.36832	197.13	196.79	198.69	198.34	1
0.38156	848.46	332.88	0.066553	-3.0668	0.036897	1.7728	0.36751	197.28	196.94	198.84	198.49	1
0.38156	849.12	333.14	-0.083447	-2.9168	-0.1131	1.9228	0.36832	197.43	197.09	198.99	198.64	1
0.38156	849.78	333.41	0.066553	-3.0668	0.036897	1.7728	0.36751	197.58	197.24	199.14	198.79	1
0.38156	850.44	333.68	-0.083447	-2.9168	-0.1131	1.9228	0.36832	197.73	197.39	199.29	198.94	1
0.38156	851.1	333.94	0.066553	-3.0668	0.036897	1.7728	0.36751	197.88	197.54	199.44	199.09	1
0.38156	851.77	334.21	-0.083447	-2.9168	-0.1131	1.9228	0.36832	198.03	197.69	199.59	199.24	1
0.38156	852.43	334.47	0.066553	-3.0668	0.036897	1.7728	0.36751	198.18	197.84	199.74	199.39	1
0.38156	853.09	334.74	-0.083447	-2.9168	-0.1131	1.9228	0.36832	198.33	197.99	199.89	199.54	1
0.38156	853.75	335	0.066553	-3.0668	0.036897	1.7728	0.36751	198.48	198.14	200.04	199.69	1
0.38156	854.41	335.27	-0.083447	-2.9168	-0.1131	1.9228	0.36832	198.63	198.29	200.19	199.84	1
0.38156	855.07	335.53	0.066553	-3.0668	0.036897	1.7728	0.36751	198.78	198.44	200.34	199.99	1
0.38156	855.73	335.8	-0.083447	-2.9168	-0.1131	1.9228	0.36832	198.93	198.59	200.49	200.14	1
0.38156	856.39	336.06	0.066553	-3.0668	0.036897	1.7728	0.36751	199.08	198.74	200.64	200.29	1
0.38156	857.06	336.33	-0.083447	-2.9168	-0.1131	1.9228	0.36832	199.23	198.89	200.79	200.44	1
0.38156	857.72	336.59	0.066553	-3.0668	0.036897	1.7728	0.36751	199.38	199.04	200.94	200.59	1
0.38156	858.38	336.86	-0.083447	-2.9168	-0.1131	1.9228	0.36831	199.53	199.19	201.09	200.74	1
0.38156	859.04	337.12	0.066553	-3.0668	0.036897	1.7728	0.36751	199.68	199.34	201.24	200.89	1
0.38156	859.7	337.39	-0.083447	-2.9168	-0.1131	1.9228	0.36831	199.83	199.49	201.39	201.04	1
0.38156	860.36	337.66	0.066553	-3.0668	0.036897	1.7728	0.36751	199.98	199.64	201.54	201.19	1
0.38156	861.02	337.92	-0.083447	-2.9168	-0.1131	1.9228	0.36831	200.13	199.79	201.69	201.34	1
0.38156	861.68	338.19	0.066553	-3.0668	0.036897	1.7728	0.36751	200.28	199.94	201.84	201.49	1
0.38156	862.35	338.45	-0.083447	-2.9168	-0.1131	1.9228	0.36831	200.43	200.09	201.99	201.64	1
0.38156	863.01	338.72	0.066553	-3.0668	0.036897	1.7728	0.36751	200.58	200.24	202.14	201.79	1
0.38156	863.67	338.98	-0.083447	-2.9168	-0.1131	1.9228	0.36831	200.73	200.39	202.29	201.94	1
0.38156	864.33	339.25	0.066553	-3.0668	0.036897	1.7728	0.36751	200.88	200.54	202.44	202.09	1
0.38156	864.99	339.51	-0.083447	-2.9168	-0.1131	1.9228	0.36831	201.03	200.69	202.59	202.24	1
0.38156	865.65	339.78	0.066553	-3.0668	0.036897	1.7728	0.36751	201.18	200.84	202.74	202.39	1
0.38156	866.31	340.04	-0.083447	-2.9168	-0.1131	1.9228	0.36831	201.33	200.99	202.89	202.54	1
0.38156	866.97	340.31	0.066553	-3.0668	0.036897	1.7728	0.36751	201.48	201.14	203.04	202.69	1
0.38156	867.64	340.57	-0.083447	-2.9168	-0.1131	1.9228	0.36831	201.63	201.29	203.19	202.84	1
0.38156	868.3	340.84	0.066553	-3.0668	0.036897	1.7728	0.36751	201.78	201.44	203.34	202.99	1
0.38156	868.96	341.1	-0.083447	-2.9168	-0.1131	1.9228	0.36831	201.93	201.59	203.49	203.14	1
0.38156	869.62	341.37	0.066553	-3.0668	0.036897	1.7728	0.36751	202.08	201.74	203.64	203.29	1
0.38156	870.28	341.63	-0.083447	-2.9168	-0.1131	1.9228	0.36831	202.23	201.89	203.79	203.44	1
0.38156	870.94	341.9	0.066553	-3.0668	0.036897	1.7728	0.36751	202.38	202.04	203.94	203.59	1
0.38156	871.6	342.17	-0.083447	-2.9168	-0.1131	1.9228	0.36831	202.53	202.19	204.09	203.74	1
0.38156	872.26	342.43	0.066553	-3.0668	0.036897	1.7728	0.36751	202.68	202.34	204.24	203.89	1
0.38156	872.93	342.7	-0.083447	-2.9168	-0.1131	1.9228	0.36831	202.83	202.49	204.39	204.04	1
0.38156	873.59	342.96	0.066553	-3.0668	0.036897	1.7728	0.36751	202.98	202.64	204.54	204.19	1
0.38156	874.25	343.23	-0.083447	-2.9168	-0.1131	1.9228	0.36831	203.13	202.79	204.69	204.34	1
0.38156	874.91	343.49	0.066553	-3.0668	0.036897	1.7728	0.36751	203.28	202.94	204.84	204.49	1
0.38156	875.57	343.76	-0.083447	-2.9168	-0.1131	1.9228	0.36831	203.43	203.09	204.99	204.64	1
0.38156	876.23	344.02	0.066553	-3.0668	0.036897	1.7728	0.36751	203.58	203.24	205.14	204.79	1
0.38156	876.89	344.29	-0.083447	-2.9168	-0.1131	1.9228	0.36831	203.73	203.39	205.29	204.94	1
0.38156	877.55	344.55	0.066553	-3.0668	0.036897	1.7728	0.36751	203.88	203.54	205.44	205.09	1
0.38156	878.22	344.82	-0.083447	-2.9168	-0.1131	1.9228	0.36831	204.03	203.69	205.59	205.24	1
0.38156	878.88	345.08	0.066553	-3.0668	0.036897	1.7728	0.36751	204.18	203.84	205.74	205.39	1
0.38156	879.54	345.35	-0.083447	-2.9168	-0.1131	1.9228	0.36831	204.33	203.99	205.89	205.54	1
0.38156	880.2	345.61	0.066553	-3.0668	0.036897	1.7728	0.36751	204.48	204.14	206.04	205.69	1
0.38156	880.86	345.88	-0.083447	-2.9168	-0.1131	1.9228	0.36831	204.63	204.29	206.19	205.84	1
0.38156	881.52	346.15	0.066553	-3.0668	0.036897	1.7728	0.36751	204.78	204.44	206.34	205.99	1
0.38156	882.18	346.41	-0.083447	-2.9168	-0.1131	1.9228	0.36831	204.93	204.59	206.49	206.14	1
0.38156	882.84	346.68	0.066553	-3.0668	0.036897	1.7728	0.36751	205.08	204.74	206.64	206.29	1
0.38156	883.51	346.94	-0.083447	-2.9168	-0.1131	1.9228	0.36831	205.23	204.89	206.79	206.44	1
0.38156	884.17	347.21	0.066553	-3.0668	0.036897	1.7728	0.36751	205.38	205.04	206.94	206.59	1
0.38156	884.83	347.47	-0.083447	-2.9168	-0.1131	1.9228	0.36831	205.53	205.19	207.09	206.74	1
0.38156	885.49	347.74	0.066553	-3.0668	0.036897	1.7728	0.36751	205.68	205.34	207.24	206.89	1
0.38156	886.15	348	-0.083447	-2.9168	-0.1131	1.9228	0.36831	205.83	205.49	207.39	207.04	1
0.38156	886.81	348.27	0.066553	-3.0668	0.036897	1.7728	0.36751	205.98	205.64	207.54	207.19	1
0.38156	887.47	348.53	-0.083447	-2.9168	-0.1131	1.9228	0.36831	206.13	205.79	207.69	207.34	1
0.38156	888.13	348.8	0.066553	-3.0668	0.036897	1.7728	0.36751	206.28	205.94	207.84	207.49	1
0.38156	888.8	349.06	-0.083447	-2.9168	-0.1131	1.9228	0.36831	206.43	206.09	207.99	207.64	1
0.38156	889.46	349.33	0.066553	-3.0668	0.036897	1.7728	0.36751	206.58	206.24	208.14	207.79	1
0.38156	890.12	349.59	-0.083447	-2.9168	-0.1131	1.9228	0.36831	206.73	206.39	208.29	207.94	1
0.38156	890.78	349.86	0.066553	-3.0668	0.036897	1.7728	0.36751	206.88	206.54	208.44	208.09	1
0.38156	891.44	350.12	-0.083447	-2.9168	-0.1131	1.9228	0.36831	207.03	206.69	208.59	208.24	1
0.38156	892.1	350.39	0.066553	-3.0668	0.036897	1.7728	0.36751	207.18	206.84	208.74	208.39	1
0.38156	892.76	350.66	-0.083447	-2.9168	-0.1131	1.9228	0.36831	207.33	206.99	208.89	208.54	1
0.38156	893.42	350.92	0.066553	-3.0668	0.036897	1.7728	0.36751	207.48	207.14	209.04	208.69	1
0.38156	894.09	351.19	-0.083447	-2.9168	-0.1131	1.9228	0.36831	207.63	207.29	209.19	208.84	1
0.38156	894.75	351.45	0.066553	-3.0668	0.036897	1.7728	0.36751	207.78	207.44	209.34	208.99	1
0.38156	895.41	351.72	-0.083447	-2.9168	-0.1131	1.9228	0.36831	207.93	207.59	209.49	209.14	1
0.38156	896.07	351.98	0.066553	-3.0668	0.036897	1.7728	0.36751	208.08	207.74	209.64	209.29	1
0.38156	896.73	352.25	-0.083447	-2.9168	-0.1131	1.9228	0.36831	208.23	207.89	209.79	209.44	1
0.38156	897.39	352.51	0.066553	-3.0668	0.036897	1.7728	0.36751	208.38	208.04	209.94	209.59	1
0.38156	898.05	352.78	-0.083447	-2.9168	-0.1131	1.9228	0.36831	208.53	208.19	210.09	209.74	1
0.38156	898.71	353.04	0.066553	-3.0668	0.036897	1.7728	0.36751	208.68	208.34	210.24	209.89	1
0.38156	899.38	353.31	-0.083447	-2.9168	-0.1131	1.9228	0.36831	208.83	208.49	210.39	210.04	1
0.38156	900.04	353.57	0.066553	-3.0668	0.036897	1.7728	0.36751	208.98	208.64	210.54	210.19	1
0.38156	900.7	353.84	-0.083447	-2.9168	-0.1131	1.9228	0.36831	209.13	208.79	210.69	210.34	1
0.38156	901.36	354.1	0.066553	-3.0668	0.036897	1.7728	0.36751	209.28	208.94	210.84	210.49	1
0.38156	902.02	354.37	-0.083447	-2.9168	-0.1131	1.9228	0.36831	209.43	209.09	210.99	210.64	1
0.38156	902.68	354.64	0.066553	-3.0668	0.036897	1.7728	0.36751	209.58	209.24	211.14	210.79	1
0.38156	903.34	354.9	-0.083447	-2.9168	-0.1131	1.9228	0.36831	209.73	209.39	211.29	210.94	1
0.38156	904	355.17	0.066553	-3.0668	0.036897	1.7728	0.36751	209.88	209.54	211.44	211.09	1
0.38156	904.67	355.43	-0.083447	-2.9168	-0.1131	1.9228	0.36831	210.03	209.69	211.59	211.24	1
0.38156	905.33	355.7	0.066553	-3.0668	0.036897	1.7728	0.36751	210.18	209.84	211.74	211.39	1
0.38156	905.99	355.96	-0.083447	-2.9168	-0.1131	1.9228	0.36831	210.33	209.99	211.89	211.54	1
0.38156	906.65	356.23	0.066553	-3.0668	0.036897	1.7728	0.36751	210.48	210.14	212.04	211.69	1
0.38156	907.31	356.49	-0.083447	-2.9168	-0.1131	1.9228	0.36831	210.63	210.29	212.19	211.84	1
0.38156	907.97	356.76	0.066553	-3.0668	0.036897	1.7728	0.36751	210.78	210.44	212.34	211.99	1
0.38156	908.63	357.02	-0.083447	-2.9168	-0.1131	1.9228	0.36831	210.93	210.59	212.49	212.14	1
0.38156	909.29	357.29	0.066553	-3.0668	0.036897	1.7728	0.36751	211.08	210.74	212.64	212.29	1
0.38156	909.96	357.55	-0.083447	-2.9168	-0.1131	1.9228	0.36831	211.23	210.89	212.79	212.44	1
0.38156	910.62	357.82	0.066553	-3.0668	0.036897	1.7728	0.36751	211.38	211.04	212.94	212.59	1
0.38156	911.28	358.08	-0.083447	-2.9168	-0.1131	1.9228	0.36831	211.53	211.19	213.09	212.74	1
0.38156	911.94	358.35	0.066553	-3.0668	0.036897	1.7728	0.36751	211.68	211.34	213.24	212.89	1
0.38156	912.6	358.61	-0.083447	-2.9168	-0.1131	1.9228	0.36831	211.83	211.49	213.39	213.04	1
0.38156	913.26	358.88	0.066553	-3.0668	0.036897	1.7728	0.36751	211.98	211.64	213.54	213.19	1
0.38156	913.92	359.15	-0.083447	-2.9168	-0.1131	1.9228	0.36831	212.13	211.79	213.69	213.34	1
0.38156	914.58	359.41	0.066553	-3.0668	0.036897	1.7728	0.36751	212.28	211.94	213.84	213.49	1
0.38156	915.25	359.68	-0.083447	-2.9168	-0.1131	1.9228	0.36831	212.43	212.09	213.99	213.64	1
0.38156	915.91	359.94	0.066553	-3.0668	0.036897	1.7728	0.36751	212.58	212.24	214.14	213.79	1
0.38156	916.57	360.21	-0.083447	-2.9168	-0.1131	1.9228	0.36831	212.73	212.39	214.29	213.94	1
0.38156	917.23	360.47	0.066553	-3.0668	0.036897	1.7728	0.36751	212.88	212.54	214.44	214.09	1
0.38156	917.89	360.74	-0.083447	-2.9168	-0.1131	1.9228	0.36831	213.03	212.69	214.59	214.24	1
0.38156	918.55	361	0.066553	-3.0668	0.036897	1.7728	0.36751	213.18	212.84	214.74	214.39	1
0.38156	919.21	361.27	-0.083447	-2.9168	-0.1131	1.9228	0.36831	213.33	212.99	214.89	214.54	1
0.38156	919.88	361.53	0.066553	-3.0668	0.036897	1.7728	0.36751	213.48	213.14	215.04	214.69	1
0.38156	920.54	361.8	-0.083447	-2.9168	-0.1131	1.9228	0.36831	213.63	213.29	215.19	214.84	1
0.38156	921.2	362.06	0.066553	-3.0668	0.036897	1.7728	0.36751	213.78	213.44	215.34	214.99	1
0.38156	921.86	362.33	-0.083447	-2.9168	-0.1131	1.9228	0.36831	213.93	213.59	215.49	215.14	1
0.38156	922.52	362.59	0.066553	-3.0668	0.036897	1.7728	0.36751	214.08	213.74	215.64	215.29	1
0.38156	923.18	362.86	-0.083447	-2.9168	-0.1131	1.9228	0.36831	214.23	213.89	215.79	215.44	1
0.38156	923.84	363.13	0.066553	-3.0668	0.036897	1.7728	0.36751	214.38	214.04	215.94	215.59	1
0.38156	924.5	363.39	-0.083447	-2.9168	-0.1131	1.9228	0.36831	214.53	214.19	216.09	215.74	1
0.38156	925.17	363.66	0.066553	-3.0668	0.036897	1.7728	0.36751	214.68	214.34	216.24	215.89	1
0.38156	925.83	363.92	-0.083447	-2.9168	-0.1131	1.9228	0.36831	214.83	214.49	216.39	216.04	1
0.38156	926.49	364.19	0.066553	-3.0668	0.036897	1.7728	0.36751	214.98	214.64	216.54	216.19	1
0.38156	927.15	364.45	-0.083447	-2.9168	-0.1131	1.9228	0.36831	215.13	214.79	216.69	216.34	1
0.38156	927.81	364.72	0.066553	-3.0668	0.036897	1.7728	0.36751	215.28	214.94	216.84	216.49	1
0.38156	928.47	364.98	-0.083447	-2.9168	-0.1131	1.9228	0.36831	215.43	215.09	216.99	216.64	1
0.38156	929.13	365.25	0.066553	-3.0668	0.036897	1.7728	0.36751	215.58	215.24	217.14	216.79	1
0.38156	929.79	365.51	-0.083447	-2.9168	-0.1131	1.9228	0.36831	215.73	215.39	217.29	216.94	1
0.38156	930.46	365.78	0.066553	-3.0668	0.036897	1.7728	0.36751	215.88	215.54	217.44	217.09	1
0.38156	931.12	366.04	-0.083447	-2.9168	-0.1131	1.9228	0.36831	216.03	215.69	217.59	217.24	1
0.38156	931.78	366.31	0.066553	-3.0668	0.036897	1.7728	0.36751	216.18	215.84	217.74	217.39	1
0.38156	932.44	366.57	-0.083447	-2.9168	-0.1131	1.9228	0.36831	216.33	215.99	217.89	217.54	1
0.38156	933.1	366.84	0.066553	-3.0668	0.036897	1.7728	0.36751	216.48	216.14	218.04	217.69	1
0.38156	933.76	367.1	-0.083447	-2.9168	-0.1131	1.9228	0.36831	216.63	216.29	218.19	217.84	1
0.38156	934.42	367.37	0.066553	-3.0668	0.036897	1.7728	0.36751	216.78	216.44	218.34	217.99	1
0.38156	935.08	367.64	-0.083447	-2.9168	-0.1131	1.9228	0.36831	216.93	216.59	218.49	218.14	1
0.38156	935.75	367.9	0.066553	-3.0668	0.036897	1.7728	0.36751	217.08	216.74	218.64	218.29	1
0.38156	936.41	368.17	-0.083447	-2.9168	-0.1131	1.9228	0.36831	217.23	216.89	218.79	218.44	1
0.38156	937.07	368.43	0.066553	-3.0668	0.036897	1.7728	0.36751	217.38	217.04	218.94	218.59	1
0.38156	937.73	368.7	-0.083447	-2.9168	-0.1131	1.9228	0.36831	217.53	217.19	219.09	218.74	1
0.38156	938.39	368.96	0.066553	-3.0668	0.036897	1.7728	0.36751	217.68	217.34	219.24	218.89	1
0.38156	939.05	369.23	-0.083447	-2.9168	-0.1131	1.9228	0.36831	217.83	217.49	219.39	219.04	1
0.38156	939.71	369.49	0.066553	-3.0668	0.036897	1.7728	0.36751	217.98	217.64	219.54	219.19	1
0.38156	940.37	369.76	-0.083447	-2.9168	-0.1131	1.9228	0.36831	218.13	217.79	219.69	219.34	1
0.38156	941.04	370.02	0.066553	-3.0668	0.036897	1.7728	0.36751	218.28	217.94	219.84	219.49	1
0.38156	941.7	370.29	-0.083447	-2.9168	-0.1131	1.9228	0.36831	218.43	218.09	219.99	219.64	1
0.38156	942.36	370.55	0.066553	-3.0668	0.036897	1.7728	0.36751	218.58	218.24	220.14	219.79	1
0.38156	943.02	370.82	-0.083447	-2.9168	-0.1131	1.9228	0.36831	218.73	218.39	220.29	219.94	1
0.38156	943.68	371.08	0.066553	-3.0668	0.036897	1.7728	0.36751	218.88	218.54	220.44	220.09	1
0.38156	944.34	371.35	-0.083447	-2.9168	-0.1131	1.9228	0.36831	219.03	218.69	220.59	220.24	1
0.38156	945	371.61	0.066553	-3.0668	0.036897	1.7728	0.36751	219.18	218.84	220.74	220.39	1
0.38156	945.66	371.88	-0.083447	-2.9168	-0.1131	1.9228	0.36831	219.33	218.99	220.89	220.54	1
0.38156	946.33	372.15	0.066553	-3.0668	0.036897	1.7728	0.36751	219.48	219.14	221.04	220.69	1
0.38156	946.99	372.41	-0.083447	-2.9168	-0.1131	1.9228	0.36831	219.63	219.29	221.19	220.84	1
0.38156	947.65	372.68	0.066553	-3.0668	0.036897	1.7728	0.36751	219.78	219.44	221.34	220.99	1
0.38156	948.31	372.94	-0.083447	-2.9168	-0.1131	1.9228	0.36831	219.93	219.59	221.49	221.14	1
0.38156	948.97	373.21	0.066553	-3.0668	0.036897	1.7728	0.36751	220.08	219.74	221.64	221.29	1
0.38156	949.63	373.47	-0.083447	-2.9168	-0.1131	1.9228	0.36831	220.23	219.89	221.79	221.44	1
0.38156	950.29	373.74	0.066553	-3.0668	0.036897	1.7728	0.36751	220.38	220.04	221.94	221.59	1
0.38156	950.95	374	-0.083447	-2.9168	-0.1131	1.9228	0.36831	220.53	220.19	222.09	221.74	1
0.38156	951.62	374.27	0.066553	-3.0668	0.036897	1.7728	0.36751	220.68	220.34	222.24	221.89	1
0.38156	952.28	374.53	-0.083447	-2.9168	-0.1131	1.9228	0.36831	220.83	220.49	222.39	222.04	1
0.38156	952.94	374.8	0.066553	-3.0668	0.036897	1.7728	0.36751	220.98	220.64	222.54	222.19	1
0.38156	953.6	375.06	-0.083447	-2.9168	-0.1131	1.9228	0.36831	221.13	220.79	222.69	222.34	1
0.38156	954.26	375.33	0.066553	-3.0668	0.036897	1.7728	0.36751	221.28	220.94	222.84	222.49	1
0.38156	954.92	375.59	-0.083447	-2.9168	-0.1131	1.9228	0.36831	221.43	221.09	222.99	222.64	1
0.38156	955.58	375.86	0.066553	-3.0668	0.036897	1.7728	0.36751	221.58	221.24	223.14	222.79	1
0.38156	956.24	376.13	-0.083447	-2.9168	-0.1131	1.9228	0.36831	221.73	221.39	223.29	222.94	1
0.38156	956.91	376.39	0.066553	-3.0668	0.036897	1.7728	0.36751	221.88	221.54	223.44	223.09	1
0.38156	957.57	376.66	-0.083447	-2.9168	-0.1131	1.9228	0.36831	222.03	221.69	223.59	223.24	1
0.38156	958.23	376.92	0.066553	-3.0668	0.036897	1.7728	0.36751	222.18	221.84	223.74	223.39	1
0.38156	958.89	377.19	-0.083447	-2.9168	-0.1131	1.9228	0.36831	222.33	221.99	223.89	223.54	1
0.38156	959.55	377.45	0.066553	-3.0668	0.036897	1.7728	0.36751	222.48	222.14	224.04	223.69	1
0.38156	960.21	377.72	-0.083447	-2.9168	-0.1131	1.9228	0.36831	222.63	222.29	224.19	223.84	1
0.38156	960.87	377.98	0.066553	-3.0668	0.036897	1.7728	0.36751	222.78	222.44	224.34	223.99	1
0.38156	961.53	378.25	-0.083447	-2.9168	-0.1131	1.9228	0.36831	222.93	222.59	224.49	224.14	1
0.38156	962.2	378.51	0.066553	-3.0668	0.036897	1.7728	0.36751	223.08	222.74	224.64	224.29	1
0.38156	962.86	378.78	-0.083447	-2.9168	-0.1131	1.9228	0.36831	223.23	222.89	224.79	224.44	1
0.38156	963.52	379.04	0.066553	-3.0668	0.036897	1.7728	0.36751	223.38	223.04	224.94	224.59	1
0.38156	964.18	379.31	-0.083447	-2.9168	-0.1131	1.9228	0.36831	223.53	223.19	225.09	224.74	1
0.38156	964.84	379.57	0.066553	-3.0668	0.036897	1.7728	0.36751	223.68	223.34	225.24	224.89	1
0.38156	965.5	379.84	-0.083447	-2.9168	-0.1131	1.9228	0.36831	223.83	223.49	225.39	225.04	1
0.38156	966.16	380.1	0.066553	-3.0668	0.036897	1.7728	0.36751	223.98	223.64	225.54	225.19	1
0.38156	966.82	380.37	-0.083447	-2.9168	-0.1131	1.9228	0.36831	224.13	223.79	225.69	225.34	1
0.38156	967.49	380.64	0.066553	-3.0668	0.036897	1.7728	0.36751	224.28	223.94	225.84	225.49	1
0.38156	968.15	380.9	-0.083447	-2.9168	-0.1131	1.9228	0.36831	224.43	224.09	225.99	225.64	1
0.38156	968.81	381.17	0.066553	-3.0668	0.036897	1.7728	0.36751	224.58	224.24	226.14	225.79	1
0.38156	969.47	381.43	-0.083447	-2.9168	-0.1131	1.9228	0.36831	224.73	224.39	226.29	225.94	1
0.38156	970.13	381.7	0.066553	-3.0668	0.036897	1.7728	0.36751	224.88	224.54	226.44	226.09	1
0.38156	970.79	381.96	-0.083447	-2.9168	-0.1131	1.9228	0.36831	225.03	224.69	226.59	226.24	1
0.38156	971.45	382.23	0.066553	-3.0668	0.036897	1.7728	0.36751	225.18	224.84	226.74	226.39	1
0.38156	972.11	382.49	-0.083447	-2.9168	-0.1131	1.9228	0.36831	225.33	224.99	226.89	226.54	1
0.38156	972.78	382.76	0.066553	-3.0668	0.036897	1.7728	0.36751	225.48	225.14	227.04	226.69	1
0.38156	973.44	383.02	-0.083447	-2.9168	-0.1131	1.9228	0.36831	225.63	225.29	227.19	226.84	1
0.38156	974.1	383.29	0.066553	-3.0668	0.036897	1.7728	0.36751	225.78	225.44	227.34	226.99	1
0.38156	974.76	383.55	-0.083447	-2.9168	-0.1131	1.9228	0.36831	225.93	225.59	227.49	227.14	1
0.38156	975.42	383.82	0.066553	-3.0668	0.036897	1.7728	0.36751	226.08	225.74	227.64	227.29	1
0.38156	976.08	384.08	-0.083447	-2.9168	-0.1131	1.9228	0.36831	226.23	225.89	227.79	227.44	1
0.38156	976.74	384.35	0.066553	-3.0668	0.036897	1.7728	0.36751	226.38	226.04	227.94	227.59	1
0.38156	977.4	384.62	-0.083447	-2.9168	-0.1131	1.9228	0.36831	226.53	226.19	228.09	227.74	1
0.38156	978.07	384.88	0.066553	-3.0668	0.036897	1.7728	0.36751	226.68	226.34	228.24	227.89	1
0.38156	978.73	385.15	-0.083447	-2.9168	-0.1131	1.9228	0.36831	226.83	226.49	228.39	228.04	1
0.38156	979.39	385.41	0.066553	-3.0668	0.036897	1.7728	0.36751	226.98	226.64	228.54	228.19	1
0.38156	980.05	385.68	-0.083447	-2.9168	-0.1131	1.9228	0.36831	227.13	226.79	228.69	228.34	1
0.38156	980.71	385.94	0.066553	-3.0668	0.036897	1.7728	0.36751	227.28	226.94	228.84	228.49	1
0.38156	981.37	386.21	-0.083447	-2.9168	-0.1131	1.9228	0.36831	227.43	227.09	228.99	228.64	1
0.38156	982.03	386.47	0.066553	-3.0668	0.036897	1.7728	0.36751	227.58	227.24	229.14	228.79	1
0.38156	982.69	386.74	-0.083447	-2.9168	-0.1131	1.9228	0.36831	227.73	227.39	229.29	228.94	1
0.38156	983.36	387	0.066553	-3.0668	0.036897	1.7728	0.36751	227.88	227.54	229.44	229.09	1
0.38156	984.02	387.27	-0.083447	-2.9168	-0.1131	1.9228	0.36831	228.03	227.69	229.59	229.24	1
0.38156	984.68	387.53	0.066553	-3.0668	0.036897	1.7728	0.36751	228.18	227.84	229.74	229.39	1
0.38156	985.34	387.8	-0.083447	-2.9168	-0.1131	1.9228	0.36831	228.33	227.99	229.89	229.54	1
0.38156	986	388.06	0.066553	-3.0668	0.036897	1.7728	0.36751	228.48	228.14	230.04	229.69	1
0.38156	986.66	388.33	-0.083447	-2.9168	-0.1131	1.9228	0.36831	228.63	228.29	230.19	229.84	1
0.38156	987.32	388.59	0.066553	-3.0668	0.036897	1.7728	0.36751	228.78	228.44	230.34	229.99	1
0.38156	987.98	388.86	-0.083447	-2.9168	-0.1131	1.9228	0.36831	228.93	228.59	230.49	230.14	1
0.38156	988.65	389.13	0.066553	-3.0668	0.036897	1.7728	0.36751	229.08	228.74	230.64	230.29	1
0.38156	989.31	389.39	-0.083447	-2.9168	-0.1131	1.9228	0.36831	229.23	228.89	230.79	230.44	1
0.38156	989.97	389.66	0.066553	-3.0668	0.036897	1.7728	0.36751	229.38	229.04	230.94	230.59	1
0.38156	990.63	389.92	-0.083447	-2.9168	-0.1131	1.9228	0.36831	229.53	229.19	231.09	230.74	1
0.38156	991.29	390.19	0.066553	-3.0668	0.036897	1.7728	0.36751	229.68	229.34	231.24	230.89	1
0.38156	991.95	390.45	-0.083447	-2.9168	-0.1131	1.9228	0.36831	229.83	229.49	231.39	231.04	1
0.38156	992.61	390.72	0.066553	-3.0668	0.036897	1.7728	0.36751	229.98	229.64	231.54	231.19	1
0.38156	993.27	390.98	-0.083447	-2.9168	-0.1131	1.9228	0.36831	230.13	229.79	231.69	231.34	1
0.38156	993.94	391.25	0.066553	-3.0668	0.036897	1.7728	0.36751	230.28	229.94	231.84	231.49	1
0.38156	994.6	391.51	-0.083447	-2.9168	-0.1131	1.9228	0.36831	230.43	230.09	231.99	231.64	1
0.38156	995.26	391.78	0.066553	-3.0668	0.036897	1.7728	0.36751	230.58	230.24	232.14	231.79	1
0.38156	995.92	392.04	-0.083447	-2.9168	-0.1131	1.9228	0.36831	230.73	230.39	232.29	231.94	1
0.38156	996.58	392.31	0.066553	-3.0668	0.036897	1.7728	0.36751	230.88	230.54	232.44	232.09	0
0.38156	997.24	392.57	-0.083447	-2.9168	-0.1131	1.9228	0.36831	231.03	230.69	232.59	232.24	0
0.38156	997.9	392.84	0.066553	-3.0668	0.036897	1.7728	0.36751	231.18	230.84	232.74	232.39	0
0.38156	998.57	393.11	-0.083447	-2.9168	-0.1131	1.9228	0.36831	231.33	230.99	232.89	232.54	0
0.38156	999.23	393.37	0.066553	-3.0668	0.036897	1.7728	0.36751	231.48	231.14	233.04	232.69	0
0.38156	999.89	393.64	-0.083447	-2.9168	-0.1131	1.9228	0.36831	231.63	231.29	233.19	232.84	0
0.38156	1000.5	393.9	0.066553	-3.0668	0.036897	1.7728	0.36751	231.78	231.44	233.34	232.99	0
0.38156	1001.2	394.17	-0.083447	-2.9168	-0.1131	1.9228	0.36831	231.93	231.59	233.49	233.14	0
0.38156	1001.9	394.43	0.066553	-3.0668	0.036897	1.7728	0.36751	232.08	231.74	233.64	233.29	0
0.38156	1002.5	394.7	-0.083447	-2.9168	-0.1131	1.9228	0.36831	232.23	231.89	233.79	233.44	0
0.38156	1003.2	394.96	0.066553	-3.0668	0.036897	1.7728	0.36751	232.38	232.04	233.94	233.59	0
0.38156	1003.9	395.23	-0.083447	-2.9168	-0.1131	1.9228	0.36831	232.53	232.19	234.09	233.74	0
0.38156	1004.5	395.49	0.066553	-3.0668	0.036897	1.7728	0.36751	232.68	232.34	234.24	233.89	0
0.38156	1005.2	395.76	-0.083447	-2.9168	-0.1131	1.9228	0.36831	232.83	232.49	234.39	234.04	0
0.38156	1005.8	396.02	0.066553	-3.0668	0.036897	1.7728	0.36751	232.98	232.64	234.54	234.19	0
0.38156	1006.5	396.29	-0.083447	-2.9168	-0.1131	1.9228	0.36831	233.13	232.79	234.69	234.34	0
0.38156	1007.2	396.55	0.066553	-3.0668	0.036897	1.7728	0.36751	233.28	232.94	234.84	234.49	0
0.38156	1007.8	396.82	-0.083447	-2.9168	-0.1131	1.9228	0.36831	233.43	233.09	234.99	234.64	0
0.38156	1008.5	397.08	0.066553	-3.0668	0.036897	1.7728	0.36751	233.58	233.24	235.14	234.79	0
0.38156	1009.1	397.35	-0.083447	-2.9168	-0.1131	1.9228	0.36831	233.73	233.39	235.29	234.94	0
0.38156	1009.8	397.62	0.066553	-3.0668	0.036897	1.7728	0.36751	233.88	233.54	235.44	235.09	0
0.38156	1010.5	397.88	-0.083447	-2.9168	-0.1131	1.9228	0.36831	234.03	233.69	235.59	235.24	0
0.38156	1011.1	398.15	0.066553	-3.0668	0.036897	1.7728	0.36751	234.18	233.84	235.74	235.39	0
0.38156	1011.8	398.41	-0.083447	-2.9168	-0.1131	1.9228	0.36831	234.33	233.99	235.89	235.54	0
0.38156	1012.5	398.68	0.066553	-3.0668	0.036897	1.7728	0.36751	234.48	234.14	236.04	235.69	0
0.38156	1013.1	398.94	-0.083447	-2.9168	-0.1131	1.9228	0.36831	234.63	234.29	236.19	235.84	0
0.38156	1013.8	399.21	0.066553	-3.0668	0.036897	1.7728	0.36751	234.78	234.44	236.34	235.99	0
0.38156	1014.4	399.47	-0.083447	-2.9168	-0.1131	1.9228	0.36831	234.93	234.59	236.49	236.14	0
0.38156	1015.1	399.74	0.066553	-3.0668	0.036897	1.7728	0.36751	235.08	234.74	236.64	236.29	0
0.38156	1015.8	400	-0.083447	-2.9168	-0.1131	1.9228	0.36831	235.23	234.89	236.79	236.44	0
0.38156	1016.4	400.27	0.066553	-3.0668	0.036897	1.7728	0.36751	235.38	235.04	236.94	236.59	0
0.38156	1017.1	400.53	-0.083447	-2.9168	-0.1131	1.9228	0.36831	235.53	235.19	237.09	236.74	0
0.38156	1017.7	400.8	0.066553	-3.0668	0.036897	1.7728	0.36751	235.68	235.34	237.24	236.89	0
0.38156	1018.4	401.06	-0.083447	-2.9168	-0.1131	1.9228	0.36831	235.83	235.49	237.39	237.04	0
0.38156	1019.1	401.33	0.066553	-3.0668	0.036897	1.7728	0.36751	235.98	235.64	237.54	237.19	0
0.38156	1019.7	401.6	-0.083447	-2.9168	-0.1131	1.9228	0.36831	236.13	235.79	237.69	237.34	0
0.38156	1020.4	401.86	0.066553	-3.0668	0.036897	1.7728	0.36751	236.28	235.94	237.84	237.49	0
0.38156	1021	402.13	-0.083447	-2.9168	-0.1131	1.9228	0.36831	236.43	236.09	237.99	237.64	0
0.38156	1021.7	402.39	0.066553	-3.0668	0.036897	1.7728	0.36751	236.58	236.24	238.14	237.79	0
0.38156	1022.4	402.66	-0.083447	-2.9168	-0.1131	1.9228	0.36831	236.73	236.39	238.29	237.94	0
0.38156	1023	402.92	0.066553	-3.0668	0.036897	1.7728	0.36751	236.88	236.54	238.44	238.09	0
0.38156	1023.7	403.19	-0.083447	-2.9168	-0.1131	1.9228	0.36831	237.03	236.69	238.59	238.24	0
0.38156	1024.4	403.45	0.066553	-3.0668	0.036897	1.7728	0.36751	237.18	236.84	238.74	238.39	0
0.38156	1025	403.72	-0.083447	-2.9168	-0.1131	1.9228	0.36831	237.33	236.99	238.89	238.54	0
0.38156	1025.7	403.98	0.066553	-3.0668	0.036897	1.7728	0.36751	237.48	237.14	239.04	238.69	0
0.38156	1026.3	404.25	-0.083447	-2.9168	-0.1131	1.9228	0.36831	237.63	237.29	239.19	238.84	0
0.38156	1027	404.51	0.066553	-3.0668	0.036897	1.7728	0.36751	237.78	237.44	239.34	238.99	0
0.38156	1027.7	404.78	-0.083447	-2.9168	-0.1131	1.9228	0.36831	237.93	237.59	239.49	239.14	0
0.38156	1028.3	405.04	0.066553	-3.0668	0.036897	1.7728	0.36751	238.08	237.74	239.64	239.29	0
0.38156	1029	405.31	-0.083447	-2.9168	-0.1131	1.9228	0.36831	238.23	237.89	239.79	239.44	0
0.38156	1029.6	405.57	0.066553	-3.0668	0.036897	1.7728	0.36751	238.38	238.04	239.94	239.59	0
0.38156	1030.3	405.84	-0.083447	-2.9168	-0.1131	1.9228	0.36831	238.53	238.19	240.09	239.74	0
0.38156	1031	406.11	0.066553	-3.0668	0.036897	1.7728	0.36751	238.68	238.34	240.24	239.89	0
0.38156	1031.6	406.37	-0.083447	-2.9168	-0.1131	1.9228	0.36831	238.83	238.49	240.39	240.04	0
0.38156	1032.3	406.64	0.066553	-3.0668	0.036897	1.7728	0.36751	238.98	238.64	240.54	240.19	0
0.38156	1033	406.9	-0.083447	-2.9168	-0.1131	1.9228	0.36831	239.13	238.79	240.69	240.34	0
0.38156	1033.6	407.17	0.066553	-3.0668	0.036897	1.7728	0.36751	239.28	238.94	240.84	240.49	0
0.38156	1034.3	407.43	-0.083447	-2.9168	-0.1131	1.9228	0.36831	239.43	239.09	240.99	240.64	0
0.38156	1034.9	407.7	0.066553	-3.0668	0.036897	1.7728	0.36751	239.58	239.24	241.14	240.79	0
0.38156	1035.6	407.96	-0.083447	-2.9168	-0.1131	1.9228	0.36831	239.73	239.39	241.29	240.94	0
0.38156	1036.3	408.23	0.066553	-3.0668	0.036897	1.7728	0.36751	239.88	239.54	241.44	241.09	0
0.38156	1036.9	408.49	-0.083447	-2.9168	-0.1131	1.9228	0.36831	240.03	239.69	241.59	241.24	0
0.38156	1037.6	408.76	0.066553	-3.0668	0.036897	1.7728	0.36751	240.18	239.84	241.74	241.39	0
0.38156	1038.2	409.02	-0.083447	-2.9168	-0.1131	1.9228	0.36831	240.33	239.99	241.89	241.54	0
0.38156	1038.9	409.29	0.066553	-3.0668	0.036897	1.7728	0.36751	240.48	240.14	242.04	241.69	0
0.38156	1039.6	409.55	-0.083447	-2.9168	-0.1131	1.9228	0.36831	240.63	240.29	242.19	241.84	0
0.38156	1040.2	409.82	0.066553	-3.0668	0.036897	1.7728	0.36751	240.78	240.44	242.34	241.99	0
0.38156	1040.9	410.09	-0.083447	-2.9168	-0.1131	1.9228	0.36831	240.93	240.59	242.49	242.14	0
0.38156	1041.5	410.35	0.066553	-3.0668	0.036897	1.7728	0.36751	241.08	240.74	242.64	242.29	0
0.38156	1042.2	410.62	-0.083447	-2.9168	-0.1131	1.9228	0.36831	241.23	240.89	242.79	242.44	0
0.38156	1042.9	410.88	0.066553	-3.0668	0.036897	1.7728	0.36751	241.38	241.04	242.94	242.59	0
0.38156	1043.5	411.15	-0.083447	-2.9168	-0.1131	1.9228	0.36831	241.53	241.19	243.09	242.74	0
0.38156	1044.2	411.41	0.066553	-3.0668	0.036897	1.7728	0.36751	241.68	241.34	243.24	242.89	0
0.38156	1044.9	411.68	-0.083447	-2.9168	-0.1131	1.9228	0.36831	241.83	241.49	243.39	243.04	0
0.38156	1045.5	411.94	0.066553	-3.0668	0.036897	1.7728	0.36751	241.98	241.64	243.54	243.19	0
0.38156	1046.2	412.21	-0.083447	-2.9168	-0.1131	1.9228	0.36831	242.13	241.79	243.69	243.34	0
0.38156	1046.8	412.47	0.066553	-3.0668	0.036897	1.7728	0.36751	242.28	241.94	243.84	243.49	0
0.38156	1047.5	412.74	-0.083447	-2.9168	-0.1131	1.9228	0.36831	242.43	242.09	243.99	243.64	0
0.38156	1048.2	413	0.066553	-3.0668	0.036897	1.7728	0.36751	242.58	242.24	244.14	243.79	0
0.38156	1048.8	413.27	-0.083447	-2.9168	-0.1131	1.9228	0.36831	242.73	242.39	244.29	243.94	0
0.38156	1049.5	413.53	0.066553	-3.0668	0.036897	1.7728	0.36751	242.88	242.54	244.44	244.09	0
0.38156	1050.1	413.8	-0.083447	-2.9168	-0.1131	1.9228	0.36831	243.03	242.69	244.59	244.24	0
0.38156	1050.8	414.06	0.066553	-3.0668	0.036897	1.7728	0.36751	243.18	242.84	244.74	244.39	0
0.38156	1051.5	414.33	-0.083447	-2.9168	-0.1131	1.9228	0.36831	243.33	242.99	244.89	244.54	0
0.38156	1052.1	414.6	0.066553	-3.0668	0.036897	1.7728	0.36751	243.48	243.14	245.04	244.69	0
0.38156	1052.8	414.86	-0.083447	-2.9168	-0.1131	1.9228	0.36831	243.63	243.29	245.19	244.84	0
0.38156	1053.4	415.13	0.066553	-3.0668	0.036897	1.7728	0.36751	243.78	243.44	245.34	244.99	0
0.38156	1054.1	415.39	-0.083447	-2.9168	-0.1131	1.9228	0.36831	243.93	243.59	245.49	245.14	0
0.38156	1054.8	415.66	0.066553	-3.0668	0.036897	1.7728	0.36751	244.08	243.74	245.64	245.29	0
0.38156	1055.4	415.92	-0.083447	-2.9168	-0.1131	1.9228	0.36831	244.23	243.89	245.79	245.44	0
0.38156	1056.1	416.19	0.066553	-3.0668	0.036897	1.7728	0.36751	244.38	244.04	245.94	245.59	0
0.38156	1056.8	416.45	-0.083447	-2.9168	-0.1131	1.9228	0.36831	244.53	244.19	246.09	245.74	0
0.38156	1057.4	416.72	0.066553	-3.0668	0.036897	1.7728	0.36751	244.68	244.34	246.24	245.89	0
0.38156	1058.1	416.98	-0.083447	-2.9168	-0.1131	1.9228	0.36831	244.83	244.49	246.39	246.04	0
0.38156	1058.7	417.25	0.066553	-3.0668	0.036897	1.7728	0.36751	244.98	244.64	246.54	246.19	0
0.38156	1059.4	417.51	-0.083447	-2.9168	-0.1131	1.9228	0.36831	245.13	244.79	246.69	246.34	0
0.38156	1060.1	417.78	0.066553	-3.0668	0.036897	1.7728	0.36751	245.28	244.94	246.84	246.49	0
0.38156	1060.7	418.04	-0.083447	-2.9168	-0.1131	1.9228	0.36831	245.43	245.09	246.99	246.64	0
0.38156	1061.4	418.31	0.066553	-3.0668	0.036897	1.7728	0.36751	245.58	245.24	247.14	246.79	0
0.38156	1062	418.58	-0.083447	-2.9168	-0.1131	1.9228	0.36831	245.73	245.39	247.29	246.94	0
0.38156	1062.7	418.84	0.066553	-3.0668	0.036897	1.7728	0.36751	245.88	245.54	247.44	247.09	0
0.38156	1063.4	419.11	-0.083447	-2.9168	-0.1131	1.9228	0.36831	246.03	245.69	247.59	247.24	0
0.38156	1064	419.37	0.066553	-3.0668	0.036897	1.7728	0.36751	246.18	245.84	247.74	247.39	0
0.38156	1064.7	419.64	-0.083447	-2.9168	-0.1131	1.9228	0.36831	246.33	245.99	247.89	247.54	0
0.38156	1065.4	419.9	0.066553	-3.0668	0.036897	1.7728	0.36751	246.48	246.14	248.04	247.69	0
0.38156	1066	420.17	-0.083447	-2.9168	-0.1131	1.9228	0.36831	246.63	246.29	248.19	247.84	0
0.38156	1066.7	420.43	0.066553	-3.0668	0.036897	1.7728	0.36751	246.78	246.44	248.34	247.99	0
0.38156	1067.3	420.7	-0.083447	-2.9168	-0.1131	1.9228	0.36831	246.93	246.59	248.49	248.14	0
0.38156	1068	420.96	0.066553	-3.0668	0.036897	1.7728	0.36751	247.08	246.74	248.64	248.29	0
0.38156	1068.7	421.23	-0.083447	-2.9168	-0.1131	1.9228	0.36831	247.23	246.89	248.79	248.44	0
0.38156	1069.3	421.49	0.066553	-3.0668	0.036897	1.7728	0.36751	247.38	247.04	248.94	248.59	0
0.38156	1070	421.76	-0.083447	-2.9168	-0.1131	1.9228	0.36831	247.53	247.19	249.09	248.74	0
0.38156	1070.6	422.02	0.066553	-3.0668	0.036897	1.7728	0.36751	247.68	247.34	249.24	248.89	0
0.38156	1071.3	422.29	-0.083447	-2.9168	-0.1131	1.9228	0.36831	247.83	247.49	249.39	249.04	0
0.38156	1072	422.55	0.066553	-3.0668	0.036897	1.7728	0.36751	247.98	247.64	249.54	249.19	0
0.38156	1072.6	422.82	-0.083447	-2.9168	-0.1131	1.9228	0.36831	248.13	247.79	249.69	249.34	0
0.38156	1073.3	423.09	0.066553	-3.0668	0.036897	1.7728	0.36751	248.28	247.94	249.84	249.49	0
0.38156	1073.9	423.35	-0.083447	-2.9168	-0.1131	1.9228	0.36831	248.43	248.09	249.99	249.64	0
0.38156	1074.6	423.62	0.066553	-3.0668	0.036897	1.7728	0.36751	248.58	248.24	250.14	249.79	0
0.38156	1075.3	423.88	-0.083447	-2.9168	-0.1131	1.9228	0.36831	248.73	248.39	250.29	249.94	0
0.38156	1075.9	424.15	0.066553	-3.0668	0.036897	1.7728	0.36751	248.88	248.54	250.44	250.09	0
0.38156	1076.6	424.41	-0.083447	-2.9168	-0.1131	1.9228	0.36831	249.03	248.69	250.59	250.24	0
0.38156	1077.3	424.68	0.066553	-3.0668	0.036897	1.7728	0.36751	249.18	248.84	250.74	250.39	0
0.38156	1077.9	424.94	-0.083447	-2.9168	-0.1131	1.9228	0.36831	249.33	248.99	250.89	250.54	0
0.38156	1078.6	425.21	0.066553	-3.0668	0.036897	1.7728	0.36751	249.48	249.14	251.04	250.69	0
0.38156	1079.2	425.47	-0.083447	-2.9168	-0.1131	1.9228	0.36831	249.63	249.29	251.19	250.84	0
0.38156	1079.9	425.74	0.066553	-3.0668	0.036897	1.7728	0.36751	249.78	249.44	251.34	250.99	0
0.38156	1080.6	426	-0.083447	-2.9168	-0.1131	1.9228	0.36831	249.93	249.59	251.49	251.14	0
0.38156	1081.2	426.27	0.066553	-3.0668	0.036897	1.7728	0.36751	250.08	249.74	251.64	251.29	0
0.38156	1081.9	426.53	-0.083447	-2.9168	-0.1131	1.9228	0.36831	250.23	249.89	251.79	251.44	0
0.38156	1082.5	426.8	0.066553	-3.0668	0.036897	1.7728	0.36751	250.38	250.04	251.94	251.59	0
0.38156	1083.2	427.07	-0.083447	-2.9168	-0.1131	1.9228	0.36831	250.53	250.19	252.09	251.74	0
0.38156	1083.9	427.33	0.066553	-3.0668	0.036897	1.7728	0.36751	250.68	250.34	252.24	251.89	0
0.38156	1084.5	427.6	-0.083447	-2.9168	-0.1131	1.9228	0.36831	250.83	250.49	252.39	252.04	0
0.38156	1085.2	427.86	0.066553	-3.0668	0.036897	1.7728	0.36751	250.98	250.64	252.54	252.19	0
0.38156	1085.9	428.13	-0.083447	-2.9168	-0.1131	1.9228	0.36831	251.13	250.79	252.69	252.34	0
0.38156	1086.5	428.39	0.066553	-3.0668	0.036897	1.7728	0.36751	251.28	250.94	252.84	252.49	0
0.38156	1087.2	428.66	-0.083447	-2.9168	-0.1131	1.9228	0.36831	251.43	251.09	252.99	252.64	0
0.38156	1087.8	428.92	0.066553	-3.0668	0.036897	1.7728	0.36751	251.58	251.24	253.14	252.79	0
0.38156	1088.5	429.19	-0.083447	-2.9168	-0.1131	1.9228	0.36831	251.73	251.39	253.29	252.94	0
0.38156	1089.2	429.45	0.066553	-3.0668	0.036897	1.7728	0.36751	251.88	251.54	253.44	253.09	0
0.38156	1089.8	429.72	-0.083447	-2.9168	-0.1131	1.9228	0.36831	252.03	251.69	253.59	253.24	0
0.38156	1090.5	429.98	0.066553	-3.0668	0.036897	1.7728	0.36751	252.18	251.84	253.74	253.39	0
0.38156	1091.1	430.25	-0.083447	-2.9168	-0.1131	1.9228	0.36831	252.33	251.99	253.89	253.54	0
0.38156	1091.8	430.51	0.066553	-3.0668	0.036897	1.7728	0.36751	252.48	252.14	254.04	253.69	0
0.38156	1092.5	430.78	-0.083447	-2.9168	-0.1131	1.9228	0.36831	252.63	252.29	254.19	253.84	0
0.38156	1093.1	431.04	0.066553	-3.0668	0.036897	1.7728	0.36751	252.78	252.44	254.34	253.99	0
0.38156	1093.8	431.31	-0.083447	-2.9168	-0.1131	1.9228	0.36831	252.93	252.59	254.49	254.14	0
0.38156	1094.4	431.58	0.066553	-3.0668	0.036897	1.7728	0.36751	253.08	252.74	254.64	254.29	0
0.38156	1095.1	431.84	-0.083447	-2.9168	-0.1131	1.9228	0.36831	253.23	252.89	254.79	254.44	0
0.38156	1095.8	432.11	0.066553	-3.0668	0.036897	1.7728	0.36751	253.38	253.04	254.94	254.59	0
0.38156	1096.4	432.37	-0.083447	-2.9168	-0.1131	1.9228	0.36831	253.53	253.19	255.09	254.74	0
0.38156	1097.1	432.64	0.066553	-3.0668	0.036897	1.7728	0.36751	253.68	253.34	255.24	254.89	0
0.38156	1097.8	432.9	-0.083447	-2.9168	-0.1131	1.9228	0.36831	253.83	253.49	255.39	255.04	0
0.38156	1098.4	433.17	0.066553	-3.0668	0.036897	1.7728	0.36751	253.98	253.64	255.54	255.19	0
0.38156	1099.1	433.43	-0.083447	-2.9168	-0.1131	1.9228	0.36831	254.13	253.79	255.69	255.34	0
0.38156	1099.7	433.7	0.066553	-3.0668	0.036897	1.7728	0.36751	254.28	253.94	255.84	255.49	0
0.38156	1100.4	433.96	-0.083447	-2.9168	-0.1131	1.9228	0.36831	254.43	254.09	255.99	255.64	0
0.38156	1101.1	434.23	0.066553	-3.0668	0.036897	1.7728	0.36751	254.58	254.24	256.14	255.79	0
0.38156	1101.7	434.49	-0.083447	-2.9168	-0.1131	1.9228	0.36831	254.73	254.39	256.29	255.94	0
0.38156	1102.4	434.76	0.066553	-3.0668	0.036897	1.7728	0.36751	254.88	254.54	256.44	256.09	0
0.38156	1103	435.02	-0.083447	-2.9168	-0.1131	1.9228	0.36831	255.03	254.69	256.59	256.24	0
0.38156	1103.7	435.29	0.066553	-3.0668	0.036897	1.7728	0.36751	255.18	254.84	256.74	256.39	0
0.38156	1104.4	435.56	-0.083447	-2.9168	-0.1131	1.9228	0.36831	255.33	254.99	256.89	256.54	0
0.38156	1105	435.82	0.066553	-3.0668	0.036897	1.7728	0.36751	255.48	255.14	257.04	256.69	0
0.38156	1105.7	436.09	-0.083447	-2.9168	-0.1131	1.9228	0.36831	255.63	255.29	257.19	256.84	0
0.38156	1106.4	436.35	0.066553	-3.0668	0.036897	1.7728	0.36751	255.78	255.44	257.34	256.99	0
0.38156	1107	436.62	-0.083447	-2.9168	-0.1131	1.9228	0.36831	255.93	255.59	257.49	257.14	0
0.38156	1107.7	436.88	0.066553	-3.0668	0.036897	1.7728	0.36751	256.08	255.74	257.64	257.29	0
0.38156	1108.3	437.15	-0.083447	-2.9168	-0.1131	1.9228	0.36831	256.23	255.89	257.79	257.44	0
0.38156	1109	437.41	0.066553	-3.0668	0.036897	1.7728	0.36751	256.38	256.04	257.94	257.59	0
0.38156	1109.7	437.68	-0.083447	-2.9168	-0.1131	1.9228	0.36831	256.53	256.19	258.09	257.74	0
0.38156	1110.3	437.94	0.066553	-3.0668	0.036897	1.7728	0.36751	256.68	256.34	258.24	257.89	0
0.38156	1111	438.21	-0.083447	-2.9168	-0.1131	1.9228	0.36831	256.83	256.49	258.39	258.04	0
0.38156	1111.6	438.47	0.066553	-3.0668	0.036897	1.7728	0.36751	256.98	256.64	258.54	258.19	0
0.38156	1112.3	438.74	-0.083447	-2.9168	-0.1131	1.9228	0.36831	257.13	256.79	258.69	258.34	0
0.38156	1113	439	0.066553	-3.0668	0.036897	1.7728	0.36751	257.28	256.94	258.84	258.49	0
0.38156	1113.6	439.27	-0.083447	-2.9168	-0.1131	1.9228	0.36831	257.43	257.09	258.99	258.64	0
0.38156	1114.3	439.53	0.066553	-3.0668	0.036897	1.7728	0.36751	257.58	257.24	259.14	258.79	0
0.38156	1114.9	439.8	-0.083447	-2.9168	-0.1131	1.9228	0.36831	257.73	257.39	259.29	258.94	0
0.38156	1115.6	440.07	0.066553	-3.0668	0.036897	1.7728	0.36751	257.88	257.54	259.44	259.09	0
0.38156	1116.3	440.33	-0.083447	-2.9168	-0.1131	1.9228	0.36831	258.03	257.69	259.59	259.24	0
0.38156	1116.9	440.6	0.066553	-3.0668	0.036897	1.7728	0.36751	258.18	257.84	259.74	259.39	0
0.38156	1117.6	440.86	-0.083447	-2.9168	-0.1131	1.9228	0.36831	258.33	257.99	259.89	259.54	0
0.38156	1118.3	441.13	0.066553	-3.0668	0.036897	1.7728	0.36751	258.48	258.14	260.04	259.69	0
0.38156	1118.9	441.39	-0.083447	-2.9168	-0.1131	1.9228	0.36831	258.63	258.29	260.19	259.84	0
0.38156	1119.6	441.66	0.066553	-3.0668	0.036897	1.7728	0.36751	258.78	258.44	260.34	259.99	0
0.38156	1120.2	441.92	-0.083447	-2.9168	-0.1131	1.9228	0.36831	258.93	258.59	260.49	260.14	0
0.38156	1120.9	442.19	0.066553	-3.0668	0.036897	1.7728	0.36751	259.08	258.74	260.64	260.29	0
0.38156	1121.6	442.45	-0.083447	-2.9168	-0.1131	1.9228	0.36831	259.23	258.89	260.79	260.44	0
0.38156	1122.2	442.72	0.066553	-3.0668	0.036897	1.7728	0.36751	259.38	259.04	260.94	260.59	0
0.38156	1122.9	442.98	-0.083447	-2.9168	-0.1131	1.9228	0.36831	259.53	259.19	261.09	260.74	0
0.38156	1123.5	443.25	0.066553	-3.0668	0.036897	1.7728	0.36751	259.68	259.34	261.24	260.89	0
0.38156	1124.2	443.51	-0.083447	-2.9168	-0.1131	1.9228	0.36831	259.83	259.49	261.39	261.04	0
0.38156	1124.9	443.78	0.066553	-3.0668	0.036897	1.7728	0.36751	259.98	259.64	261.54	261.19	0
0.38156	1125.5	444.05	-0.083447	-2.9168	-0.1131	1.9228	0.36831	260.13	259.79	261.69	261.34	0
0.38156	1126.2	444.31	0.066553	-3.0668	0.036897	1.7728	0.36751	260.28	259.94	261.84	261.49	0
0.38156	1126.8	444.58	-0.083447	-2.9168	-0.1131	1.9228	0.36831	260.43	260.09	261.99	261.64	0
0.38156	1127.5	444.84	0.066553	-3.0668	0.036897	1.7728	0.36751	260.58	260.24	262.14	261.79	0
0.38156	1128.2	445.11	-0.083447	-2.9168	-0.1131	1.9228	0.36831	260.73	260.39	262.29	261.94	0
0.38156	1128.8	445.37	0.066553	-3.0668	0.036897	1.7728	0.36751	260.88	260.54	262.44	262.09	0
0.38156	1129.5	445.64	-0.083447	-2.9168	-0.1131	1.9228	0.36831	261.03	260.69	262.59	262.24	0
0.38156	1130.2	445.9	0.066553	-3.0668	0.036897	1.7728	0.36751	261.18	260.84	262.74	262.39	0
0.38156	1130.8	446.17	-0.083447	-2.9168	-0.1131	1.9228	0.36831	261.33	260.99	262.89	262.54	0
0.38156	1131.5	446.43	0.066553	-3.0668	0.036897	1.7728	0.36751	261.48	261.14	263.04	262.69	0
0.38156	1132.1	446.7	-0.083447	-2.9168	-0.1131	1.9228	0.36831	261.63	261.29	263.19	262.84	0
0.38156	1132.8	446.96	0.066553	-3.0668	0.036897	1.7728	0.36751	261.78	261.44	263.34	262.99	0
0.38156	1133.5	447.23	-0.083447	-2.9168	-0.1131	1.9228	0.36831	261.93	261.59	263.49	263.14	0
0.38156	1134.1	447.49	0.066553	-3.0668	0.036897	1.7728	0.36751	262.08	261.74	263.64	263.29	0
0.38156	1134.8	447.76	-0.083447	-2.9168	-0.1131	1.9228	0.36831	262.23	261.89	263.79	263.44	0
0.38156	1135.4	448.02	0.066553	-3.0668	0.036897	1.7728	0.36751	262.38	262.04	263.94	263.59	0
0.38156	1136.1	448.29	-0.083447	-2.9168	-0.1131	1.9228	0.36831	262.53	262.19	264.09	263.74	0
0.38156	1136.8	448.56	0.066553	-3.0668	0.036897	1.7728	0.36751	262.68	262.34	264.24	263.89	0
0.38156	1137.4	448.82	-0.083447	-2.9168	-0.1131	1.9228	0.36831	262.83	262.49	264.39	264.04	0
0.38156	1138.1	449.09	0.066553	-3.0668	0.036897	1.7728	0.36751	262.98	262.64	264.54	264.19	0
0.38156	1138.8	449.35	-0.083447	-2.9168	-0.1131	1.9228	0.36831	263.13	262.79	264.69	264.34	0
0.38156	1139.4	449.62	0.066553	-3.0668	0.036897	1.7728	0.36751	263.28	262.94	264.84	264.49	0
0.38156	1140.1	449.88	-0.083447	-2.9168	-0.1131	1.9228	0.36831	263.43	263.09	264.99	264.64	0
0.38156	1140.7	450.15	0.066553	-3.0668	0.036897	1.7728	0.36751	263.58	263.24	265.14	264.79	0
0.38156	1141.4	450.41	-0.083447	-2.9168	-0.1131	1.9228	0.36831	263.73	263.39	265.29	264.94	0
0.38156	1142.1	450.68	0.066553	-3.0668	0.036897	1.7728	0.36751	263.88	263.54	265.44	265.09	0
0.38156	1142.7	450.94	-0.083447	-2.9168	-0.1131	1.9228	0.36831	264.03	263.69	265.59	265.24	0
0.38156	1143.4	451.21	0.066553	-3.0668	0.036897	1.7728	0.36751	264.18	263.84	265.74	265.39	0
0.38156	1144	451.47	-0.083447	-2.9168	-0.1131	1.9228	0.36831	264.33	263.99	265.89	265.54	0
0.38156	1144.7	451.74	0.066553	-3.0668	0.036897	1.7728	0.36751	264.48	264.14	266.04	265.69	0
0.38156	1145.4	452	-0.083447	-2.9168	-0.1131	1.9228	0.36831	264.63	264.29	266.19	265.84	0
0.38156	1146	452.27	0.066553	-3.0668	0.036897	1.7728	0.36751	264.78	264.44	266.34	265.99	0
0.38156	1146.7	452.54	-0.083447	-2.9168	-0.1131	1.9228	0.36831	264.93	264.59	266.49	266.14	0
0.38156	1147.3	452.8	0.066553	-3.0668	0.036897	1.7728	0.36751	265.08	264.74	266.64	266.29	0
0.38156	1148	453.07	-0.083447	-2.9168	-0.1131	1.9228	0.36831	265.23	264.89	266.79	266.44	0
0.38156	1148.7	453.33	0.066553	-3.0668	0.036897	1.7728	0.36751	265.38	265.04	266.94	266.59	0
0.38156	1149.3	453.6	-0.083447	-2.9168	-0.1131	1.9228	0.36831	265.53	265.19	267.09	266.74	0
0.38156	1150	453.86	0.066553	-3.0668	0.036897	1.7728	0.36751	265.68	265.34	267.24	266.89	0
0.38156	1150.7	454.13	-0.083447	-2.9168	-0.1131	1.9228	0.36831	265.83	265.49	267.39	267.04	0
0.38156	1151.3	454.39	0.066553	-3.0668	0.036897	1.7728	0.36751	265.98	265.64	267.54	267.19	0
0.38156	1152	454.66	-0.083447	-2.9168	-0.1131	1.9228	0.36831	266.13	265.79	267.69	267.34	0
0.38156	1152.6	454.92	0.066553	-3.0668	0.036897	1.7728	0.36751	266.28	265.94	267.84	267.49	0
0.38156	1153.3	455.19	-0.083447	-2.9168	-0.1131	1.9228	0.36831	266.43	266.09	267.99	267.64	0
0.38156	1154	455.45	0.066553	-3.0668	0.036897	1.7728	0.36751	266.58	266.24	268.14	267.79	0
0.38156	1154.6	455.72	-0.083447	-2.9168	-0.1131	1.9228	0.36831	266.73	266.39	268.29	267.94	0
0.38156	1155.3	455.98	0.066553	-3.0668	0.036897	1.7728	0.36751	266.88	266.54	268.44	268.09	0
0.38156	1155.9	456.25	-0.083447	-2.9168	-0.1131	1.9228	0.36831	267.03	266.69	268.59	268.24	0
0.38156	1156.6	456.51	0.066553	-3.0668	0.036897	1.7728	0.36751	267.18	266.84	268.74	268.39	0
0.38156	1157.3	456.78	-0.083447	-2.9168	-0.1131	1.9228	0.36831	267.33	266.99	268.89	268.54	0
0.38156	1157.9	457.05	0.066553	-3.0668	0.036897	1.7728	0.36751	267.48	267.14	269.04	268.69	0
0.38156	1158.6	457.31	-0.083447	-2.9168	-0.1131	1.9228	0.36831	267.63	267.29	269.19	268.84	0
0.38156	1159.3	457.58	0.066553	-3.0668	0.036897	1.7728	0.36751	267.78	267.44	269.34	268.99	0
0.38156	1159.9	457.84	-0.083447	-2.9168	-0.1131	1.9228	0.36831	267.93	267.59	269.49	269.14	0
0.38156	1160.6	458.11	0.066553	-3.0668	0.036897	1.7728	0.36751	268.08	267.74	269.64	269.29	0
0.38156	1161.2	458.37	-0.083447	-2.9168	-0.1131	1.9228	0.36831	268.23	267.89	269.79	269.44	0
0.38156	1161.9	458.64	0.066553	-3.0668	0.036897	1.7728	0.36751	268.38	268.04	269.94	269.59	0
0.38156	1162.6	458.9	-0.083447	-2.9168	-0.1131	1.9228	0.36831	268.53	268.19	270.09	269.74	0
0.38156	1163.2	459.17	0.066553	-3.0668	0.036897	1.7728	0.36751	268.68	268.34	270.24	269.89	0
0.38156	1163.9	459.43	-0.083447	-2.9168	-0.1131	1.9228	0.36831	268.83	268.49	270.39	270.04	0
0.38156	1164.5	459.7	0.066553	-3.0668	0.036897	1.7728	0.36751	268.98	268.64	270.54	270.19	0
0.38156	1165.2	459.96	-0.083447	-2.9168	-0.1131	1.9228	0.36831	269.13	268.79	270.69	270.34	0
0.38156	1165.9	460.23	0.066553	-3.0668	0.036897	1.7728	0.36751	269.28	268.94	270.84	270.49	0
0.38156	1166.5	460.49	-0.083447	-2.9168	-0.1131	1.9228	0.36831	269.43	269.09	270.99	270.64	0
0.38156	1167.2	460.76	0.066553	-3.0668	0.036897	1.7728	0.36751	269.58	269.24	271.14	270.79	0
0.38156	1167.8	461.03	-0.083447	-2.9168	-0.1131	1.9228	0.36831	269.73	269.39	271.29	270.94	0
0.38156	1168.5	461.29	0.066553	-3.0668	0.036897	1.7728	0.36751	269.88	269.54	271.44	271.09	0
0.38156	1169.2	461.56	-0.083447	-2.9168	-0.1131	1.9228	0.36831	270.03	269.69	271.59	271.24	0
0.38156	1169.8	461.82	0.066553	-3.0668	0.036897	1.7728	0.36751	270.18	269.84	271.74	271.39	0
