# Supplementary material for: Revised Control Barrier Function with Sensing of Threats from Relative Velocity Between Humans and Mobile Robots
Source: Sensors (Basel). 2025 Jun 27;25(13):4005. doi: 10.3390/s25134005 (PMC12251740; doi:10.3390/s25134005)
Supplement: Supplementary file 1 [file sensors-25-04005-s001.zip › code/Safety_control/support/ad.m]

function adV = ad(V)
% *** CHAPTER 8: DYNAMICS OF OPEN CHAINS ***
% Takes V: 6-vector spatial velocity.
% Returns adV: The corresponding 6x6 matrix.
% Used to calculate the Lie bracket [V1, V2] = [adV1]V2
% Example Input:
%  
% clear; clc;
% V = [1; 2; 3; 4; 5; 6];
% adV = ad(V)
% 
% Output:
% adV =
%     0    -3     2     0     0     0
%     3     0    -1     0     0     0
%    -2     1     0     0     0     0
%     0    -6     5     0    -3     2
%     6     0    -4     3     0    -1
%    -5     4     0    -2     1     0

omgmat = VecToso3(V(1: 3));
adV = [omgmat, zeros(3); VecToso3(V(4: 6)), omgmat];
end
