# Supplementary material for: Revised Control Barrier Function with Sensing of Threats from Relative Velocity Between Humans and Mobile Robots
Source: Sensors (Basel). 2025 Jun 27;25(13):4005. doi: 10.3390/s25134005 (PMC12251740; doi:10.3390/s25134005)
Supplement: Supplementary file 1 [file sensors-25-04005-s001.zip › code/Safety_control/support/Xerr CSV.csv]

0.30977	1.0756	-0.44548	0.14628	-0.22731	-0.15153
0.15952	1.094	-0.35004	0.27337	0.012167	-0.011198
0.15406	1.0836	-0.34403	0.27515	0.020883	-0.0060078
0.15679	1.0719	-0.34305	0.27337	0.016793	-0.0033281
0.1593	1.0604	-0.34194	0.27147	0.012867	-0.00089547
0.16098	1.0491	-0.34034	0.26979	0.01006	0.001583
0.16187	1.0381	-0.33829	0.26836	0.0083279	0.0042082
0.16206	1.0273	-0.33584	0.26722	0.0075722	0.0070412
0.16161	1.0168	-0.33305	0.26636	0.0077134	0.010122
0.16056	1.0064	-0.32995	0.26578	0.0086889	0.013476
0.15897	0.99623	-0.32657	0.26548	0.01045	0.017119
0.15686	0.98626	-0.32294	0.26545	0.012958	0.021057
0.15425	0.97646	-0.31907	0.26568	0.016183	0.025291
0.15117	0.96685	-0.31498	0.26615	0.020104	0.029816
0.14764	0.9574	-0.31069	0.26686	0.024701	0.034625
0.14366	0.94812	-0.30621	0.26778	0.029963	0.039705
0.13924	0.939	-0.30155	0.26891	0.035881	0.045043
0.13439	0.93004	-0.29671	0.27023	0.04245	0.050622
0.12912	0.92123	-0.2917	0.27171	0.049667	0.056426
0.12342	0.91257	-0.28653	0.27336	0.057531	0.062434
0.11729	0.90405	-0.28121	0.27514	0.066045	0.068627
0.11074	0.89567	-0.27573	0.27706	0.075212	0.074983
0.10376	0.88744	-0.2701	0.27908	0.085037	0.081483
0.096351	0.87934	-0.26432	0.28119	0.095527	0.088104
0.088504	0.87137	-0.2584	0.28339	0.10669	0.094825
0.080215	0.86353	-0.25234	0.28566	0.11853	0.10162
0.071479	0.85582	-0.24613	0.28798	0.13106	0.10848
0.062291	0.84823	-0.23978	0.29034	0.14428	0.11538
0.052645	0.84076	-0.2333	0.29272	0.15822	0.12229
0.042534	0.83341	-0.22668	0.29512	0.17287	0.1292
0.031953	0.82617	-0.21993	0.29753	0.18825	0.1361
0.020895	0.81903	-0.21304	0.29992	0.20436	0.14295
0.0093555	0.812	-0.20602	0.3023	0.22122	0.14975
-0.0026713	0.80508	-0.19888	0.30465	0.23883	0.15649
-0.01519	0.79825	-0.1916	0.30695	0.2572	0.16313
-0.028204	0.79151	-0.18421	0.3092	0.27634	0.16968
-0.041717	0.78485	-0.17669	0.31139	0.29626	0.17612
-0.055732	0.77829	-0.16906	0.31351	0.31695	0.18243
-0.070249	0.77179	-0.16131	0.31555	0.33842	0.18861
-0.085268	0.76537	-0.15345	0.3175	0.36067	0.19463
-0.10079	0.75902	-0.14549	0.31934	0.3837	0.2005
-0.11681	0.75273	-0.13742	0.32108	0.40751	0.2062
-0.13332	0.7465	-0.12927	0.32269	0.43209	0.21171
-0.15032	0.74031	-0.12102	0.32418	0.45744	0.21704
-0.1678	0.73417	-0.1127	0.32553	0.48354	0.22217
-0.18575	0.72807	-0.1043	0.32672	0.51038	0.22708
-0.20416	0.722	-0.095841	0.32776	0.53794	0.23178
-0.22301	0.71596	-0.087323	0.32863	0.56621	0.23624
-0.24229	0.70993	-0.078759	0.32933	0.59516	0.24046
-0.26198	0.70392	-0.070159	0.32983	0.62478	0.24444
-0.28205	0.69792	-0.061534	0.33014	0.65502	0.24815
-0.3025	0.69192	-0.052894	0.33025	0.68587	0.25158
-0.32328	0.68592	-0.044251	0.33014	0.71728	0.25472
-0.34437	0.67991	-0.035617	0.3298	0.74922	0.25757
-0.36575	0.67388	-0.027006	0.32923	0.78166	0.26009
-0.38738	0.66784	-0.018429	0.32842	0.81456	0.26228
-0.40922	0.66177	-0.0099002	0.32736	0.84788	0.26412
-0.43125	0.65568	-0.0014327	0.32604	0.88157	0.26559
-0.45343	0.64956	0.00696	0.32446	0.91559	0.26666
-0.47572	0.6434	0.015265	0.3226	0.94991	0.26733
-0.49807	0.63721	0.023468	0.32047	0.98447	0.26756
-0.52046	0.63098	0.031556	0.31805	1.0192	0.26733
-0.54284	0.62471	0.039515	0.31534	1.0542	0.26661
-0.56517	0.61841	0.047334	0.31234	1.0893	0.26538
-0.58741	0.61206	0.055	0.30904	1.1244	0.26361
-0.60951	0.60567	0.0625	0.30544	1.1596	0.26127
-0.63144	0.59924	0.069822	0.30154	1.1949	0.25833
-0.65315	0.59278	0.076956	0.29733	1.2301	0.25476
-0.6746	0.58628	0.083892	0.29282	1.2654	0.25055
-0.69575	0.57975	0.090619	0.28801	1.3005	0.24566
-0.71657	0.57319	0.097129	0.2829	1.3356	0.24007
-0.73701	0.56661	0.10341	0.2775	1.3706	0.23376
-0.75705	0.56	0.10947	0.27181	1.4055	0.22673
-0.77666	0.55337	0.11529	0.26585	1.4403	0.21896
-0.79579	0.54673	0.12086	0.25961	1.475	0.21044
-0.81444	0.54008	0.12619	0.25311	1.5095	0.20119
-0.83257	0.53342	0.13128	0.24636	1.5439	0.1912
-0.85017	0.52677	0.13611	0.23938	1.5782	0.18049
-0.86722	0.52012	0.1407	0.23217	1.6124	0.16906
-0.88371	0.51348	0.14504	0.22474	1.6465	0.15691
-0.8996	0.50686	0.14913	0.21711	1.6804	0.14406
-0.91489	0.50025	0.15297	0.20928	1.7143	0.13049
-0.92955	0.49367	0.15656	0.20127	1.7482	0.11619
-0.94353	0.48713	0.1599	0.19307	1.7819	0.10112
-0.95679	0.48063	0.16298	0.18469	1.8157	0.085238
-0.96927	0.47418	0.1658	0.17614	1.8494	0.068478
-0.9809	0.46779	0.16835	0.16741	1.8831	0.050765
-0.9916	0.46147	0.17062	0.15852	1.9169	0.032012
-1.0013	0.45524	0.1726	0.14946	1.9507	0.012125
-1.0098	0.44911	0.17428	0.14025	1.9846	-0.008991
-1.0171	0.4431	0.17566	0.13089	2.0185	-0.031431
-1.0231	0.43722	0.17672	0.12141	2.0525	-0.055283
-1.0276	0.4315	0.17746	0.11181	2.0867	-0.080629
-1.0305	0.42594	0.17788	0.10213	2.1209	-0.10754
-1.0318	0.42058	0.17797	0.092379	2.1553	-0.13609
-1.0311	0.41542	0.17772	0.082594	2.1897	-0.16632
-1.0285	0.41049	0.17713	0.072805	2.2243	-0.1983
-1.0238	0.40581	0.1762	0.06305	2.2588	-0.23207
-1.0167	0.4014	0.17493	0.053371	2.2934	-0.26767
-1.007	0.3973	0.1733	0.043815	2.3278	-0.30515
-0.99453	0.39352	0.17131	0.03444	2.3621	-0.34454
-0.97894	0.3901	0.16895	0.025312	2.3959	-0.38586
-0.95985	0.38707	0.16621	0.016512	2.4291	-0.42912
-0.93682	0.38448	0.16306	0.0081414	2.4614	-0.47428
-0.90925	0.38237	0.15948	0.00032408	2.4922	-0.52126
-0.87642	0.38079	0.15544	-0.0067793	2.5209	-0.56988
-0.83736	0.37981	0.15088	-0.012959	2.5466	-0.61985
-0.79075	0.3795	0.14574	-0.017933	2.5678	-0.67063
-0.73461	0.37998	0.1399	-0.021305	2.5826	-0.72137
-0.66584	0.3814	0.13315	-0.022488	2.5876	-0.77064
-0.57905	0.38402	0.12515	-0.020538	2.5775	-0.81587
-0.46398	0.38825	0.11519	-0.013784	2.542	-0.85194
-0.29891	0.39473	0.10173	0.0010877	2.4594	-0.86699
-0.0315	0.40403	0.080988	0.031407	2.2736	-0.82822
0.41427	0.41247	0.046875	0.086027	1.8369	-0.6685
0.67292	0.43784	0.016021	0.11183	1.2179	-0.6909
1.3943	0.31409	0.027	0.14758	0.70322	-0.49447
1.4595	0.18731	0.13209	0.15325	-0.014107	-0.30806
1.5516	0.30311	0.016662	0.15599	-0.37973	-1.0027
2.108	0.16406	0.15183	0.20672	-0.9544	-0.98568
2.0496	0.25686	-0.0042362	0.11834	-1.5837	-1.6326
2.7962	0.10598	0.17662	0.23654	-1.9705	-2.0011
2.7467	0.14776	-0.027847	-0.013199	-2.9419	-2.3372
2.7881	0.094515	0.18294	0.24026	-3.7991	-2.7091
2.7653	0.13242	-0.02213	-0.14453	-4.7729	-2.9722
2.1928	0.16269	0.10725	0.18063	-4.7289	-2.3145
2.187	0.24431	-0.056694	-0.1617	-5.4863	-2.7947
2.0609	0.26479	-0.063299	-0.14339	-5.0877	-3.177
2.0525	0.35289	-0.21892	-0.61435	-5.7874	-3.6675
1.7524	0.35411	-0.12395	-0.29644	-5.5971	-3.4215
1.7558	0.45771	-0.25952	-0.80392	-6.1758	-4.0189
1.3413	0.40603	-0.10658	-0.21852	-6.0992	-3.2588
1.3651	0.52758	-0.2135	-0.6856	-6.5076	-4.0192
0.79265	0.46363	-0.084593	-0.057714	-6.5098	-2.5682
0.83865	0.60297	-0.15133	-0.42104	-6.6743	-3.4858
-0.048049	0.5134	-0.044678	0.27509	-6.6733	-0.84865
0.016088	0.66574	-0.046548	0.135	-6.4866	-1.8227
-0.85005	0.50776	0.0026801	0.64118	-5.9912	0.93127
-0.80301	0.65253	0.066141	0.73235	-5.487	0.18352
-1.4152	0.46095	0.042797	0.86947	-4.6769	2.058
-1.399	0.58415	0.15253	1.0853	-3.9611	1.635
-1.3473	0.46341	0.048305	0.81128	-3.3558	1.3168
-1.3511	0.58718	0.15473	0.94835	-2.628	0.97217
-1.3104	0.46352	0.055707	0.75262	-2.0036	0.71885
-1.329	0.58706	0.16022	0.81482	-1.2731	0.40619
-1.2977	0.46142	0.064175	0.68315	-0.63681	0.19068
-1.3279	0.58397	0.16805	0.67117	0.090892	-0.12121
-1.3052	0.45696	0.073186	0.59616	0.73469	-0.32111
-1.345	0.57775	0.17757	0.50767	1.4554	-0.65501
-1.3303	0.44977	0.08237	0.48704	2.1037	-0.85893
-1.3789	0.56793	0.18837	0.31675	2.8128	-1.2337
-1.372	0.43924	0.091415	0.35249	3.463	-1.4606
-1.4289	0.55377	0.2001	0.092173	4.1548	-1.894
-0.71426	0.53086	0.09509	0.41634	4.2873	-0.98687
-0.77507	0.67082	0.15242	0.23638	4.7868	-1.6978
-0.37026	0.56996	0.097406	0.45411	4.9932	-1.2771
-0.44576	0.71622	0.12803	0.2761	5.3271	-2.1677
0.059151	0.60462	0.094932	0.56315	5.4566	-1.3695
-0.029569	0.75524	0.092113	0.41807	5.5552	-2.4211
0.44741	0.621	0.087327	0.70752	5.6491	-1.5934
0.35541	0.77203	0.054109	0.58624	5.4881	-2.7104
0.43471	0.62776	0.080776	0.76467	5.4315	-3.0959
0.36975	0.77921	0.04635	0.55357	5.1573	-4.1288
0.33448	0.63502	0.074632	0.81794	4.9429	-4.8456
0.30618	0.78736	0.045444	0.49155	4.6731	-5.7805
0.28409	0.64279	0.068853	0.89619	4.4472	-6.4418
0.28364	0.79563	0.041959	0.4611	4.2258	-7.3237
0.27013	0.65102	0.063499	0.99233	4.0073	-7.9476
0.28636	0.80395	0.036996	0.45152	3.8418	-8.8158
0.27733	0.65944	0.058463	1.1025	3.6355	-9.4144
0.30089	0.8122	0.031388	0.45704	3.5125	-10.294
0.29366	0.66783	0.053592	1.2255	3.3159	-10.873
0.3186	0.82036	0.025628	0.4754	3.2166	-11.778
0.31186	0.67613	0.048769	1.3613	3.0261	-12.338
0.33532	0.82846	0.01994	0.50612	2.9358	-13.272
0.32869	0.68438	0.043934	1.5102	2.7492	-13.813
0.34976	0.83658	0.014388	0.54946	2.6594	-14.778
0.3433	0.69262	0.039075	1.6727	2.4763	-15.298
0.36198	0.84474	0.0089757	0.60589	2.3828	-16.295
0.35589	0.70087	0.034205	1.8491	2.2039	-16.791
0.3724	0.85296	0.003689	0.67582	2.1046	-17.82
0.36688	0.70917	0.029344	2.0397	1.9314	-18.291
0.38142	0.86127	-0.0014838	0.75966	1.8243	-19.352
0.37666	0.71751	0.024515	2.2448	1.6585	-19.797
0.38934	0.86967	-0.0065498	0.85772	1.5416	-20.89
0.38551	0.72592	0.019731	2.4646	1.3854	-21.307
0.39638	0.87815	-0.011514	0.97026	1.2562	-22.434
0.39363	0.73439	0.015008	2.6993	1.112	-22.822
0.40268	0.88674	-0.016378	1.0975	0.96773	-23.983
0.40117	0.74293	0.010355	2.9493	0.83833	-24.34
0.40837	0.89542	-0.021145	1.2397	0.67566	-25.536
0.40825	0.75153	0.005783	3.2147	0.56432	-25.861
0.41351	0.9042	-0.025816	1.397	0.37953	-27.094
0.41495	0.76021	0.001299	3.4958	0.28995	-27.384
0.41818	0.91309	-0.030392	1.5695	0.078833	-28.655
0.42135	0.76895	-0.0030894	3.7927	0.015207	-28.911
0.42241	0.92208	-0.034875	1.7574	-0.22701	-30.219
0.42751	0.77776	-0.0073756	4.1057	-0.25987	-30.439
0.42624	0.93118	-0.039266	1.9608	-0.53861	-31.786
0.43347	0.78664	-0.011553	4.4349	-0.53524	-31.97
0.42969	0.9404	-0.043566	2.1798	-0.85666	-33.356
0.43927	0.79558	-0.015617	4.7806	-0.8108	-33.502
0.43276	0.94972	-0.047779	2.4143	-1.182	-34.928
0.44496	0.80459	-0.01956	5.1429	-1.0864	-35.036
0.43547	0.95916	-0.051907	2.6645	-1.5154	-36.502
0.45057	0.81365	-0.023376	5.5221	-1.3619	-36.571
0.4378	0.96872	-0.055952	2.9303	-1.8579	-38.078
0.45613	0.82278	-0.02706	5.9184	-1.6369	-38.108
0.43974	0.97841	-0.059921	3.2117	-2.2108	-39.656
0.46166	0.83195	-0.030604	6.3319	-1.9113	-39.645
0.44126	0.98822	-0.063817	3.5085	-2.5754	-41.234
0.4672	0.84118	-0.034001	6.7629	-2.1844	-41.184
0.44232	0.99817	-0.067648	3.8206	-2.9535	-42.813
0.47279	0.85044	-0.037243	7.2117	-2.4558	-42.724
0.44288	1.0083	-0.071421	4.1478	-3.3471	-44.393
0.47845	0.85975	-0.040318	7.6784	-2.7247	-44.265
0.44285	1.0185	-0.075149	4.4897	-3.7588	-45.972
0.48422	0.86909	-0.043215	8.1634	-2.9901	-45.806
0.44215	1.0289	-0.078844	4.8459	-4.1917	-47.549
0.49014	0.87844	-0.045919	8.667	-3.2509	-47.349
0.44066	1.0396	-0.082524	5.2158	-4.6499	-49.125
0.49629	0.88781	-0.048412	9.1897	-3.5053	-48.892
0.43823	1.0504	-0.086213	5.5987	-5.1384	-50.698
0.50271	0.89718	-0.05067	9.7319	-3.7513	-50.436
0.43463	1.0615	-0.089941	5.9934	-5.6641	-52.266
0.5095	0.90652	-0.052663	10.294	-3.9861	-51.981
0.4296	1.0729	-0.09375	6.3986	-6.2357	-53.828
0.51677	0.91583	-0.05435	10.878	-4.2056	-53.528
0.42276	1.0846	-0.097696	6.8123	-6.8654	-55.382
0.52468	0.92506	-0.055679	11.483	-4.4048	-55.076
0.41359	1.0968	-0.10186	7.2321	-7.5696	-56.923
0.53343	0.93418	-0.056575	12.113	-4.5762	-56.627
0.40288	1.1092	-0.10617	7.6596	-8.3321	-58.453
0.53678	0.94419	-0.058281	12.739	-4.888	-58.162
0.40693	1.1198	-0.10857	8.1533	-8.7234	-60.047
0.54013	0.95422	-0.059896	13.382	-5.2022	-59.695
0.41099	1.1303	-0.11088	8.6646	-9.1163	-61.642
0.54351	0.96428	-0.061421	14.044	-5.5188	-61.227
0.41506	1.1408	-0.11309	9.1936	-9.5109	-63.238
0.5469	0.97437	-0.062857	14.723	-5.8378	-62.757
0.41916	1.1514	-0.11522	9.7402	-9.9071	-64.836
0.5503	0.98447	-0.064204	15.421	-6.1594	-64.286
0.42326	1.162	-0.11725	10.305	-10.305	-66.434
0.55372	0.99459	-0.065465	16.136	-6.4835	-65.813
0.42738	1.1726	-0.1192	10.887	-10.705	-68.033
0.55715	1.0047	-0.06664	16.869	-6.8103	-67.337
0.43152	1.1832	-0.12106	11.486	-11.107	-69.633
0.56059	1.0149	-0.067729	17.619	-7.1397	-68.86
0.43566	1.1938	-0.12283	12.104	-11.51	-71.232
0.56404	1.025	-0.068735	18.388	-7.4717	-70.38
0.43982	1.2044	-0.12452	12.739	-11.916	-72.833
0.56749	1.0352	-0.069659	19.173	-7.8065	-71.898
0.44398	1.215	-0.12612	13.391	-12.323	-74.433
0.57096	1.0454	-0.0705	19.977	-8.1441	-73.413
0.44815	1.2256	-0.12764	14.061	-12.733	-76.034
0.57443	1.0555	-0.071261	20.798	-8.4844	-74.926
0.45233	1.2362	-0.12907	14.749	-13.145	-77.634
0.57791	1.0657	-0.071943	21.636	-8.8276	-76.436
0.45651	1.2468	-0.13042	15.454	-13.558	-79.234
0.58139	1.0758	-0.072547	22.491	-9.1736	-77.943
0.46069	1.2574	-0.13169	16.176	-13.974	-80.834
0.58487	1.086	-0.073073	23.363	-9.5224	-79.446
0.46488	1.2679	-0.13288	16.916	-14.393	-82.433
0.58836	1.0961	-0.073524	24.252	-9.8742	-80.947
0.46907	1.2785	-0.13399	17.673	-14.813	-84.031
0.59185	1.1062	-0.0739	25.158	-10.229	-82.444
0.47325	1.289	-0.13502	18.446	-15.236	-85.629
0.59533	1.1164	-0.074203	26.081	-10.586	-83.938
0.47744	1.2995	-0.13597	19.237	-15.661	-87.226
0.59881	1.1264	-0.074434	27.02	-10.947	-85.429
0.48162	1.31	-0.13685	20.044	-16.088	-88.821
0.60229	1.1365	-0.074594	27.976	-11.31	-86.915
0.4858	1.3204	-0.13765	20.868	-16.518	-90.416
0.60577	1.1465	-0.074684	28.947	-11.677	-88.398
0.48997	1.3308	-0.13838	21.709	-16.95	-92.009
0.60924	1.1565	-0.074707	29.935	-12.046	-89.878
0.49414	1.3412	-0.13904	22.566	-17.384	-93.601
0.6127	1.1665	-0.074662	30.938	-12.418	-91.353
0.4983	1.3515	-0.13962	23.438	-17.821	-95.191
0.61616	1.1765	-0.074552	31.957	-12.793	-92.824
0.50244	1.3618	-0.14014	24.327	-18.26	-96.779
0.6196	1.1864	-0.074377	32.991	-13.171	-94.291
0.50658	1.3721	-0.14058	25.232	-18.701	-98.366
0.62304	1.1962	-0.07414	34.04	-13.552	-95.755
0.5107	1.3823	-0.14096	26.152	-19.145	-99.951
0.62646	1.2061	-0.073841	35.104	-13.936	-97.213
0.51481	1.3924	-0.14127	27.087	-19.591	-101.53
0.62987	1.2159	-0.073482	36.183	-14.322	-98.668
0.5189	1.4025	-0.14152	28.038	-20.04	-103.11
0.63326	1.2256	-0.073064	37.276	-14.712	-100.12
0.52298	1.4126	-0.1417	29.003	-20.491	-104.69
0.63664	1.2353	-0.072589	38.383	-15.104	-101.56
0.52704	1.4226	-0.14182	29.983	-20.944	-106.27
0.64001	1.2449	-0.072058	39.504	-15.499	-103
0.53108	1.4325	-0.14188	30.978	-21.4	-107.84
0.64335	1.2545	-0.071473	40.638	-15.897	-104.44
0.53509	1.4424	-0.14187	31.986	-21.857	-109.41
0.64667	1.264	-0.070835	41.786	-16.298	-105.87
0.53909	1.4522	-0.14181	33.008	-22.318	-110.98
0.64998	1.2735	-0.070146	42.947	-16.701	-107.3
0.54306	1.462	-0.1417	34.044	-22.78	-112.55
0.65326	1.2829	-0.069407	44.12	-17.107	-108.72
0.547	1.4717	-0.14152	35.094	-23.245	-114.11
0.65652	1.2922	-0.068619	45.306	-17.515	-110.14
0.55092	1.4813	-0.14129	36.156	-23.712	-115.67
0.65976	1.3015	-0.067785	46.503	-17.926	-111.55
0.55481	1.4909	-0.14101	37.23	-24.181	-117.23
0.66297	1.3107	-0.066905	47.713	-18.34	-112.96
0.55867	1.5003	-0.14068	38.318	-24.652	-118.78
0.66615	1.3198	-0.065982	48.934	-18.755	-114.37
0.5625	1.5097	-0.1403	39.417	-25.125	-120.33
0.66931	1.3289	-0.065016	50.165	-19.174	-115.77
0.56629	1.519	-0.13987	40.528	-25.6	-121.88
0.67243	1.3379	-0.064009	51.408	-19.594	-117.16
0.57006	1.5283	-0.13939	41.65	-26.077	-123.43
0.67553	1.3468	-0.062963	52.661	-20.017	-118.55
0.57378	1.5374	-0.13887	42.783	-26.557	-124.97
0.6786	1.3556	-0.06188	53.923	-20.442	-119.93
0.57748	1.5465	-0.1383	43.927	-27.038	-126.51
0.68163	1.3644	-0.06076	55.196	-20.869	-121.31
0.58113	1.5555	-0.13769	45.081	-27.521	-128.04
0.68463	1.3731	-0.059607	56.477	-21.298	-122.69
0.58475	1.5644	-0.13704	46.245	-28.005	-129.58
0.6876	1.3816	-0.05842	57.768	-21.729	-124.06
0.58832	1.5732	-0.13635	47.419	-28.492	-131.11
0.69053	1.3901	-0.057201	59.067	-22.161	-125.42
0.59186	1.5819	-0.13562	48.602	-28.98	-132.63
0.69342	1.3985	-0.055953	60.374	-22.596	-126.79
0.59535	1.5905	-0.13485	49.793	-29.469	-134.15
0.69628	1.4069	-0.054677	61.689	-23.032	-128.14
0.5988	1.599	-0.13406	50.993	-29.961	-135.67
0.6991	1.4151	-0.053374	63.011	-23.47	-129.49
0.6022	1.6074	-0.13322	52.201	-30.453	-137.19
0.70188	1.4232	-0.052046	64.341	-23.909	-130.84
0.60556	1.6157	-0.13236	53.417	-30.947	-138.7
0.70462	1.4313	-0.050695	65.676	-24.35	-132.19
0.60887	1.624	-0.13146	54.639	-31.442	-140.21
0.70732	1.4392	-0.049321	67.018	-24.792	-133.53
0.61214	1.6321	-0.13054	55.869	-31.938	-141.71
0.70998	1.447	-0.047927	68.366	-25.235	-134.86
0.61535	1.6401	-0.12959	57.105	-32.436	-143.22
0.71259	1.4548	-0.046515	69.719	-25.679	-136.19
0.61851	1.648	-0.12861	58.347	-32.934	-144.72
0.71517	1.4624	-0.045084	71.077	-26.125	-137.52
0.62163	1.6558	-0.12761	59.594	-33.434	-146.21
0.71769	1.4699	-0.043638	72.439	-26.571	-138.84
0.62469	1.6635	-0.12658	60.847	-33.934	-147.7
0.72017	1.4774	-0.042178	73.806	-27.018	-140.16
0.62769	1.671	-0.12554	62.104	-34.435	-149.19
0.72261	1.4847	-0.040704	75.176	-27.465	-141.47
0.63065	1.6785	-0.12447	63.365	-34.937	-150.68
0.725	1.4919	-0.039219	76.549	-27.913	-142.79
0.63354	1.6859	-0.12339	64.63	-35.439	-152.16
0.72734	1.499	-0.037725	77.926	-28.362	-144.09
0.63639	1.6931	-0.12229	65.899	-35.941	-153.64
0.72963	1.506	-0.036221	79.304	-28.811	-145.4
0.63917	1.7002	-0.12118	67.17	-36.444	-155.12
0.73188	1.5129	-0.034711	80.685	-29.26	-146.7
0.6419	1.7072	-0.12005	68.444	-36.948	-156.59
0.73407	1.5197	-0.033195	82.068	-29.709	-148
0.64457	1.7141	-0.11891	69.72	-37.451	-158.06
0.73622	1.5263	-0.031674	83.451	-30.158	-149.29
0.64718	1.7209	-0.11775	70.997	-37.954	-159.53
0.73832	1.5329	-0.030151	84.835	-30.607	-150.59
0.64973	1.7275	-0.11659	72.276	-38.458	-160.99
0.74036	1.5393	-0.028626	86.22	-31.056	-151.88
0.65222	1.7341	-0.11542	73.556	-38.961	-162.46
0.74235	1.5456	-0.027101	87.605	-31.504	-153.16
0.65465	1.7405	-0.11424	74.835	-39.464	-163.92
0.74429	1.5518	-0.025577	88.989	-31.952	-154.45
0.65702	1.7468	-0.11306	76.115	-39.966	-165.37
0.74618	1.5579	-0.024055	90.372	-32.399	-155.73
0.65932	1.7529	-0.11187	77.394	-40.468	-166.83
0.74802	1.5639	-0.022536	91.754	-32.845	-157.01
0.66157	1.759	-0.11068	78.672	-40.97	-168.28
0.7498	1.5697	-0.021022	93.134	-33.29	-158.29
0.66374	1.7649	-0.10949	79.949	-41.471	-169.73
0.75153	1.5754	-0.019515	94.513	-33.735	-159.56
0.66586	1.7707	-0.1083	81.223	-41.971	-171.18
0.75321	1.581	-0.018014	95.888	-34.178	-160.84
0.66791	1.7764	-0.10711	82.496	-42.47	-172.62
0.75483	1.5865	-0.016521	97.261	-34.62	-162.11
0.6699	1.7819	-0.10591	83.765	-42.968	-174.07
0.7564	1.5919	-0.015038	98.631	-35.061	-163.38
0.67182	1.7873	-0.10473	85.032	-43.465	-175.51
0.75791	1.5971	-0.013564	99.997	-35.5	-164.65
0.67368	1.7926	-0.10354	86.295	-43.961	-176.95
0.75937	1.6023	-0.012103	101.36	-35.938	-165.92
0.67548	1.7978	-0.10236	87.555	-44.455	-178.39
0.76078	1.6073	-0.010653	102.72	-36.374	-167.19
0.67721	1.8029	-0.10119	88.809	-44.948	-179.82
0.76213	1.6121	-0.0092169	104.07	-36.808	-168.45
0.67887	1.8078	-0.10002	90.06	-45.44	-181.26
0.76342	1.6169	-0.0077948	105.42	-37.24	-169.72
0.68047	1.8126	-0.098866	91.305	-45.929	-182.69
0.76466	1.6215	-0.0063877	106.76	-37.67	-170.98
0.682	1.8172	-0.097716	92.544	-46.418	-184.12
0.76585	1.626	-0.0049965	108.1	-38.098	-172.25
0.68347	1.8218	-0.096577	93.778	-46.904	-185.55
0.76698	1.6304	-0.003622	109.43	-38.524	-173.52
0.68487	1.8262	-0.095448	95.006	-47.388	-186.98
0.76806	1.6347	-0.0022649	110.75	-38.947	-174.78
0.68621	1.8305	-0.09433	96.227	-47.871	-188.41
0.76908	1.6389	-0.00092594	112.07	-39.368	-176.05
0.68748	1.8347	-0.093225	97.442	-48.351	-189.84
0.77006	1.6429	0.00039416	113.38	-39.786	-177.31
0.68869	1.8387	-0.092132	98.649	-48.829	-191.26
0.77097	1.6468	0.0016948	114.68	-40.202	-178.58
0.68983	1.8426	-0.091053	99.848	-49.305	-192.69
0.77184	1.6506	0.0029753	115.97	-40.615	-179.84
0.69091	1.8464	-0.089988	101.04	-49.779	-194.11
0.77265	1.6543	0.0042352	117.26	-41.025	-181.11
0.69193	1.8501	-0.088938	102.22	-50.25	-195.54
0.77341	1.6578	0.0054739	118.54	-41.433	-182.38
0.69288	1.8537	-0.087904	103.4	-50.719	-196.96
0.77411	1.6613	0.006691	119.81	-41.837	-183.65
0.69377	1.8571	-0.086885	104.57	-51.186	-198.38
0.77477	1.6646	0.007886	121.07	-42.238	-184.92
0.6946	1.8604	-0.085883	105.72	-51.649	-199.81
0.77537	1.6678	0.0090586	122.33	-42.637	-186.19
0.69537	1.8636	-0.084898	106.87	-52.11	-201.23
0.77592	1.6709	0.010208	123.57	-43.032	-187.46
0.69607	1.8667	-0.08393	108.01	-52.569	-202.65
0.77643	1.6739	0.011335	124.8	-43.424	-188.74
0.69672	1.8696	-0.082979	109.14	-53.025	-204.08
0.77688	1.6767	0.012438	126.03	-43.812	-190.01
0.69731	1.8725	-0.082047	110.26	-53.478	-205.5
0.77729	1.6795	0.013518	127.24	-44.198	-191.29
0.69784	1.8752	-0.081133	111.37	-53.928	-206.92
0.77765	1.6821	0.014573	128.45	-44.58	-192.57
0.69831	1.8778	-0.080238	112.47	-54.375	-208.35
0.77796	1.6846	0.015605	129.65	-44.959	-193.85
0.69872	1.8803	-0.079361	113.56	-54.819	-209.77
0.77822	1.6871	0.016612	130.83	-45.334	-195.13
0.69908	1.8827	-0.078503	114.64	-55.261	-211.19
0.77844	1.6894	0.017596	132.01	-45.706	-196.42
0.69939	1.885	-0.077664	115.71	-55.699	-212.62
0.77862	1.6916	0.018555	133.17	-46.074	-197.7
0.69964	1.8872	-0.076845	116.77	-56.135	-214.04
0.77875	1.6937	0.01949	134.33	-46.439	-198.99
0.69984	1.8892	-0.076044	117.81	-56.568	-215.47
0.77884	1.6957	0.020401	135.47	-46.801	-200.29
0.69999	1.8912	-0.075263	118.85	-56.998	-216.89
0.77889	1.6976	0.021288	136.61	-47.159	-201.58
0.70009	1.893	-0.074501	119.88	-57.424	-218.32
0.7789	1.6994	0.022151	137.73	-47.514	-202.88
0.70014	1.8948	-0.073758	120.89	-57.848	-219.75
0.77887	1.7011	0.02299	138.84	-47.866	-204.17
0.70014	1.8965	-0.073035	121.89	-58.269	-221.17
0.77881	1.7027	0.023806	139.95	-48.214	-205.47
0.7001	1.898	-0.07233	122.89	-58.688	-222.6
0.7787	1.7042	0.024598	141.04	-48.559	-206.78
0.70001	1.8995	-0.071644	123.87	-59.103	-224.03
0.77857	1.7057	0.025367	142.12	-48.9	-208.08
0.69989	1.9009	-0.070977	124.84	-59.516	-225.46
0.7784	1.707	0.026113	143.2	-49.239	-209.39
0.69972	1.9022	-0.070328	125.81	-59.925	-226.89
0.77819	1.7083	0.026837	144.26	-49.574	-210.7
0.69951	1.9034	-0.069698	126.76	-60.333	-228.33
0.77796	1.7094	0.027539	145.31	-49.906	-212.01
0.69927	1.9045	-0.069085	127.7	-60.737	-229.76
0.77769	1.7105	0.028219	146.35	-50.235	-213.33
0.69899	1.9056	-0.068491	128.63	-61.139	-231.19
0.7774	1.7116	0.028878	147.39	-50.561	-214.65
0.69867	1.9065	-0.067913	129.55	-61.538	-232.63
0.77708	1.7125	0.029516	148.41	-50.884	-215.97
0.69833	1.9074	-0.067353	130.46	-61.936	-234.06
0.77674	1.7134	0.030134	149.43	-51.205	-217.29
0.69796	1.9082	-0.066809	131.37	-62.33	-235.5
0.77638	1.7142	0.030732	150.43	-51.523	-218.61
0.69756	1.909	-0.066281	132.26	-62.723	-236.94
0.77599	1.7149	0.031311	151.43	-51.838	-219.94
0.69713	1.9097	-0.065769	133.15	-63.113	-238.37
0.77558	1.7156	0.031871	152.42	-52.151	-221.27
0.69668	1.9103	-0.065273	134.03	-63.501	-239.81
0.77516	1.7162	0.032413	153.41	-52.462	-222.6
0.69621	1.9109	-0.064791	134.89	-63.888	-241.25
0.77472	1.7168	0.032938	154.38	-52.771	-223.93
0.69572	1.9114	-0.064324	135.76	-64.272	-242.69
0.77427	1.7173	0.033445	155.35	-53.077	-225.27
0.69521	1.9118	-0.063871	136.61	-64.655	-244.13
0.7738	1.7178	0.033937	156.31	-53.382	-226.6
0.69469	1.9122	-0.063431	137.46	-65.037	-245.58
0.77333	1.7182	0.034413	157.27	-53.685	-227.94
0.69416	1.9126	-0.063003	138.3	-65.417	-247.02
0.77285	1.7186	0.034875	158.22	-53.987	-229.28
0.69362	1.9129	-0.062589	139.14	-65.796	-248.46
0.77236	1.7189	0.035323	159.16	-54.288	-230.62
0.69307	1.9132	-0.062185	139.97	-66.173	-249.9
0.77187	1.7192	0.035757	160.1	-54.587	-231.96
0.69252	1.9135	-0.061793	140.8	-66.55	-251.35
0.77137	1.7195	0.036179	161.04	-54.885	-233.31
0.69197	1.9137	-0.061412	141.63	-66.926	-252.79
0.77088	1.7198	0.03659	161.98	-55.183	-234.65
0.69142	1.914	-0.06104	142.45	-67.302	-254.24
0.77039	1.72	0.03699	162.91	-55.481	-235.99
0.69087	1.9142	-0.060678	143.27	-67.677	-255.68
0.76991	1.7202	0.03738	163.84	-55.778	-237.34
0.69034	1.9144	-0.060324	144.09	-68.053	-257.13
0.76943	1.7205	0.037761	164.77	-56.075	-238.68
0.68981	1.9145	-0.059978	144.9	-68.428	-258.57
0.76896	1.7207	0.038134	165.7	-56.372	-240.03
0.68929	1.9147	-0.059639	145.72	-68.803	-260.02
0.76851	1.7209	0.038499	166.63	-56.67	-241.37
0.68878	1.9149	-0.059307	146.54	-69.179	-261.46
0.76806	1.7211	0.038856	167.56	-56.968	-242.72
0.68829	1.9151	-0.058983	147.36	-69.554	-262.91
0.76762	1.7213	0.039205	168.49	-57.266	-244.06
0.6878	1.9152	-0.058666	148.17	-69.93	-264.35
0.76719	1.7215	0.039547	169.42	-57.564	-245.4
0.68733	1.9154	-0.058355	148.99	-70.306	-265.8
0.76677	1.7217	0.039881	170.34	-57.863	-246.75
0.68686	1.9156	-0.058051	149.81	-70.682	-267.25
0.76636	1.7218	0.040209	171.27	-58.161	-248.09
0.68641	1.9157	-0.057754	150.63	-71.059	-268.69
0.76596	1.722	0.040529	172.2	-58.461	-249.44
0.68596	1.9159	-0.057462	151.44	-71.435	-270.14
0.76557	1.7222	0.040843	173.13	-58.76	-250.78
0.68552	1.916	-0.057178	152.26	-71.812	-271.58
0.76518	1.7224	0.04115	174.06	-59.059	-252.13
0.6851	1.9162	-0.056899	153.08	-72.188	-273.03
0.76481	1.7226	0.04145	174.99	-59.359	-253.47
0.68468	1.9163	-0.056626	153.9	-72.565	-274.47
0.76444	1.7227	0.041744	175.92	-59.659	-254.81
0.68427	1.9165	-0.056359	154.71	-72.942	-275.92
0.76408	1.7229	0.042032	176.85	-59.96	-256.16
0.68387	1.9166	-0.056097	155.53	-73.319	-277.36
0.76373	1.723	0.042313	177.78	-60.26	-257.5
0.68348	1.9167	-0.055842	156.35	-73.697	-278.81
0.76338	1.7232	0.042589	178.7	-60.561	-258.85
0.6831	1.9169	-0.055591	157.16	-74.074	-280.26
0.76304	1.7233	0.042858	179.63	-60.862	-260.19
0.68272	1.917	-0.055346	157.98	-74.452	-281.7
0.76271	1.7235	0.043122	180.56	-61.163	-261.54
0.68236	1.9171	-0.055107	158.8	-74.829	-283.15
0.76239	1.7236	0.043381	181.49	-61.464	-262.88
0.682	1.9172	-0.054872	159.61	-75.207	-284.59
0.76207	1.7238	0.043633	182.42	-61.766	-264.22
0.68164	1.9174	-0.054643	160.43	-75.585	-286.04
0.76176	1.7239	0.04388	183.35	-62.068	-265.57
0.6813	1.9175	-0.054418	161.25	-75.963	-287.49
0.76146	1.7241	0.044122	184.28	-62.37	-266.91
0.68096	1.9176	-0.054198	162.06	-76.342	-288.93
0.76116	1.7242	0.044359	185.2	-62.672	-268.26
0.68063	1.9177	-0.053983	162.88	-76.72	-290.38
0.76087	1.7243	0.044591	186.13	-62.974	-269.6
0.68031	1.9178	-0.053772	163.69	-77.099	-291.82
0.76058	1.7245	0.044818	187.06	-63.277	-270.94
0.68	1.9179	-0.053566	164.51	-77.477	-293.27
0.76031	1.7246	0.04504	187.99	-63.58	-272.29
0.67969	1.918	-0.053365	165.33	-77.856	-294.72
0.76003	1.7247	0.045257	188.92	-63.883	-273.63
0.67939	1.9181	-0.053167	166.14	-78.235	-296.16
0.75977	1.7248	0.04547	189.85	-64.186	-274.98
0.67909	1.9182	-0.052974	166.96	-78.614	-297.61
0.75951	1.7249	0.045678	190.77	-64.49	-276.32
0.6788	1.9183	-0.052785	167.77	-78.993	-299.06
0.75925	1.7251	0.045881	191.7	-64.793	-277.66
0.67852	1.9184	-0.0526	168.59	-79.372	-300.5
0.759	1.7252	0.04608	192.63	-65.097	-279.01
0.67824	1.9185	-0.052419	169.41	-79.751	-301.95
0.75876	1.7253	0.046275	193.56	-65.401	-280.35
0.67797	1.9186	-0.052242	170.22	-80.131	-303.39
0.75852	1.7254	0.046466	194.49	-65.705	-281.7
0.6777	1.9187	-0.052069	171.04	-80.51	-304.84
0.75828	1.7255	0.046653	195.41	-66.009	-283.04
0.67744	1.9188	-0.051899	171.85	-80.89	-306.29
0.75805	1.7256	0.046836	196.34	-66.314	-284.38
0.67719	1.9189	-0.051733	172.67	-81.27	-307.73
0.75783	1.7257	0.047015	197.27	-66.618	-285.73
0.67694	1.919	-0.051571	173.48	-81.65	-309.18
0.75761	1.7258	0.04719	198.2	-66.923	-287.07
0.6767	1.9191	-0.051412	174.3	-82.03	-310.63
0.75739	1.7259	0.047361	199.13	-67.228	-288.42
0.67646	1.9191	-0.051256	175.11	-82.41	-312.07
0.75718	1.726	0.047528	200.05	-67.534	-289.76
0.67623	1.9192	-0.051104	175.93	-82.79	-313.52
0.75698	1.7261	0.047692	200.98	-67.839	-291.1
0.676	1.9193	-0.050955	176.75	-83.17	-314.97
0.75678	1.7262	0.047853	201.91	-68.144	-292.45
0.67577	1.9194	-0.050809	177.56	-83.551	-316.41
0.75658	1.7263	0.04801	202.84	-68.45	-293.79
0.67556	1.9195	-0.050666	178.38	-83.931	-317.86
0.75638	1.7263	0.048164	203.76	-68.756	-295.13
0.67534	1.9195	-0.050526	179.19	-84.312	-319.31
0.7562	1.7264	0.048314	204.69	-69.062	-296.48
0.67513	1.9196	-0.05039	180.01	-84.692	-320.75
0.75601	1.7265	0.048461	205.62	-69.368	-297.82
0.67493	1.9197	-0.050256	180.82	-85.073	-322.2
0.75583	1.7266	0.048606	206.55	-69.674	-299.17
0.67473	1.9197	-0.050125	181.64	-85.454	-323.65
0.75565	1.7267	0.048747	207.47	-69.981	-300.51
0.67453	1.9198	-0.049997	182.45	-85.835	-325.09
0.75548	1.7268	0.048884	208.4	-70.287	-301.85
0.67434	1.9199	-0.049871	183.27	-86.216	-326.54
0.75531	1.7268	0.04902	209.33	-70.594	-303.2
0.67415	1.9199	-0.049749	184.08	-86.597	-327.99
0.75514	1.7269	0.049152	210.26	-70.901	-304.54
0.67397	1.92	-0.049629	184.89	-86.978	-329.43
0.75498	1.727	0.049281	211.18	-71.208	-305.88
0.67379	1.9201	-0.049511	185.71	-87.36	-330.88
0.75482	1.727	0.049408	212.11	-71.515	-307.23
0.67361	1.9201	-0.049396	186.52	-87.741	-332.33
0.75467	1.7271	0.049531	213.04	-71.822	-308.57
0.67344	1.9202	-0.049284	187.34	-88.123	-333.78
0.75451	1.7272	0.049653	213.97	-72.13	-309.92
0.67327	1.9202	-0.049174	188.15	-88.504	-335.22
0.75437	1.7273	0.049771	214.89	-72.437	-311.26
0.6731	1.9203	-0.049066	188.97	-88.886	-336.67
0.75422	1.7273	0.049887	215.82	-72.745	-312.6
0.67294	1.9203	-0.04896	189.78	-89.268	-338.12
0.75408	1.7274	0.050001	216.75	-73.053	-313.95
0.67278	1.9204	-0.048857	190.6	-89.649	-339.56
0.75394	1.7274	0.050112	217.67	-73.361	-315.29
0.67263	1.9205	-0.048756	191.41	-90.031	-341.01
0.7538	1.7275	0.050221	218.6	-73.669	-316.63
0.67248	1.9205	-0.048657	192.23	-90.413	-342.46
0.75367	1.7276	0.050327	219.53	-73.977	-317.98
0.67233	1.9206	-0.04856	193.04	-90.795	-343.9
0.75354	1.7276	0.050432	220.46	-74.286	-319.32
0.67218	1.9206	-0.048466	193.85	-91.178	-345.35
0.75341	1.7277	0.050534	221.38	-74.594	-320.66
0.67204	1.9207	-0.048373	194.67	-91.56	-346.8
0.75328	1.7277	0.050633	222.31	-74.903	-322.01
0.6719	1.9207	-0.048282	195.48	-91.942	-348.25
0.75316	1.7278	0.050731	223.24	-75.211	-323.35
0.67177	1.9207	-0.048194	196.3	-92.324	-349.69
0.75304	1.7278	0.050827	224.16	-75.52	-324.69
0.67163	1.9208	-0.048107	197.11	-92.707	-351.14
0.75292	1.7279	0.05092	225.09	-75.829	-326.04
0.6715	1.9208	-0.048022	197.92	-93.089	-352.59
0.75281	1.7279	0.051012	226.02	-76.138	-327.38
0.67138	1.9209	-0.047939	198.74	-93.472	-354.03
0.75269	1.728	0.051101	226.94	-76.447	-328.72
0.67125	1.9209	-0.047857	199.55	-93.855	-355.48
0.75258	1.728	0.051189	227.87	-76.757	-330.07
0.67113	1.921	-0.047778	200.37	-94.237	-356.93
0.75248	1.7281	0.051275	228.8	-77.066	-331.41
0.67101	1.921	-0.0477	201.18	-94.62	-358.37
0.75237	1.7281	0.051359	229.72	-77.376	-332.75
0.67089	1.921	-0.047623	201.99	-95.003	-359.82
0.75227	1.7282	0.051441	230.65	-77.685	-334.1
0.67078	1.9211	-0.047549	202.81	-95.386	-361.27
0.75217	1.7282	0.051521	231.58	-77.995	-335.44
0.67067	1.9211	-0.047476	203.62	-95.769	-362.72
0.75207	1.7283	0.0516	232.5	-78.305	-336.78
0.67056	1.9212	-0.047404	204.43	-96.152	-364.16
0.75197	1.7283	0.051677	233.43	-78.615	-338.13
0.67045	1.9212	-0.047334	205.25	-96.535	-365.61
0.75188	1.7284	0.051752	234.36	-78.925	-339.47
0.67034	1.9212	-0.047266	206.06	-96.918	-367.06
0.75178	1.7284	0.051826	235.28	-79.235	-340.81
0.67024	1.9213	-0.047199	206.87	-97.301	-368.5
0.75169	1.7284	0.051898	236.21	-79.545	-342.16
0.67014	1.9213	-0.047133	207.69	-97.685	-369.95
0.7516	1.7285	0.051969	237.14	-79.855	-343.5
0.67004	1.9213	-0.047069	208.5	-98.068	-371.4
0.75152	1.7285	0.052038	238.06	-80.166	-344.84
0.66995	1.9214	-0.047006	209.31	-98.452	-372.85
0.75143	1.7286	0.052106	238.99	-80.476	-346.18
0.66985	1.9214	-0.046945	210.13	-98.835	-374.29
0.75135	1.7286	0.052172	239.91	-80.787	-347.53
0.66976	1.9214	-0.046885	210.94	-99.219	-375.74
0.75127	1.7286	0.052237	240.84	-81.097	-348.87
0.66967	1.9215	-0.046826	211.75	-99.602	-377.19
0.75119	1.7287	0.0523	241.77	-81.408	-350.21
0.66958	1.9215	-0.046768	212.57	-99.986	-378.63
0.75111	1.7287	0.052362	242.69	-81.719	-351.56
0.6695	1.9215	-0.046712	213.38	-100.37	-380.08
0.75103	1.7287	0.052423	243.62	-82.03	-352.9
0.66941	1.9215	-0.046657	214.19	-100.75	-381.53
0.75096	1.7288	0.052482	244.54	-82.341	-354.24
0.66933	1.9216	-0.046603	215	-101.14	-382.97
0.75089	1.7288	0.05254	245.47	-82.652	-355.58
0.66925	1.9216	-0.04655	215.82	-101.52	-384.42
0.75081	1.7288	0.052597	246.4	-82.963	-356.93
0.66917	1.9216	-0.046498	216.63	-101.9	-385.87
0.75074	1.7289	0.052653	247.32	-83.275	-358.27
0.66909	1.9217	-0.046447	217.44	-102.29	-387.32
0.75068	1.7289	0.052707	248.25	-83.586	-359.61
0.66901	1.9217	-0.046398	218.26	-102.67	-388.76
0.75061	1.7289	0.052761	249.17	-83.897	-360.96
0.66894	1.9217	-0.046349	219.07	-103.06	-390.21
0.75054	1.729	0.052813	250.1	-84.209	-362.3
0.66887	1.9217	-0.046302	219.88	-103.44	-391.66
0.75048	1.729	0.052864	251.03	-84.521	-363.64
0.6688	1.9218	-0.046256	220.69	-103.82	-393.1
0.75042	1.729	0.052914	251.95	-84.832	-364.98
0.66873	1.9218	-0.04621	221.51	-104.21	-394.55
0.75035	1.729	0.052963	252.88	-85.144	-366.33
0.66866	1.9218	-0.046166	222.32	-104.59	-396
0.75029	1.7291	0.053011	253.8	-85.456	-367.67
0.66859	1.9218	-0.046122	223.13	-104.98	-397.44
0.75024	1.7291	0.053058	254.73	-85.768	-369.01
0.66853	1.9218	-0.04608	223.94	-105.36	-398.89
0.75018	1.7291	0.053103	255.65	-86.08	-370.35
0.66846	1.9219	-0.046038	224.76	-105.75	-400.34
0.75012	1.7291	0.053148	256.58	-86.392	-371.7
0.6684	1.9219	-0.045997	225.57	-106.13	-401.79
0.75007	1.7292	0.053192	257.51	-86.704	-373.04
0.66834	1.9219	-0.045957	226.38	-106.52	-403.23
0.75001	1.7292	0.053235	258.43	-87.016	-374.38
0.66828	1.9219	-0.045918	227.19	-106.9	-404.68
0.74996	1.7292	0.053277	259.36	-87.328	-375.72
0.66822	1.922	-0.04588	228.01	-107.28	-406.13
0.74991	1.7292	0.053318	260.28	-87.64	-377.07
0.66816	1.922	-0.045843	228.82	-107.67	-407.57
0.74986	1.7293	0.053359	261.21	-87.953	-378.41
0.66811	1.922	-0.045806	229.63	-108.05	-409.02
0.74981	1.7293	0.053398	262.13	-88.265	-379.75
0.66805	1.922	-0.04577	230.44	-108.44	-410.47
0.74976	1.7293	0.053437	263.06	-88.578	-381.09
0.668	1.922	-0.045735	231.26	-108.82	-411.91
0.74971	1.7293	0.053474	263.98	-88.89	-382.44
0.66795	1.922	-0.045701	232.07	-109.21	-413.36
0.74966	1.7293	0.053511	264.91	-89.203	-383.78
0.66789	1.9221	-0.045667	232.88	-109.59	-414.81
0.74962	1.7294	0.053547	265.84	-89.515	-385.12
0.66784	1.9221	-0.045635	233.69	-109.98	-416.26
0.74957	1.7294	0.053583	266.76	-89.828	-386.46
0.66779	1.9221	-0.045602	234.5	-110.36	-417.7
0.74953	1.7294	0.053617	267.69	-90.141	-387.81
0.66775	1.9221	-0.045571	235.32	-110.75	-419.15
0.74949	1.7294	0.053651	268.61	-90.454	-389.15
0.6677	1.9221	-0.04554	236.13	-111.13	-420.6
0.74945	1.7294	0.053684	269.54	-90.766	-390.49
0.66765	1.9221	-0.04551	236.94	-111.52	-422.04
0.74941	1.7295	0.053717	270.46	-91.079	-391.83
0.66761	1.9222	-0.045481	237.75	-111.9	-423.49
0.74937	1.7295	0.053749	271.39	-91.392	-393.18
0.66756	1.9222	-0.045452	238.56	-112.29	-424.94
0.74933	1.7295	0.05378	272.31	-91.705	-394.52
0.66752	1.9222	-0.045423	239.38	-112.67	-426.39
0.74929	1.7295	0.05381	273.24	-92.018	-395.86
0.66748	1.9222	-0.045396	240.19	-113.06	-427.83
0.74925	1.7295	0.05384	274.16	-92.331	-397.2
0.66744	1.9222	-0.045369	241	-113.44	-429.28
0.74921	1.7295	0.053869	275.09	-92.645	-398.55
0.6674	1.9222	-0.045342	241.81	-113.83	-430.73
0.74918	1.7296	0.053898	276.01	-92.958	-399.89
0.66736	1.9222	-0.045316	242.62	-114.21	-432.17
0.74914	1.7296	0.053925	276.94	-93.271	-401.23
0.66732	1.9223	-0.045291	243.44	-114.6	-433.62
0.74911	1.7296	0.053953	277.87	-93.584	-402.57
0.66728	1.9223	-0.045266	244.25	-114.98	-435.07
0.74908	1.7296	0.053979	278.79	-93.898	-403.92
0.66724	1.9223	-0.045242	245.06	-115.37	-436.52
0.74904	1.7296	0.054006	279.72	-94.211	-405.26
0.66721	1.9223	-0.045218	245.87	-115.75	-437.96
0.74901	1.7296	0.054031	280.64	-94.525	-406.6
0.66717	1.9223	-0.045195	246.68	-116.14	-439.41
0.74898	1.7297	0.054056	281.57	-94.838	-407.94
0.66713	1.9223	-0.045172	247.5	-116.52	-440.86
0.74895	1.7297	0.054081	282.49	-95.152	-409.29
0.6671	1.9223	-0.04515	248.31	-116.91	-442.3
0.74892	1.7297	0.054105	283.42	-95.465	-410.63
0.66707	1.9223	-0.045128	249.12	-117.29	-443.75
0.74889	1.7297	0.054128	284.34	-95.779	-411.97
0.66703	1.9224	-0.045107	249.93	-117.68	-445.2
0.74886	1.7297	0.054151	285.27	-96.092	-413.31
0.667	1.9224	-0.045086	250.74	-118.06	-446.65
0.74883	1.7297	0.054174	286.19	-96.406	-414.66
0.66697	1.9224	-0.045066	251.56	-118.45	-448.09
0.7488	1.7297	0.054196	287.12	-96.72	-416
0.66694	1.9224	-0.045046	252.37	-118.84	-449.54
0.74878	1.7297	0.054217	288.04	-97.034	-417.34
0.66691	1.9224	-0.045026	253.18	-119.22	-450.99
0.74875	1.7298	0.054238	288.97	-97.347	-418.68
0.66688	1.9224	-0.045007	253.99	-119.61	-452.43
0.74872	1.7298	0.054259	289.89	-97.661	-420.03
0.66685	1.9224	-0.044988	254.8	-119.99	-453.88
0.7487	1.7298	0.054279	290.82	-97.975	-421.37
0.66682	1.9224	-0.04497	255.61	-120.38	-455.33
0.74867	1.7298	0.054299	291.74	-98.289	-422.71
0.6668	1.9224	-0.044952	256.43	-120.76	-456.78
0.74865	1.7298	0.054318	292.67	-98.603	-424.05
0.66677	1.9224	-0.044934	257.24	-121.15	-458.22
0.74863	1.7298	0.054337	293.59	-98.917	-425.4
0.66674	1.9225	-0.044917	258.05	-121.53	-459.67
0.7486	1.7298	0.054355	294.52	-99.231	-426.74
0.66672	1.9225	-0.0449	258.86	-121.92	-461.12
0.74858	1.7298	0.054374	295.44	-99.545	-428.08
0.66669	1.9225	-0.044884	259.67	-122.31	-462.57
0.74856	1.7298	0.054391	296.37	-99.859	-429.42
0.66667	1.9225	-0.044868	260.48	-122.69	-464.01
0.74854	1.7298	0.054409	297.29	-100.17	-430.76
0.66664	1.9225	-0.044852	261.3	-123.08	-465.46
0.74851	1.7299	0.054426	298.22	-100.49	-432.11
0.66662	1.9225	-0.044837	262.11	-123.46	-466.91
0.74849	1.7299	0.054442	299.14	-100.8	-433.45
0.6666	1.9225	-0.044822	262.92	-123.85	-468.35
0.74847	1.7299	0.054458	300.07	-101.12	-434.79
0.66657	1.9225	-0.044807	263.73	-124.23	-469.8
0.74845	1.7299	0.054474	300.99	-101.43	-436.13
0.66655	1.9225	-0.044792	264.54	-124.62	-471.25
0.74843	1.7299	0.05449	301.92	-101.74	-437.48
0.66653	1.9225	-0.044778	265.35	-125.01	-472.7
0.74841	1.7299	0.054505	302.84	-102.06	-438.82
0.66651	1.9225	-0.044764	266.16	-125.39	-474.14
0.7484	1.7299	0.05452	303.77	-102.37	-440.16
0.66649	1.9225	-0.044751	266.98	-125.78	-475.59
0.74838	1.7299	0.054535	304.69	-102.69	-441.5
0.66647	1.9225	-0.044737	267.79	-126.16	-477.04
0.74836	1.7299	0.054549	305.62	-103	-442.84
0.66645	1.9226	-0.044725	268.6	-126.55	-478.48
0.74834	1.7299	0.054563	306.54	-103.32	-444.19
0.66643	1.9226	-0.044712	269.41	-126.93	-479.93
0.74833	1.7299	0.054577	307.47	-103.63	-445.53
0.66641	1.9226	-0.044699	270.22	-127.32	-481.38
0.74831	1.73	0.05459	308.39	-103.94	-446.87
0.66639	1.9226	-0.044687	271.03	-127.71	-482.83
0.74829	1.73	0.054603	309.32	-104.26	-448.21
0.66637	1.9226	-0.044675	271.84	-128.09	-484.27
0.74828	1.73	0.054616	310.24	-104.57	-449.55
0.66635	1.9226	-0.044664	272.66	-128.48	-485.72
0.74826	1.73	0.054628	311.17	-104.89	-450.9
0.66634	1.9226	-0.044652	273.47	-128.86	-487.17
0.74824	1.73	0.054641	312.09	-105.2	-452.24
0.66632	1.9226	-0.044641	274.28	-129.25	-488.61
0.74823	1.73	0.054653	313.02	-105.52	-453.58
0.6663	1.9226	-0.04463	275.09	-129.64	-490.06
0.74821	1.73	0.054664	313.94	-105.83	-454.92
0.66629	1.9226	-0.04462	275.9	-130.02	-491.51
0.7482	1.73	0.054676	314.87	-106.15	-456.26
0.66627	1.9226	-0.044609	276.71	-130.41	-492.95
0.74819	1.73	0.054687	315.79	-106.46	-457.61
0.66626	1.9226	-0.044599	277.52	-130.79	-494.4
0.74817	1.73	0.054698	316.71	-106.78	-458.95
0.66624	1.9226	-0.044589	278.33	-131.18	-495.85
0.74816	1.73	0.054709	317.64	-107.09	-460.29
0.66622	1.9226	-0.044579	279.15	-131.57	-497.3
0.74815	1.73	0.05472	318.56	-107.41	-461.63
0.66621	1.9226	-0.044569	279.96	-131.95	-498.74
0.74813	1.73	0.05473	319.49	-107.72	-462.97
0.6662	1.9226	-0.04456	280.77	-132.34	-500.19
0.74812	1.73	0.05474	320.41	-108.04	-464.32
0.66618	1.9226	-0.044551	281.58	-132.73	-501.64
0.74811	1.73	0.05475	321.34	-108.35	-465.66
0.66617	1.9226	-0.044542	282.39	-133.11	-503.08
0.74809	1.73	0.05476	322.26	-108.67	-467
0.66615	1.9226	-0.044533	283.2	-133.5	-504.53
0.74808	1.7301	0.054769	323.19	-108.98	-468.34
0.66614	1.9227	-0.044525	284.01	-133.88	-505.98
0.74807	1.7301	0.054778	324.11	-109.3	-469.68
0.66613	1.9227	-0.044516	284.82	-134.27	-507.42
0.74806	1.7301	0.054787	325.04	-109.61	-471.03
0.66612	1.9227	-0.044508	285.63	-134.66	-508.87
0.74805	1.7301	0.054796	325.96	-109.93	-472.37
0.6661	1.9227	-0.0445	286.44	-135.04	-510.32
0.74804	1.7301	0.054805	326.88	-110.24	-473.71
0.66609	1.9227	-0.044492	287.26	-135.43	-511.76
0.74803	1.7301	0.054813	327.81	-110.56	-475.05
0.66608	1.9227	-0.044484	288.07	-135.81	-513.21
0.74802	1.7301	0.054822	328.73	-110.87	-476.39
0.66607	1.9227	-0.044477	288.88	-136.2	-514.66
0.74801	1.7301	0.05483	329.66	-111.19	-477.73
0.66606	1.9227	-0.044469	289.69	-136.59	-516.1
0.748	1.7301	0.054838	330.58	-111.5	-479.08
0.66605	1.9227	-0.044462	290.5	-136.97	-517.55
0.74799	1.7301	0.054846	331.51	-111.82	-480.42
0.66603	1.9227	-0.044455	291.31	-137.36	-519
0.74798	1.7301	0.054853	332.43	-112.13	-481.76
0.66602	1.9227	-0.044448	292.12	-137.75	-520.45
0.74797	1.7301	0.054861	333.36	-112.45	-483.1
0.66601	1.9227	-0.044441	292.93	-138.13	-521.89
0.74796	1.7301	0.054868	334.28	-112.76	-484.44
0.666	1.9227	-0.044435	293.74	-138.52	-523.34
0.74795	1.7301	0.054875	335.2	-113.08	-485.79
0.66599	1.9227	-0.044428	294.55	-138.9	-524.79
0.74794	1.7301	0.054882	336.13	-113.39	-487.13
0.66598	1.9227	-0.044422	295.36	-139.29	-526.23
0.74793	1.7301	0.054889	337.05	-113.71	-488.47
0.66597	1.9227	-0.044415	296.18	-139.68	-527.68
0.74792	1.7301	0.054896	337.98	-114.02	-489.81
0.66596	1.9227	-0.044409	296.99	-140.06	-529.13
0.74792	1.7301	0.054902	338.9	-114.34	-491.15
0.66596	1.9227	-0.044403	297.8	-140.45	-530.57
0.74791	1.7301	0.054909	339.83	-114.65	-492.49
0.66595	1.9227	-0.044398	298.61	-140.84	-532.02
0.7479	1.7301	0.054915	340.75	-114.97	-493.84
0.66594	1.9227	-0.044392	299.42	-141.22	-533.47
0.74789	1.7301	0.054921	341.67	-115.28	-495.18
0.66593	1.9227	-0.044386	300.23	-141.61	-534.91
0.74788	1.7301	0.054927	342.6	-115.6	-496.52
0.66592	1.9227	-0.044381	301.04	-142	-536.36
0.74788	1.7301	0.054933	343.52	-115.91	-497.86
0.66591	1.9227	-0.044375	301.85	-142.38	-537.81
0.74787	1.7301	0.054939	344.45	-116.23	-499.2
0.6659	1.9227	-0.04437	302.66	-142.77	-539.25
0.74786	1.7301	0.054944	345.37	-116.54	-500.54
0.6659	1.9227	-0.044365	303.47	-143.15	-540.7
0.74786	1.7302	0.05495	346.3	-116.86	-501.89
0.66589	1.9227	-0.04436	304.28	-143.54	-542.15
0.74785	1.7302	0.054955	347.22	-117.17	-503.23
0.66588	1.9227	-0.044355	305.1	-143.93	-543.6
0.74784	1.7302	0.054961	348.15	-117.49	-504.57
0.66587	1.9227	-0.04435	305.91	-144.31	-545.04
0.74784	1.7302	0.054966	349.07	-117.8	-505.91
0.66587	1.9227	-0.044346	306.72	-144.7	-546.49
0.74783	1.7302	0.054971	349.99	-118.12	-507.25
0.66586	1.9227	-0.044341	307.53	-145.09	-547.94
0.74782	1.7302	0.054976	350.92	-118.43	-508.6
0.66585	1.9228	-0.044337	308.34	-145.47	-549.38
0.74782	1.7302	0.054981	351.84	-118.75	-509.94
0.66585	1.9228	-0.044332	309.15	-145.86	-550.83
0.74781	1.7302	0.054985	352.77	-119.07	-511.28
0.66584	1.9228	-0.044328	309.96	-146.25	-552.28
0.7478	1.7302	0.05499	353.69	-119.38	-512.62
0.66583	1.9228	-0.044324	310.77	-146.63	-553.73
0.7478	1.7302	0.054995	354.62	-119.7	-513.96
0.66583	1.9228	-0.04432	311.58	-147.02	-555.17
0.74779	1.7302	0.054999	355.54	-120.01	-515.31
0.66582	1.9228	-0.044315	312.39	-147.41	-556.62
0.74779	1.7302	0.055003	356.47	-120.33	-516.65
0.66581	1.9228	-0.044312	313.2	-147.79	-558.07
0.74778	1.7302	0.055008	357.39	-120.64	-517.99
0.66581	1.9228	-0.044308	314.02	-148.18	-559.51
0.74778	1.7302	0.055012	358.31	-120.96	-519.33
0.6658	1.9228	-0.044304	314.83	-148.57	-560.96
0.74777	1.7302	0.055016	359.24	-121.27	-520.67
0.6658	1.9228	-0.0443	315.64	-148.95	-562.41
0.74777	1.7302	0.05502	360.16	-121.59	-522.02
0.66579	1.9228	-0.044297	316.45	-149.34	-563.86
0.74776	1.7302	0.055024	361.09	-121.9	-523.36
0.66579	1.9228	-0.044293	317.26	-149.72	-565.3
0.74776	1.7302	0.055028	362.01	-122.22	-524.7
0.66578	1.9228	-0.04429	318.07	-150.11	-566.75
0.74775	1.7302	0.055031	362.94	-122.53	-526.04
0.66578	1.9228	-0.044286	318.88	-150.5	-568.2
0.74775	1.7302	0.055035	363.86	-122.85	-527.38
0.66577	1.9228	-0.044283	319.69	-150.88	-569.64
0.74774	1.7302	0.055039	364.79	-123.17	-528.73
0.66577	1.9228	-0.04428	320.5	-151.27	-571.09
0.74774	1.7302	0.055042	365.71	-123.48	-530.07
0.66576	1.9228	-0.044276	321.31	-151.66	-572.54
0.74774	1.7302	0.055046	366.64	-123.8	-531.41
0.66576	1.9228	-0.044273	322.13	-152.04	-573.99
0.74773	1.7302	0.055049	367.56	-124.11	-532.75
0.66575	1.9228	-0.04427	322.94	-152.43	-575.43
0.74773	1.7302	0.055052	368.48	-124.43	-534.09
0.66575	1.9228	-0.044267	323.75	-152.82	-576.88
0.74772	1.7302	0.055055	369.41	-124.74	-535.44
0.66574	1.9228	-0.044264	324.56	-153.2	-578.33
0.74772	1.7302	0.055059	370.33	-125.06	-536.78
0.66574	1.9228	-0.044261	325.37	-153.59	-579.78
0.74771	1.7302	0.055062	371.26	-125.37	-538.12
0.66573	1.9228	-0.044259	326.18	-153.98	-581.22
0.74771	1.7302	0.055065	372.18	-125.69	-539.46
0.66573	1.9228	-0.044256	326.99	-154.36	-582.67
0.74771	1.7302	0.055068	373.11	-126	-540.8
0.66573	1.9228	-0.044253	327.8	-154.75	-584.12
0.7477	1.7302	0.05507	374.03	-126.32	-542.15
0.66572	1.9228	-0.044251	328.61	-155.14	-585.57
0.7477	1.7302	0.055073	374.96	-126.64	-543.49
0.66572	1.9228	-0.044248	329.42	-155.52	-587.01
0.7477	1.7302	0.055076	375.88	-126.95	-544.83
0.66571	1.9228	-0.044245	330.24	-155.91	-588.46
0.74769	1.7302	0.055079	376.81	-127.27	-546.17
0.66571	1.9228	-0.044243	331.05	-156.3	-589.91
0.74769	1.7302	0.055081	377.73	-127.58	-547.52
0.66571	1.9228	-0.044241	331.86	-156.68	-591.36
0.74769	1.7302	0.055084	378.66	-127.9	-548.86
0.6657	1.9228	-0.044238	332.67	-157.07	-592.8
0.74768	1.7302	0.055087	379.58	-128.21	-550.2
0.6657	1.9228	-0.044236	333.48	-157.46	-594.25
0.74768	1.7302	0.055089	380.51	-128.53	-551.54
0.6657	1.9228	-0.044234	334.29	-157.84	-595.7
0.74768	1.7302	0.055091	381.43	-128.84	-552.88
0.66569	1.9228	-0.044232	335.1	-158.23	-597.15
0.74767	1.7302	0.055094	382.35	-129.16	-554.23
0.66569	1.9228	-0.044229	335.91	-158.61	-598.59
0.74767	1.7302	0.055096	383.28	-129.48	-555.57
0.66569	1.9228	-0.044227	336.72	-159	-600.04
0.74767	1.7302	0.055098	384.2	-129.79	-556.91
0.66568	1.9228	-0.044225	337.53	-159.39	-601.49
0.74767	1.7302	0.055101	385.13	-130.11	-558.25
0.66568	1.9228	-0.044223	338.35	-159.77	-602.93
0.74766	1.7302	0.055103	386.05	-130.42	-559.59
0.66568	1.9228	-0.044221	339.16	-160.16	-604.38
0.74766	1.7302	0.055105	386.97	-130.73	-560.93
0.66567	1.9228	-0.044219	339.97	-160.54	-605.82
0.74766	1.7302	0.055107	387.9	-131.05	-562.27
0.66567	1.9228	-0.044217	340.77	-160.93	-607.27
0.74766	1.7302	0.055109	388.82	-131.36	-563.61
0.66567	1.9228	-0.044215	341.58	-161.31	-608.71
0.74765	1.7302	0.055111	389.74	-131.67	-564.95
0.66566	1.9228	-0.044214	342.39	-161.69	-610.15
0.74765	1.7302	0.055113	390.66	-131.99	-566.28
0.66566	1.9228	-0.044212	343.2	-162.08	-611.59
0.74765	1.7302	0.055115	391.59	-132.3	-567.62
0.66566	1.9228	-0.04421	344.01	-162.46	-613.03
0.74765	1.7302	0.055117	392.51	-132.61	-568.95
0.66566	1.9228	-0.044208	344.82	-162.84	-614.47
0.74764	1.7302	0.055119	393.43	-132.92	-570.29
0.66565	1.9228	-0.044207	345.62	-163.22	-615.91
0.74764	1.7302	0.05512	394.35	-133.23	-571.62
0.66565	1.9228	-0.044205	346.43	-163.6	-617.35
0.74764	1.7302	0.055122	395.27	-133.54	-572.95
0.66565	1.9228	-0.044204	347.24	-163.98	-618.78
0.74764	1.7302	0.055124	396.18	-133.84	-574.28
0.66565	1.9228	-0.044202	348.04	-164.36	-620.22
0.74763	1.7302	0.055126	397.1	-134.15	-575.61
0.66564	1.9228	-0.0442	348.85	-164.73	-621.65
0.74763	1.7303	0.055127	398.02	-134.46	-576.94
0.66564	1.9228	-0.044199	349.65	-165.11	-623.08
0.74763	1.7303	0.055129	398.94	-134.76	-578.26
0.66564	1.9228	-0.044197	350.46	-165.48	-624.51
0.74763	1.7303	0.05513	399.85	-135.07	-579.59
0.66564	1.9228	-0.044196	351.26	-165.86	-625.94
0.74763	1.7303	0.055132	400.77	-135.37	-580.91
0.66564	1.9228	-0.044195	352.06	-166.23	-627.37
0.74762	1.7303	0.055134	401.68	-135.67	-582.23
0.66563	1.9228	-0.044193	352.86	-166.6	-628.79
0.74762	1.7303	0.055135	402.59	-135.97	-583.55
0.66563	1.9228	-0.044192	353.66	-166.97	-630.22
0.74762	1.7303	0.055136	403.5	-136.27	-584.87
0.66563	1.9228	-0.044191	354.47	-167.34	-631.64
0.74762	1.7303	0.055138	404.42	-136.57	-586.19
0.66563	1.9228	-0.044189	355.26	-167.71	-633.06
0.74762	1.7303	0.055139	405.33	-136.87	-587.5
0.66563	1.9228	-0.044188	356.06	-168.07	-634.47
0.74762	1.7303	0.055141	406.23	-137.16	-588.81
0.66562	1.9228	-0.044187	356.86	-168.44	-635.89
0.74761	1.7303	0.055142	407.14	-137.46	-590.12
0.66562	1.9228	-0.044186	357.66	-168.8	-637.3
0.74761	1.7303	0.055143	408.05	-137.75	-591.43
0.66562	1.9228	-0.044184	358.45	-169.17	-638.72
0.74761	1.7303	0.055144	408.96	-138.05	-592.74
0.66562	1.9228	-0.044183	359.25	-169.53	-640.13
0.74761	1.7303	0.055146	409.86	-138.34	-594.04
0.66562	1.9228	-0.044182	360.04	-169.89	-641.53
0.74761	1.7303	0.055147	410.77	-138.63	-595.35
0.66561	1.9228	-0.044181	360.84	-170.25	-642.94
0.74761	1.7303	0.055148	411.67	-138.92	-596.65
0.66561	1.9228	-0.04418	361.63	-170.6	-644.34
0.7476	1.7303	0.055149	412.57	-139.2	-597.95
0.66561	1.9228	-0.044179	362.42	-170.96	-645.74
0.7476	1.7303	0.05515	413.47	-139.49	-599.24
0.66561	1.9228	-0.044178	363.21	-171.31	-647.14
0.7476	1.7303	0.055152	414.37	-139.78	-600.54
0.66561	1.9228	-0.044177	364	-171.67	-648.54
0.7476	1.7303	0.055153	415.27	-140.06	-601.83
0.66561	1.9228	-0.044176	364.79	-172.02	-649.93
0.7476	1.7303	0.055154	416.17	-140.34	-603.12
0.66561	1.9228	-0.044175	365.58	-172.37	-651.33
0.7476	1.7303	0.055155	417.06	-140.62	-604.41
0.6656	1.9228	-0.044174	366.37	-172.71	-652.72
0.7476	1.7303	0.055156	417.96	-140.9	-605.69
0.6656	1.9228	-0.044173	367.16	-173.06	-654.1
0.7476	1.7303	0.055157	418.85	-141.18	-606.98
0.6656	1.9228	-0.044172	367.94	-173.41	-655.49
0.74759	1.7303	0.055158	419.75	-141.45	-608.26
0.6656	1.9228	-0.044171	368.73	-173.75	-656.87
0.74759	1.7303	0.055159	420.64	-141.73	-609.54
0.6656	1.9228	-0.04417	369.51	-174.09	-658.25
0.74759	1.7303	0.05516	421.53	-142	-610.81
0.6656	1.9228	-0.04417	370.29	-174.43	-659.63
0.74759	1.7303	0.055161	422.42	-142.27	-612.09
0.6656	1.9228	-0.044169	371.07	-174.77	-661.01
0.74759	1.7303	0.055161	423.31	-142.54	-613.36
0.66559	1.9228	-0.044168	371.85	-175.11	-662.38
0.74759	1.7303	0.055162	424.19	-142.81	-614.63
0.66559	1.9228	-0.044167	372.63	-175.44	-663.75
0.74759	1.7303	0.055163	425.08	-143.08	-615.9
0.66559	1.9228	-0.044166	373.41	-175.78	-665.12
0.74759	1.7303	0.055164	425.96	-143.35	-617.16
0.66559	1.9228	-0.044166	374.19	-176.11	-666.49
0.74758	1.7303	0.055165	426.85	-143.61	-618.43
0.66559	1.9228	-0.044165	374.97	-176.44	-667.85
0.74758	1.7303	0.055166	427.73	-143.87	-619.69
0.66559	1.9228	-0.044164	375.74	-176.77	-669.22
0.74758	1.7303	0.055166	428.61	-144.14	-620.95
0.66559	1.9228	-0.044163	376.52	-177.1	-670.58
0.74758	1.7303	0.055167	429.49	-144.39	-622.2
0.66559	1.9228	-0.044163	377.29	-177.42	-671.93
0.74758	1.7303	0.055168	430.37	-144.65	-623.46
0.66559	1.9228	-0.044162	378.06	-177.75	-673.29
0.74758	1.7303	0.055169	431.25	-144.91	-624.71
0.66558	1.9228	-0.044161	378.84	-178.07	-674.64
0.74758	1.7303	0.055169	432.12	-145.17	-625.96
0.66558	1.9228	-0.044161	379.61	-178.39	-675.99
0.74758	1.7303	0.05517	433	-145.42	-627.2
0.66558	1.9228	-0.04416	380.38	-178.71	-677.34
0.74758	1.7303	0.055171	433.87	-145.67	-628.45
0.66558	1.9228	-0.044159	381.15	-179.03	-678.68
0.74758	1.7303	0.055172	434.74	-145.92	-629.69
0.66558	1.9228	-0.044159	381.91	-179.34	-680.03
0.74758	1.7303	0.055172	435.62	-146.17	-630.93
0.66558	1.9228	-0.044158	382.68	-179.66	-681.37
0.74757	1.7303	0.055173	436.49	-146.42	-632.17
0.66558	1.9228	-0.044158	383.45	-179.97	-682.71
0.74757	1.7303	0.055174	437.36	-146.67	-633.4
0.66558	1.9228	-0.044157	384.21	-180.28	-684.04
0.74757	1.7303	0.055174	438.22	-146.91	-634.64
0.66558	1.9228	-0.044156	384.98	-180.59	-685.37
0.74757	1.7303	0.055175	439.09	-147.16	-635.87
0.66558	1.9228	-0.044156	385.74	-180.9	-686.71
0.74757	1.7303	0.055175	439.96	-147.4	-637.1
0.66557	1.9228	-0.044155	386.5	-181.21	-688.04
0.74757	1.7303	0.055176	440.82	-147.64	-638.33
0.66557	1.9228	-0.044155	387.26	-181.52	-689.36
0.74757	1.7303	0.055176	441.68	-147.88	-639.55
0.66557	1.9228	-0.044154	388.02	-181.82	-690.69
0.74757	1.7303	0.055177	442.55	-148.12	-640.77
0.66557	1.9228	-0.044154	388.78	-182.12	-692.01
0.74757	1.7303	0.055178	443.41	-148.35	-641.99
0.66557	1.9228	-0.044153	389.54	-182.42	-693.33
0.74757	1.7303	0.055178	444.27	-148.59	-643.21
0.66557	1.9228	-0.044153	390.3	-182.72	-694.65
0.74757	1.7303	0.055179	445.13	-148.82	-644.43
0.66557	1.9228	-0.044152	391.05	-183.02	-695.96
0.74757	1.7303	0.055179	445.99	-149.05	-645.64
0.66557	1.9228	-0.044152	391.81	-183.32	-697.28
0.74757	1.7303	0.05518	446.84	-149.29	-646.85
0.66557	1.9228	-0.044151	392.57	-183.61	-698.59
0.74757	1.7303	0.05518	447.7	-149.52	-648.06
0.66557	1.9228	-0.044151	393.32	-183.91	-699.9
0.74757	1.7303	0.055181	448.55	-149.74	-649.27
0.66557	1.9228	-0.04415	394.07	-184.2	-701.2
0.74756	1.7303	0.055181	449.41	-149.97	-650.48
0.66557	1.9228	-0.04415	394.82	-184.49	-702.51
0.74756	1.7303	0.055182	450.26	-150.2	-651.68
0.66557	1.9228	-0.04415	395.58	-184.78	-703.81
0.74756	1.7303	0.055182	451.11	-150.42	-652.88
0.66557	1.9228	-0.044149	396.33	-185.07	-705.11
0.74756	1.7303	0.055182	451.96	-150.65	-654.08
0.66556	1.9228	-0.044149	397.08	-185.36	-706.41
0.74756	1.7303	0.055183	452.81	-150.87	-655.28
0.66556	1.9228	-0.044148	397.83	-185.64	-707.71
0.74756	1.7303	0.055183	453.66	-151.09	-656.48
0.66556	1.9228	-0.044148	398.57	-185.93	-709.01
0.74756	1.7303	0.055184	454.51	-151.31	-657.67
0.66556	1.9228	-0.044148	399.32	-186.21	-710.3
0.74756	1.7303	0.055184	455.36	-151.53	-658.87
0.66556	1.9228	-0.044147	400.07	-186.49	-711.59
0.74756	1.7303	0.055185	456.2	-151.75	-660.06
0.66556	1.9228	-0.044147	400.82	-186.77	-712.88
0.74756	1.7303	0.055185	457.05	-151.96	-661.25
0.66556	1.9228	-0.044147	401.56	-187.05	-714.17
0.74756	1.7303	0.055185	457.89	-152.18	-662.43
0.66556	1.9228	-0.044146	402.31	-187.33	-715.46
0.74756	1.7303	0.055186	458.73	-152.39	-663.62
0.66556	1.9228	-0.044146	403.05	-187.61	-716.74
0.74756	1.7303	0.055186	459.58	-152.61	-664.81
0.66556	1.9228	-0.044146	403.79	-187.88	-718.03
0.74756	1.7303	0.055186	460.42	-152.82	-665.99
0.66556	1.9229	-0.044145	404.54	-188.16	-719.31
0.74756	1.7303	0.055187	461.26	-153.03	-667.17
0.66556	1.9229	-0.044145	405.28	-188.43	-720.59
0.74756	1.7303	0.055187	462.1	-153.24	-668.35
0.66556	1.9229	-0.044145	406.02	-188.71	-721.87
0.74756	1.7303	0.055187	462.94	-153.45	-669.53
0.66556	1.9229	-0.044144	406.76	-188.98	-723.15
0.74756	1.7303	0.055188	463.78	-153.66	-670.71
0.66556	1.9229	-0.044144	407.5	-189.25	-724.42
0.74756	1.7303	0.055188	464.62	-153.87	-671.88
0.66556	1.9229	-0.044144	408.24	-189.52	-725.7
0.74756	1.7303	0.055188	465.45	-154.08	-673.06
0.66556	1.9229	-0.044143	408.98	-189.79	-726.97
0.74756	1.7303	0.055189	466.29	-154.28	-674.23
0.66556	1.9229	-0.044143	409.72	-190.06	-728.24
0.74755	1.7303	0.055189	467.13	-154.49	-675.4
0.66556	1.9229	-0.044143	410.46	-190.33	-729.51
0.74755	1.7303	0.055189	467.96	-154.69	-676.57
0.66556	1.9229	-0.044143	411.19	-190.59	-730.78
0.74755	1.7303	0.05519	468.8	-154.9	-677.74
0.66556	1.9229	-0.044142	411.93	-190.86	-732.05
0.74755	1.7303	0.05519	469.63	-155.1	-678.91
0.66555	1.9229	-0.044142	412.67	-191.12	-733.32
0.74755	1.7303	0.05519	470.47	-155.3	-680.08
0.66555	1.9229	-0.044142	413.4	-191.39	-734.58
0.74755	1.7303	0.05519	471.3	-155.5	-681.24
0.66555	1.9229	-0.044142	414.14	-191.65	-735.85
0.74755	1.7303	0.055191	472.13	-155.7	-682.41
0.66555	1.9229	-0.044141	414.87	-191.92	-737.11
0.74755	1.7303	0.055191	472.96	-155.9	-683.57
0.66555	1.9229	-0.044141	415.61	-192.18	-738.37
0.74755	1.7303	0.055191	473.8	-156.1	-684.74
0.66555	1.9229	-0.044141	416.34	-192.44	-739.63
0.74755	1.7303	0.055191	474.63	-156.3	-685.9
0.66555	1.9229	-0.044141	417.08	-192.7	-740.9
0.74755	1.7303	0.055192	475.46	-156.5	-687.06
0.66555	1.9229	-0.04414	417.81	-192.96	-742.16
0.74755	1.7303	0.055192	476.29	-156.7	-688.22
0.66555	1.9229	-0.04414	418.54	-193.22	-743.42
0.74755	1.7303	0.055192	477.12	-156.9	-689.38
0.66555	1.9229	-0.04414	419.28	-193.48	-744.67
0.74755	1.7303	0.055192	477.95	-157.1	-690.54
0.66555	1.9229	-0.04414	420.01	-193.74	-745.93
0.74755	1.7303	0.055193	478.78	-157.29	-691.7
0.66555	1.9229	-0.04414	420.74	-194	-747.19
0.74755	1.7303	0.055193	479.61	-157.49	-692.86
0.66555	1.9229	-0.044139	421.48	-194.26	-748.45
0.74755	1.7303	0.055193	480.43	-157.69	-694.02
0.66555	1.9229	-0.044139	422.21	-194.52	-749.7
0.74755	1.7303	0.055193	481.26	-157.88	-695.18
0.66555	1.9229	-0.044139	422.94	-194.78	-750.96
0.74755	1.7303	0.055193	482.09	-158.08	-696.33
0.66555	1.9229	-0.044139	423.67	-195.03	-752.21
0.74755	1.7303	0.055194	482.92	-158.27	-697.49
0.66555	1.9229	-0.044139	424.4	-195.29	-753.47
0.74755	1.7303	0.055194	483.75	-158.47	-698.65
0.66555	1.9229	-0.044139	425.13	-195.55	-754.72
0.74755	1.7303	0.055194	484.58	-158.66	-699.8
0.66555	1.9229	-0.044138	425.87	-195.8	-755.98
0.74755	1.7303	0.055194	485.4	-158.86	-700.96
0.66555	1.9229	-0.044138	426.6	-196.06	-757.23
0.74755	1.7303	0.055194	486.23	-159.05	-702.12
0.66555	1.9229	-0.044138	427.33	-196.32	-758.49
0.74755	1.7303	0.055194	487.06	-159.25	-703.27
0.66555	1.9229	-0.044138	428.06	-196.57	-759.74
0.74755	1.7303	0.055195	487.89	-159.44	-704.43
0.66555	1.9229	-0.044138	428.79	-196.83	-760.99
0.74755	1.7303	0.055195	488.71	-159.63	-705.58
0.66555	1.9229	-0.044138	429.52	-197.09	-762.25
0.74755	1.7303	0.055195	489.54	-159.83	-706.74
0.66555	1.9229	-0.044137	430.25	-197.34	-763.5
0.74755	1.7303	0.055195	490.37	-160.02	-707.89
0.66555	1.9229	-0.044137	430.98	-197.6	-764.76
0.74755	1.7303	0.055195	491.2	-160.22	-709.05
0.66555	1.9229	-0.044137	431.72	-197.86	-766.01
0.74755	1.7303	0.055195	492.02	-160.41	-710.2
0.66555	1.9229	-0.044137	432.45	-198.11	-767.26
0.74755	1.7303	0.055196	492.85	-160.61	-711.36
0.66555	1.9229	-0.044137	433.18	-198.37	-768.52
0.74755	1.7303	0.055196	493.68	-160.8	-712.51
0.66555	1.9229	-0.044137	433.91	-198.63	-769.77
0.74755	1.7303	0.055196	494.51	-161	-713.67
0.66555	1.9229	-0.044137	434.64	-198.88	-771.03
0.74755	1.7303	0.055196	495.33	-161.19	-714.83
0.66555	1.9229	-0.044136	435.37	-199.14	-772.28
0.74755	1.7303	0.055196	496.16	-161.39	-715.98
0.66555	1.9229	-0.044136	436.1	-199.4	-773.54
0.74755	1.7303	0.055196	496.99	-161.58	-717.14
0.66555	1.9229	-0.044136	436.84	-199.66	-774.8
0.74755	1.7303	0.055196	497.82	-161.78	-718.3
0.66555	1.9229	-0.044136	437.57	-199.92	-776.05
0.74755	1.7303	0.055197	498.65	-161.98	-719.46
0.66555	1.9229	-0.044136	438.3	-200.17	-777.31
0.74754	1.7303	0.055197	499.48	-162.17	-720.62
0.66555	1.9229	-0.044136	439.03	-200.43	-778.57
0.74754	1.7303	0.055197	500.31	-162.37	-721.77
0.66554	1.9229	-0.044136	439.77	-200.69	-779.83
0.74754	1.7303	0.055197	501.14	-162.57	-722.94
0.66554	1.9229	-0.044136	440.5	-200.95	-781.08
0.74754	1.7303	0.055197	501.97	-162.77	-724.1
0.66554	1.9229	-0.044135	441.23	-201.21	-782.34
0.74754	1.7303	0.055197	502.8	-162.96	-725.26
0.66554	1.9229	-0.044135	441.97	-201.47	-783.6
0.74754	1.7303	0.055197	503.63	-163.16	-726.42
0.66554	1.9229	-0.044135	442.7	-201.74	-784.87
0.74754	1.7303	0.055197	504.46	-163.36	-727.58
0.66554	1.9229	-0.044135	443.44	-202	-786.13
0.74754	1.7303	0.055198	505.29	-163.56	-728.75
0.66554	1.9229	-0.044135	444.17	-202.26	-787.39
0.74754	1.7303	0.055198	506.12	-163.76	-729.91
0.66554	1.9229	-0.044135	444.91	-202.52	-788.66
0.74754	1.7303	0.055198	506.96	-163.97	-731.08
0.66554	1.9229	-0.044135	445.64	-202.79	-789.92
0.74754	1.7303	0.055198	507.79	-164.17	-732.24
0.66554	1.9229	-0.044135	446.38	-203.05	-791.19
0.74754	1.7303	0.055198	508.62	-164.37	-733.41
0.66554	1.9229	-0.044135	447.12	-203.32	-792.46
0.74754	1.7303	0.055198	509.46	-164.57	-734.58
0.66554	1.9229	-0.044135	447.85	-203.59	-793.72
0.74754	1.7303	0.055198	510.29	-164.78	-735.75
0.66554	1.9229	-0.044135	448.59	-203.85	-794.99
0.74754	1.7303	0.055198	511.13	-164.98	-736.92
0.66554	1.9229	-0.044134	449.33	-204.12	-796.27
0.74754	1.7303	0.055198	511.97	-165.19	-738.1
0.66554	1.9229	-0.044134	450.07	-204.39	-797.54
0.74754	1.7303	0.055198	512.8	-165.4	-739.27
0.66554	1.9229	-0.044134	450.81	-204.66	-798.81
0.74754	1.7303	0.055199	513.64	-165.6	-740.45
0.66554	1.9229	-0.044134	451.55	-204.93	-800.09
0.74754	1.7303	0.055199	514.48	-165.81	-741.62
0.66554	1.9229	-0.044134	452.29	-205.2	-801.36
0.74754	1.7303	0.055199	515.32	-166.02	-742.8
0.66554	1.9229	-0.044134	453.03	-205.48	-802.64
0.74754	1.7303	0.055199	516.16	-166.23	-743.98
0.66554	1.9229	-0.044134	453.77	-205.75	-803.92
0.74754	1.7303	0.055199	517	-166.44	-745.16
0.66554	1.9229	-0.044134	454.51	-206.02	-805.2
0.74754	1.7303	0.055199	517.84	-166.65	-746.34
0.66554	1.9229	-0.044134	455.26	-206.3	-806.48
0.74754	1.7303	0.055199	518.68	-166.87	-747.53
0.66554	1.9229	-0.044134	456	-206.58	-807.77
0.74754	1.7303	0.055199	519.53	-167.08	-748.71
0.66554	1.9229	-0.044134	456.75	-206.85	-809.06
0.74754	1.7303	0.055199	520.37	-167.3	-749.9
0.66554	1.9229	-0.044134	457.49	-207.13	-810.34
0.74754	1.7303	0.055199	521.22	-167.51	-751.09
0.66554	1.9229	-0.044134	458.24	-207.41	-811.63
0.74754	1.7303	0.055199	522.06	-167.73	-752.28
0.66554	1.9229	-0.044133	458.98	-207.7	-812.92
0.74754	1.7303	0.055199	522.91	-167.95	-753.47
0.66554	1.9229	-0.044133	459.73	-207.98	-814.22
0.74754	1.7303	0.055199	523.75	-168.17	-754.66
0.66554	1.9229	-0.044133	460.48	-208.26	-815.51
0.74754	1.7303	0.0552	524.6	-168.39	-755.86
0.66554	1.9229	-0.044133	461.23	-208.55	-816.81
0.74754	1.7303	0.0552	525.45	-168.61	-757.06
0.66554	1.9229	-0.044133	461.98	-208.83	-818.11
0.74754	1.7303	0.0552	526.3	-168.83	-758.26
0.66554	1.9229	-0.044133	462.73	-209.12	-819.41
0.74754	1.7303	0.0552	527.15	-169.06	-759.46
0.66554	1.9229	-0.044133	463.48	-209.41	-820.71
0.74754	1.7303	0.0552	528.01	-169.28	-760.66
0.66554	1.9229	-0.044133	464.23	-209.7	-822.01
0.74754	1.7303	0.0552	528.86	-169.51	-761.87
0.66554	1.9229	-0.044133	464.98	-209.99	-823.32
0.74754	1.7303	0.0552	529.71	-169.74	-763.07
0.66554	1.9229	-0.044133	465.74	-210.29	-824.63
0.74754	1.7303	0.0552	530.57	-169.97	-764.28
0.66554	1.9229	-0.044133	466.49	-210.58	-825.94
0.74754	1.7303	0.0552	531.43	-170.2	-765.49
0.66554	1.9229	-0.044133	467.25	-210.88	-827.25
0.74754	1.7303	0.0552	532.28	-170.43	-766.71
0.66554	1.9229	-0.044133	468	-211.17	-828.57
0.74754	1.7303	0.0552	533.14	-170.66	-767.92
0.66554	1.9229	-0.044133	468.76	-211.47	-829.88
0.74754	1.7303	0.0552	534	-170.9	-769.14
0.66554	1.9229	-0.044133	469.52	-211.77	-831.2
0.74754	1.7303	0.0552	534.86	-171.13	-770.36
0.66554	1.9229	-0.044133	470.28	-212.08	-832.52
0.74754	1.7303	0.0552	535.72	-171.37	-771.58
0.66554	1.9229	-0.044133	471.04	-212.38	-833.85
0.74754	1.7303	0.0552	536.59	-171.61	-772.8
0.66554	1.9229	-0.044133	471.8	-212.68	-835.17
0.74754	1.7303	0.0552	537.45	-171.85	-774.03
0.66554	1.9229	-0.044133	472.56	-212.99	-836.5
0.74754	1.7303	0.0552	538.32	-172.09	-775.26
0.66554	1.9229	-0.044132	473.32	-213.3	-837.83
0.74754	1.7303	0.055201	539.18	-172.34	-776.49
0.66554	1.9229	-0.044132	474.08	-213.61	-839.16
0.74754	1.7303	0.055201	540.05	-172.58	-777.72
0.66554	1.9229	-0.044132	474.85	-213.92	-840.5
0.74754	1.7303	0.055201	540.92	-172.83	-778.95
0.66554	1.9229	-0.044132	475.61	-214.23	-841.83
0.74754	1.7303	0.055201	541.79	-173.07	-780.19
0.66554	1.9229	-0.044132	476.38	-214.54	-843.17
0.74754	1.7303	0.055201	542.66	-173.32	-781.43
0.66554	1.9229	-0.044132	477.15	-214.86	-844.52
0.74754	1.7303	0.055201	543.53	-173.57	-782.67
0.66554	1.9229	-0.044132	477.92	-215.18	-845.86
0.74754	1.7303	0.055201	544.4	-173.82	-783.91
0.66554	1.9229	-0.044132	478.69	-215.5	-847.21
0.74754	1.7303	0.055201	545.28	-174.08	-785.16
0.66554	1.9229	-0.044132	479.46	-215.82	-848.55
0.74754	1.7303	0.055201	546.15	-174.33	-786.41
0.66554	1.9229	-0.044132	480.23	-216.14	-849.91
0.74754	1.7303	0.055201	547.03	-174.59	-787.66
0.66554	1.9229	-0.044132	481	-216.46	-851.26
0.74754	1.7303	0.055201	547.91	-174.85	-788.91
0.66554	1.9229	-0.044132	481.77	-216.79	-852.62
0.74754	1.7303	0.055201	548.79	-175.11	-790.16
0.66554	1.9229	-0.044132	482.55	-217.11	-853.97
0.74754	1.7303	0.055201	549.67	-175.37	-791.42
0.66554	1.9229	-0.044132	483.32	-217.44	-855.33
0.74754	1.7303	0.055201	550.55	-175.63	-792.68
0.66554	1.9229	-0.044132	484.1	-217.77	-856.7
0.74754	1.7303	0.055201	551.43	-175.89	-793.94
0.66554	1.9229	-0.044132	484.88	-218.1	-858.06
0.74754	1.7303	0.055201	552.32	-176.16	-795.21
0.66554	1.9229	-0.044132	485.65	-218.44	-859.43
0.74754	1.7303	0.055201	553.2	-176.42	-796.47
0.66554	1.9229	-0.044132	486.43	-218.77	-860.8
0.74754	1.7303	0.055201	554.09	-176.69	-797.74
0.66554	1.9229	-0.044132	487.21	-219.11	-862.17
0.74754	1.7303	0.055201	554.98	-176.96	-799.01
0.66554	1.9229	-0.044132	487.99	-219.45	-863.55
0.74754	1.7303	0.055201	555.86	-177.23	-800.29
0.66554	1.9229	-0.044132	488.78	-219.79	-864.93
0.74754	1.7303	0.055201	556.75	-177.51	-801.56
0.66554	1.9229	-0.044132	489.56	-220.13	-866.31
0.74754	1.7303	0.055201	557.65	-177.78	-802.84
0.66554	1.9229	-0.044132	490.34	-220.47	-867.69
0.74754	1.7303	0.055201	558.54	-178.06	-804.12
0.66554	1.9229	-0.044132	491.13	-220.81	-869.07
0.74754	1.7303	0.055201	559.43	-178.33	-805.4
0.66554	1.9229	-0.044132	491.91	-221.16	-870.46
0.74754	1.7303	0.055201	560.33	-178.61	-806.69
0.66554	1.9229	-0.044132	492.7	-221.51	-871.85
0.74754	1.7303	0.055201	561.22	-178.89	-807.98
0.66554	1.9229	-0.044132	493.49	-221.86	-873.24
0.74754	1.7303	0.055201	562.12	-179.17	-809.26
0.66554	1.9229	-0.044132	494.28	-222.21	-874.63
0.74754	1.7303	0.055201	563.02	-179.46	-810.56
0.66554	1.9229	-0.044132	495.07	-222.56	-876.03
0.74754	1.7303	0.055201	563.92	-179.74	-811.85
0.66554	1.9229	-0.044132	495.86	-222.91	-877.43
0.74754	1.7303	0.055201	564.82	-180.03	-813.14
0.66554	1.9229	-0.044132	496.65	-223.27	-878.83
0.74754	1.7303	0.055202	565.72	-180.31	-814.44
0.66554	1.9229	-0.044131	497.44	-223.62	-880.23
0.74754	1.7303	0.055202	566.62	-180.6	-815.74
0.66554	1.9229	-0.044131	498.23	-223.98	-881.64
0.74754	1.7303	0.055202	567.52	-180.89	-817.04
0.66554	1.9229	-0.044131	499.03	-224.34	-883.04
0.74754	1.7303	0.055202	568.43	-181.18	-818.35
0.66554	1.9229	-0.044131	499.82	-224.7	-884.45
0.74754	1.7303	0.055202	569.33	-181.47	-819.65
0.66554	1.9229	-0.044131	500.62	-225.06	-885.86
0.74754	1.7303	0.055202	570.24	-181.77	-820.96
0.66554	1.9229	-0.044131	501.42	-225.43	-887.27
0.74754	1.7303	0.055202	571.15	-182.06	-822.27
0.66554	1.9229	-0.044131	502.21	-225.79	-888.69
0.74754	1.7303	0.055202	572.06	-182.36	-823.58
0.66554	1.9229	-0.044131	503.01	-226.16	-890.11
0.74754	1.7303	0.055202	572.97	-182.65	-824.9
0.66554	1.9229	-0.044131	503.81	-226.53	-891.52
0.74754	1.7303	0.055202	573.88	-182.95	-826.21
0.66554	1.9229	-0.044131	504.61	-226.89	-892.94
0.74754	1.7303	0.055202	574.79	-183.25	-827.53
0.66554	1.9229	-0.044131	505.41	-227.26	-894.37
0.74754	1.7303	0.055202	575.7	-183.55	-828.85
0.66554	1.9229	-0.044131	506.21	-227.64	-895.79
0.74754	1.7303	0.055202	576.61	-183.86	-830.17
0.66554	1.9229	-0.044131	507.01	-228.01	-897.22
0.74754	1.7303	0.055202	577.53	-184.16	-831.49
0.66554	1.9229	-0.044131	507.82	-228.38	-898.64
0.74754	1.7303	0.055202	578.44	-184.46	-832.81
0.66554	1.9229	-0.044131	508.62	-228.75	-900.07
0.74754	1.7303	0.055202	579.36	-184.77	-834.14
0.66554	1.9229	-0.044131	509.42	-229.13	-901.5
0.74754	1.7303	0.055202	580.28	-185.07	-835.46
0.66554	1.9229	-0.044131	510.23	-229.51	-902.94
0.74754	1.7303	0.055202	581.19	-185.38	-836.79
0.66554	1.9229	-0.044131	511.03	-229.88	-904.37
0.74754	1.7303	0.055202	582.11	-185.69	-838.12
0.66554	1.9229	-0.044131	511.84	-230.26	-905.81
0.74754	1.7303	0.055202	583.03	-186	-839.45
0.66554	1.9229	-0.044131	512.65	-230.64	-907.24
0.74754	1.7303	0.055202	583.95	-186.3	-840.78
0.66554	1.9229	-0.044131	513.45	-231.02	-908.68
0.74754	1.7303	0.055202	584.87	-186.61	-842.12
0.66554	1.9229	-0.044131	514.26	-231.4	-910.12
0.74754	1.7303	0.055202	585.79	-186.93	-843.45
0.66554	1.9229	-0.044131	515.07	-231.78	-911.56
0.74754	1.7303	0.055202	586.71	-187.24	-844.79
0.66554	1.9229	-0.044131	515.88	-232.17	-913
0.74754	1.7303	0.055202	587.63	-187.55	-846.12
0.66554	1.9229	-0.044131	516.69	-232.55	-914.44
0.74754	1.7303	0.055202	588.55	-187.86	-847.46
0.66554	1.9229	-0.044131	517.49	-232.93	-915.88
0.74754	1.7303	0.055202	589.48	-188.17	-848.8
0.66554	1.9229	-0.044131	518.3	-233.32	-917.33
0.74754	1.7303	0.055202	590.4	-188.49	-850.14
0.66554	1.9229	-0.044131	519.11	-233.7	-918.77
0.74754	1.7303	0.055202	591.32	-188.8	-851.48
0.66554	1.9229	-0.044131	519.92	-234.09	-920.22
0.74754	1.7303	0.055202	592.25	-189.12	-852.82
0.66554	1.9229	-0.044131	520.73	-234.47	-921.66
0.74754	1.7303	0.055202	593.17	-189.43	-854.16
0.66554	1.9229	-0.044131	521.54	-234.86	-923.11
0.74754	1.7303	0.055202	594.09	-189.75	-855.5
0.66554	1.9229	-0.044131	522.35	-235.25	-924.56
0.74754	1.7303	0.055202	595.02	-190.06	-856.84
0.66554	1.9229	-0.044131	523.17	-235.63	-926
0.74754	1.7303	0.055202	595.94	-190.38	-858.18
0.66554	1.9229	-0.044131	523.98	-236.02	-927.45
0.74754	1.7303	0.055202	596.87	-190.69	-859.52
0.66554	1.9229	-0.044131	524.79	-236.41	-928.9
0.74754	1.7303	0.055202	597.79	-191.01	-860.87
0.66554	1.9229	-0.044131	525.6	-236.79	-930.35
0.74754	1.7303	0.055202	598.72	-191.33	-862.21
0.66554	1.9229	-0.044131	526.41	-237.18	-931.79
0.74754	1.7303	0.055202	599.64	-191.64	-863.55
0.66554	1.9229	-0.044131	527.22	-237.57	-933.24
0.74754	1.7303	0.055202	600.57	-191.96	-864.89
0.66554	1.9229	-0.044131	528.03	-237.95	-934.69
0.74754	1.7303	0.055202	601.49	-192.27	-866.24
0.66554	1.9229	-0.044131	528.84	-238.34	-936.14
0.74754	1.7303	0.055202	602.42	-192.59	-867.58
0.66554	1.9229	-0.044131	529.65	-238.73	-937.58
0.74754	1.7303	0.055202	603.34	-192.91	-868.92
0.66554	1.9229	-0.044131	530.46	-239.11	-939.03
0.74754	1.7303	0.055202	604.26	-193.22	-870.26
0.66554	1.9229	-0.044131	531.27	-239.5	-940.48
0.74754	1.7303	0.055202	605.19	-193.54	-871.6
0.66554	1.9229	-0.044131	532.09	-239.89	-941.93
0.74754	1.7303	0.055202	606.11	-193.85	-872.95
0.66554	1.9229	-0.044131	532.9	-240.27	-943.37
0.74754	1.7303	0.055202	607.04	-194.17	-874.29
0.66554	1.9229	-0.044131	533.71	-240.66	-944.82
0.74754	1.7303	0.055202	607.96	-194.49	-875.63
0.66554	1.9229	-0.044131	534.52	-241.05	-946.27
0.74754	1.7303	0.055202	608.89	-194.8	-876.97
0.66554	1.9229	-0.044131	535.33	-241.43	-947.72
0.74754	1.7303	0.055202	609.81	-195.12	-878.32
0.66554	1.9229	-0.044131	536.14	-241.82	-949.16
0.74754	1.7303	0.055202	610.74	-195.43	-879.66
0.66554	1.9229	-0.044131	536.95	-242.21	-950.61
0.74754	1.7303	0.055202	611.66	-195.75	-881
0.66554	1.9229	-0.044131	537.76	-242.59	-952.06
0.74754	1.7303	0.055202	612.59	-196.06	-882.34
0.66554	1.9229	-0.044131	538.57	-242.98	-953.51
0.74754	1.7303	0.055202	613.51	-196.38	-883.68
0.66554	1.9229	-0.044131	539.38	-243.37	-954.96
0.74754	1.7303	0.055202	614.44	-196.7	-885.03
0.66554	1.9229	-0.044131	540.2	-243.75	-956.4
0.74754	1.7303	0.055202	615.36	-197.01	-886.37
0.66554	1.9229	-0.044131	541.01	-244.14	-957.85
0.74754	1.7303	0.055202	616.29	-197.33	-887.71
0.66554	1.9229	-0.044131	541.82	-244.53	-959.3
0.74754	1.7303	0.055202	617.21	-197.64	-889.05
0.66554	1.9229	-0.044131	542.63	-244.91	-960.75
0.74754	1.7303	0.055202	618.13	-197.96	-890.4
0.66554	1.9229	-0.044131	543.44	-245.3	-962.19
0.74754	1.7303	0.055202	619.06	-198.28	-891.74
0.66554	1.9229	-0.044131	544.25	-245.69	-963.64
0.74754	1.7303	0.055202	619.98	-198.59	-893.08
0.66554	1.9229	-0.044131	545.06	-246.07	-965.09
0.74754	1.7303	0.055202	620.91	-198.91	-894.42
0.66554	1.9229	-0.044131	545.87	-246.46	-966.54
0.74754	1.7303	0.055202	621.83	-199.22	-895.77
0.66554	1.9229	-0.044131	546.68	-246.85	-967.99
0.74754	1.7303	0.055202	622.76	-199.54	-897.11
0.66554	1.9229	-0.044131	547.5	-247.24	-969.43
0.74754	1.7303	0.055202	623.68	-199.85	-898.45
0.66554	1.9229	-0.044131	548.31	-247.62	-970.88
0.74754	1.7303	0.055202	624.61	-200.17	-899.79
0.66554	1.9229	-0.044131	549.12	-248.01	-972.33
0.74754	1.7303	0.055202	625.53	-200.49	-901.14
0.66554	1.9229	-0.044131	549.93	-248.4	-973.78
0.74754	1.7303	0.055202	626.46	-200.8	-902.48
0.66554	1.9229	-0.044131	550.74	-248.78	-975.22
0.74754	1.7303	0.055202	627.38	-201.12	-903.82
0.66554	1.9229	-0.044131	551.55	-249.17	-976.67
0.74754	1.7303	0.055202	628.31	-201.43	-905.16
0.66554	1.9229	-0.044131	552.36	-249.56	-978.12
0.74754	1.7303	0.055202	629.23	-201.75	-906.51
0.66554	1.9229	-0.044131	553.17	-249.94	-979.57
0.74754	1.7303	0.055202	630.16	-202.07	-907.85
0.66554	1.9229	-0.044131	553.99	-250.33	-981.02
0.74754	1.7303	0.055202	631.08	-202.38	-909.19
0.66554	1.9229	-0.044131	554.8	-250.72	-982.46
0.74754	1.7303	0.055202	632.01	-202.7	-910.53
0.66554	1.9229	-0.044131	555.61	-251.1	-983.91
0.74754	1.7303	0.055202	632.93	-203.01	-911.88
0.66554	1.9229	-0.044131	556.42	-251.49	-985.36
0.74754	1.7303	0.055202	633.86	-203.33	-913.22
0.66554	1.9229	-0.044131	557.23	-251.88	-986.81
0.74754	1.7303	0.055202	634.78	-203.64	-914.56
0.66554	1.9229	-0.044131	558.04	-252.26	-988.26
0.74754	1.7303	0.055202	635.71	-203.96	-915.9
0.66554	1.9229	-0.044131	558.85	-252.65	-989.7
0.74754	1.7303	0.055202	636.63	-204.28	-917.25
0.66554	1.9229	-0.044131	559.66	-253.04	-991.15
0.74754	1.7303	0.055202	637.56	-204.59	-918.59
0.66554	1.9229	-0.044131	560.48	-253.42	-992.6
0.74754	1.7303	0.055202	638.48	-204.91	-919.93
0.66554	1.9229	-0.044131	561.29	-253.81	-994.05
0.74754	1.7303	0.055202	639.41	-205.22	-921.27
0.66554	1.9229	-0.044131	562.1	-254.2	-995.5
0.74754	1.7303	0.055202	640.33	-205.54	-922.62
0.66554	1.9229	-0.044131	562.91	-254.58	-996.94
0.74754	1.7303	0.055202	641.26	-205.86	-923.96
0.66554	1.9229	-0.044131	563.72	-254.97	-998.39
0.74754	1.7303	0.055202	642.18	-206.17	-925.3
0.66554	1.9229	-0.044131	564.53	-255.36	-999.84
0.74754	1.7303	0.055202	643.11	-206.49	-926.65
0.66554	1.9229	-0.044131	565.34	-255.74	-1001.3
0.74754	1.7303	0.055202	644.03	-206.8	-927.99
0.66554	1.9229	-0.044131	566.16	-256.13	-1002.7
0.74754	1.7303	0.055202	644.96	-207.12	-929.33
0.66554	1.9229	-0.044131	566.97	-256.52	-1004.2
0.74754	1.7303	0.055202	645.88	-207.43	-930.67
0.66554	1.9229	-0.044131	567.78	-256.9	-1005.6
0.74754	1.7303	0.055202	646.81	-207.75	-932.02
0.66554	1.9229	-0.044131	568.59	-257.29	-1007.1
0.74754	1.7303	0.055202	647.73	-208.07	-933.36
0.66554	1.9229	-0.044131	569.4	-257.68	-1008.5
0.74754	1.7303	0.055202	648.66	-208.38	-934.7
0.66554	1.9229	-0.044131	570.21	-258.06	-1010
0.74754	1.7303	0.055202	649.58	-208.7	-936.04
0.66554	1.9229	-0.044131	571.02	-258.45	-1011.4
0.74754	1.7303	0.055202	650.51	-209.01	-937.39
0.66554	1.9229	-0.044131	571.83	-258.84	-1012.9
0.74754	1.7303	0.055202	651.43	-209.33	-938.73
0.66554	1.9229	-0.044131	572.65	-259.22	-1014.3
0.74754	1.7303	0.055202	652.36	-209.64	-940.07
0.66554	1.9229	-0.044131	573.46	-259.61	-1015.8
0.74754	1.7303	0.055202	653.28	-209.96	-941.41
0.66554	1.9229	-0.044131	574.27	-260	-1017.2
0.74754	1.7303	0.055202	654.21	-210.28	-942.76
0.66554	1.9229	-0.044131	575.08	-260.38	-1018.7
0.74754	1.7303	0.055202	655.13	-210.59	-944.1
0.66554	1.9229	-0.044131	575.89	-260.77	-1020.1
0.74754	1.7303	0.055202	656.06	-210.91	-945.44
0.66554	1.9229	-0.044131	576.7	-261.16	-1021.6
0.74754	1.7303	0.055203	656.98	-211.22	-946.78
0.66554	1.9229	-0.044131	577.51	-261.54	-1023
0.74754	1.7303	0.055203	657.91	-211.54	-948.13
0.66554	1.9229	-0.044131	578.32	-261.93	-1024.5
0.74754	1.7303	0.055203	658.83	-211.86	-949.47
0.66554	1.9229	-0.044131	579.14	-262.32	-1025.9
0.74754	1.7303	0.055203	659.76	-212.17	-950.81
0.66554	1.9229	-0.044131	579.95	-262.7	-1027.4
0.74754	1.7303	0.055203	660.68	-212.49	-952.15
0.66554	1.9229	-0.044131	580.76	-263.09	-1028.8
0.74754	1.7303	0.055203	661.61	-212.8	-953.5
0.66554	1.9229	-0.044131	581.57	-263.48	-1030.2
0.74754	1.7303	0.055203	662.53	-213.12	-954.84
0.66554	1.9229	-0.044131	582.38	-263.86	-1031.7
0.74754	1.7303	0.055203	663.46	-213.43	-956.18
0.66554	1.9229	-0.044131	583.19	-264.25	-1033.1
0.74754	1.7303	0.055203	664.38	-213.75	-957.52
0.66554	1.9229	-0.044131	584	-264.64	-1034.6
0.74754	1.7303	0.055203	665.31	-214.07	-958.87
0.66554	1.9229	-0.044131	584.81	-265.02	-1036
0.74754	1.7303	0.055203	666.23	-214.38	-960.21
0.66554	1.9229	-0.044131	585.63	-265.41	-1037.5
0.74754	1.7303	0.055203	667.16	-214.7	-961.55
0.66554	1.9229	-0.044131	586.44	-265.8	-1038.9
0.74754	1.7303	0.055203	668.08	-215.01	-962.89
0.66554	1.9229	-0.044131	587.25	-266.18	-1040.4
0.74754	1.7303	0.055203	669.01	-215.33	-964.24
0.66554	1.9229	-0.044131	588.06	-266.57	-1041.8
0.74754	1.7303	0.055203	669.93	-215.65	-965.58
0.66554	1.9229	-0.044131	588.87	-266.96	-1043.3
0.74754	1.7303	0.055203	670.85	-215.96	-966.92
0.66554	1.9229	-0.044131	589.68	-267.35	-1044.7
0.74754	1.7303	0.055203	671.78	-216.28	-968.26
0.66554	1.9229	-0.044131	590.49	-267.73	-1046.2
0.74754	1.7303	0.055203	672.7	-216.59	-969.61
0.66554	1.9229	-0.044131	591.3	-268.12	-1047.6
0.74754	1.7303	0.055203	673.63	-216.91	-970.95
0.66554	1.9229	-0.044131	592.11	-268.51	-1049.1
0.74754	1.7303	0.055203	674.55	-217.22	-972.29
0.66554	1.9229	-0.044131	592.93	-268.89	-1050.5
0.74754	1.7303	0.055203	675.48	-217.54	-973.63
0.66554	1.9229	-0.044131	593.74	-269.28	-1052
0.74754	1.7303	0.055203	676.4	-217.86	-974.98
0.66554	1.9229	-0.044131	594.55	-269.67	-1053.4
0.74754	1.7303	0.055203	677.33	-218.17	-976.32
0.66554	1.9229	-0.044131	595.36	-270.05	-1054.9
0.74754	1.7303	0.055203	678.25	-218.49	-977.66
0.66554	1.9229	-0.044131	596.17	-270.44	-1056.3
0.74754	1.7303	0.055203	679.18	-218.8	-979
0.66554	1.9229	-0.044131	596.98	-270.83	-1057.8
0.74754	1.7303	0.055203	680.1	-219.12	-980.34
0.66554	1.9229	-0.044131	597.79	-271.21	-1059.2
0.74754	1.7303	0.055203	681.03	-219.44	-981.69
0.66554	1.9229	-0.044131	598.6	-271.6	-1060.7
0.74754	1.7303	0.055203	681.95	-219.75	-983.03
0.66554	1.9229	-0.044131	599.41	-271.99	-1062.1
0.74754	1.7303	0.055203	682.88	-220.07	-984.37
0.66554	1.9229	-0.044131	600.22	-272.37	-1063.5
0.74754	1.7303	0.055203	683.8	-220.38	-985.71
0.66554	1.9229	-0.044131	601.04	-272.76	-1065
0.74754	1.7303	0.055203	684.72	-220.7	-987.06
0.66554	1.9229	-0.044131	601.85	-273.15	-1066.4
0.74754	1.7303	0.055203	685.65	-221.02	-988.4
0.66554	1.9229	-0.044131	602.66	-273.53	-1067.9
0.74754	1.7303	0.055203	686.57	-221.33	-989.74
0.66554	1.9229	-0.044131	603.47	-273.92	-1069.3
0.74754	1.7303	0.055203	687.5	-221.65	-991.08
0.66554	1.9229	-0.044131	604.28	-274.31	-1070.8
0.74754	1.7303	0.055203	688.42	-221.96	-992.42
0.66554	1.9229	-0.044131	605.09	-274.69	-1072.2
0.74754	1.7303	0.055203	689.35	-222.28	-993.77
0.66554	1.9229	-0.044131	605.9	-275.08	-1073.7
0.74754	1.7303	0.055203	690.27	-222.59	-995.11
0.66554	1.9229	-0.044131	606.71	-275.47	-1075.1
0.74754	1.7303	0.055203	691.2	-222.91	-996.45
0.66554	1.9229	-0.044131	607.52	-275.85	-1076.6
0.74754	1.7303	0.055203	692.12	-223.23	-997.79
0.66554	1.9229	-0.044131	608.33	-276.24	-1078
0.74754	1.7303	0.055203	693.05	-223.54	-999.14
0.66554	1.9229	-0.044131	609.15	-276.63	-1079.5
0.74754	1.7303	0.055203	693.97	-223.86	-1000.5
0.66554	1.9229	-0.044131	609.96	-277.01	-1080.9
0.74754	1.7303	0.055203	694.9	-224.17	-1001.8
0.66554	1.9229	-0.044131	610.77	-277.4	-1082.4
0.74754	1.7303	0.055203	695.82	-224.49	-1003.2
0.66554	1.9229	-0.044131	611.58	-277.79	-1083.8
0.74754	1.7303	0.055203	696.74	-224.81	-1004.5
0.66554	1.9229	-0.044131	612.39	-278.17	-1085.3
0.74754	1.7303	0.055203	697.67	-225.12	-1005.8
0.66554	1.9229	-0.044131	613.2	-278.56	-1086.7
0.74754	1.7303	0.055203	698.59	-225.44	-1007.2
0.66554	1.9229	-0.044131	614.01	-278.95	-1088.2
0.74754	1.7303	0.055203	699.52	-225.75	-1008.5
0.66554	1.9229	-0.044131	614.82	-279.34	-1089.6
0.74754	1.7303	0.055203	700.44	-226.07	-1009.9
0.66554	1.9229	-0.044131	615.63	-279.72	-1091.1
0.74754	1.7303	0.055203	701.37	-226.39	-1011.2
0.66554	1.9229	-0.044131	616.44	-280.11	-1092.5
0.74754	1.7303	0.055203	702.29	-226.7	-1012.6
0.66554	1.9229	-0.044131	617.25	-280.5	-1093.9
0.74754	1.7303	0.055203	703.22	-227.02	-1013.9
0.66554	1.9229	-0.044131	618.07	-280.88	-1095.4
0.74754	1.7303	0.055203	704.14	-227.33	-1015.2
0.66554	1.9229	-0.044131	618.88	-281.27	-1096.8
0.74754	1.7303	0.055203	705.07	-227.65	-1016.6
0.66554	1.9229	-0.044131	619.69	-281.66	-1098.3
0.74754	1.7303	0.055203	705.99	-227.96	-1017.9
0.66554	1.9229	-0.044131	620.5	-282.04	-1099.7
0.74754	1.7303	0.055203	706.91	-228.28	-1019.3
0.66554	1.9229	-0.044131	621.31	-282.43	-1101.2
0.74754	1.7303	0.055203	707.84	-228.6	-1020.6
0.66554	1.9229	-0.044131	622.12	-282.82	-1102.6
0.74754	1.7303	0.055203	708.76	-228.91	-1022
0.66554	1.9229	-0.044131	622.93	-283.2	-1104.1
0.74754	1.7303	0.055203	709.69	-229.23	-1023.3
0.66554	1.9229	-0.044131	623.74	-283.59	-1105.5
0.74754	1.7303	0.055203	710.61	-229.54	-1024.6
0.66554	1.9229	-0.044131	624.55	-283.98	-1107
0.74754	1.7303	0.055203	711.54	-229.86	-1026
0.66554	1.9229	-0.044131	625.36	-284.36	-1108.4
0.74754	1.7303	0.055203	712.46	-230.18	-1027.3
0.66554	1.9229	-0.044131	626.17	-284.75	-1109.9
0.74754	1.7303	0.055203	713.39	-230.49	-1028.7
0.66554	1.9229	-0.044131	626.99	-285.14	-1111.3
0.74754	1.7303	0.055203	714.31	-230.81	-1030
0.66554	1.9229	-0.044131	627.8	-285.52	-1112.8
0.74754	1.7303	0.055203	715.24	-231.12	-1031.3
0.66554	1.9229	-0.044131	628.61	-285.91	-1114.2
0.74754	1.7303	0.055203	716.16	-231.44	-1032.7
0.66554	1.9229	-0.044131	629.42	-286.3	-1115.7
0.74754	1.7303	0.055203	717.09	-231.76	-1034
0.66554	1.9229	-0.044131	630.23	-286.68	-1117.1
0.74754	1.7303	0.055203	718.01	-232.07	-1035.4
0.66554	1.9229	-0.044131	631.04	-287.07	-1118.6
0.74754	1.7303	0.055203	718.93	-232.39	-1036.7
0.66554	1.9229	-0.044131	631.85	-287.46	-1120
0.74754	1.7303	0.055203	719.86	-232.7	-1038.1
0.66554	1.9229	-0.044131	632.66	-287.84	-1121.4
0.74754	1.7303	0.055203	720.78	-233.02	-1039.4
0.66554	1.9229	-0.044131	633.47	-288.23	-1122.9
0.74754	1.7303	0.055203	721.71	-233.33	-1040.7
0.66554	1.9229	-0.044131	634.28	-288.62	-1124.3
0.74754	1.7303	0.055203	722.63	-233.65	-1042.1
0.66554	1.9229	-0.044131	635.1	-289	-1125.8
0.74754	1.7303	0.055203	723.56	-233.97	-1043.4
0.66554	1.9229	-0.044131	635.91	-289.39	-1127.2
0.74754	1.7303	0.055203	724.48	-234.28	-1044.8
0.66554	1.9229	-0.044131	636.72	-289.78	-1128.7
0.74754	1.7303	0.055203	725.41	-234.6	-1046.1
0.66554	1.9229	-0.044131	637.53	-290.16	-1130.1
0.74754	1.7303	0.055203	726.33	-234.91	-1047.5
0.66554	1.9229	-0.044131	638.34	-290.55	-1131.6
0.74754	1.7303	0.055203	727.26	-235.23	-1048.8
0.66554	1.9229	-0.044131	639.15	-290.94	-1133
0.74754	1.7303	0.055203	728.18	-235.55	-1050.1
0.66554	1.9229	-0.044131	639.96	-291.33	-1134.5
0.74754	1.7303	0.055203	729.1	-235.86	-1051.5
0.66554	1.9229	-0.044131	640.77	-291.71	-1135.9
0.74754	1.7303	0.055203	730.03	-236.18	-1052.8
0.66554	1.9229	-0.044131	641.58	-292.1	-1137.4
0.74754	1.7303	0.055203	730.95	-236.49	-1054.2
0.66554	1.9229	-0.044131	642.39	-292.49	-1138.8
0.74754	1.7303	0.055203	731.88	-236.81	-1055.5
0.66554	1.9229	-0.04413	643.2	-292.87	-1140.3
0.74754	1.7303	0.055203	732.8	-237.13	-1056.8
0.66554	1.9229	-0.04413	644.02	-293.26	-1141.7
0.74754	1.7303	0.055203	733.73	-237.44	-1058.2
0.66554	1.9229	-0.04413	644.83	-293.65	-1143.2
0.74754	1.7303	0.055203	734.65	-237.76	-1059.5
0.66554	1.9229	-0.04413	645.64	-294.03	-1144.6
0.74754	1.7303	0.055203	735.58	-238.07	-1060.9
0.66554	1.9229	-0.04413	646.45	-294.42	-1146.1
0.74754	1.7303	0.055203	736.5	-238.39	-1062.2
0.66554	1.9229	-0.04413	647.26	-294.81	-1147.5
0.74754	1.7303	0.055203	737.42	-238.7	-1063.6
0.66554	1.9229	-0.04413	648.07	-295.19	-1149
0.74754	1.7303	0.055203	738.35	-239.02	-1064.9
0.66554	1.9229	-0.04413	648.88	-295.58	-1150.4
0.74754	1.7303	0.055203	739.27	-239.34	-1066.2
0.66554	1.9229	-0.04413	649.69	-295.97	-1151.8
0.74754	1.7303	0.055203	740.2	-239.65	-1067.6
0.66554	1.9229	-0.04413	650.5	-296.35	-1153.3
0.74754	1.7303	0.055203	741.12	-239.97	-1068.9
0.66554	1.9229	-0.04413	651.31	-296.74	-1154.7
0.74754	1.7303	0.055203	742.05	-240.28	-1070.3
0.66554	1.9229	-0.04413	652.12	-297.13	-1156.2
0.74754	1.7303	0.055203	742.97	-240.6	-1071.6
0.66554	1.9229	-0.04413	652.93	-297.51	-1157.6
0.74754	1.7303	0.055203	743.9	-240.92	-1073
0.66554	1.9229	-0.04413	653.74	-297.9	-1159.1
0.74754	1.7303	0.055203	744.82	-241.23	-1074.3
0.66554	1.9229	-0.04413	654.56	-298.29	-1160.5
0.74754	1.7303	0.055203	745.74	-241.55	-1075.6
0.66554	1.9229	-0.04413	655.37	-298.67	-1162
0.74754	1.7303	0.055203	746.67	-241.86	-1077
0.66554	1.9229	-0.04413	656.18	-299.06	-1163.4
0.74754	1.7303	0.055203	747.59	-242.18	-1078.3
0.66554	1.9229	-0.04413	656.99	-299.45	-1164.9
0.74754	1.7303	0.055203	748.52	-242.5	-1079.7
0.66554	1.9229	-0.04413	657.8	-299.83	-1166.3
0.74754	1.7303	0.055203	749.44	-242.81	-1081
0.66554	1.9229	-0.04413	658.61	-300.22	-1167.8
0.74754	1.7303	0.055203	750.37	-243.13	-1082.3
0.66554	1.9229	-0.04413	659.42	-300.61	-1169.2
0.74754	1.7303	0.055203	751.29	-243.44	-1083.7
0.66554	1.9229	-0.04413	660.23	-301	-1170.7
0.74754	1.7303	0.055203	752.21	-243.76	-1085
0.66554	1.9229	-0.04413	661.04	-301.38	-1172.1
0.74754	1.7303	0.055203	753.14	-244.08	-1086.4
0.66554	1.9229	-0.04413	661.85	-301.77	-1173.6
0.74754	1.7303	0.055203	754.06	-244.39	-1087.7
0.66554	1.9229	-0.04413	662.66	-302.16	-1175
0.74754	1.7303	0.055203	754.99	-244.71	-1089.1
0.66554	1.9229	-0.04413	663.47	-302.54	-1176.4
0.74754	1.7303	0.055203	755.91	-245.02	-1090.4
0.66554	1.9229	-0.04413	664.28	-302.93	-1177.9
0.74754	1.7303	0.055203	756.84	-245.34	-1091.7
0.66554	1.9229	-0.04413	665.09	-303.32	-1179.3
0.74754	1.7303	0.055203	757.76	-245.66	-1093.1
0.66554	1.9229	-0.04413	665.9	-303.7	-1180.8
0.74754	1.7303	0.055203	758.68	-245.97	-1094.4
0.66554	1.9229	-0.04413	666.71	-304.09	-1182.2
0.74754	1.7303	0.055203	759.61	-246.29	-1095.8
0.66554	1.9229	-0.04413	667.53	-304.48	-1183.7
0.74754	1.7303	0.055203	760.53	-246.6	-1097.1
0.66554	1.9229	-0.04413	668.34	-304.86	-1185.1
0.74754	1.7303	0.055203	761.46	-246.92	-1098.4
0.66554	1.9229	-0.04413	669.15	-305.25	-1186.6
0.74754	1.7303	0.055203	762.38	-247.23	-1099.8
0.66554	1.9229	-0.04413	669.96	-305.64	-1188
0.74754	1.7303	0.055203	763.3	-247.55	-1101.1
0.66554	1.9229	-0.04413	670.77	-306.02	-1189.5
0.74754	1.7303	0.055203	764.23	-247.87	-1102.5
0.66554	1.9229	-0.04413	671.58	-306.41	-1190.9
0.74754	1.7303	0.055203	765.15	-248.18	-1103.8
0.66554	1.9229	-0.04413	672.39	-306.8	-1192.4
0.74754	1.7303	0.055203	766.08	-248.5	-1105.2
0.66554	1.9229	-0.04413	673.2	-307.18	-1193.8
0.74754	1.7303	0.055203	767	-248.81	-1106.5
0.66554	1.9229	-0.04413	674.01	-307.57	-1195.3
0.74754	1.7303	0.055203	767.93	-249.13	-1107.8
0.66554	1.9229	-0.04413	674.82	-307.96	-1196.7
0.74754	1.7303	0.055203	768.85	-249.45	-1109.2
0.66554	1.9229	-0.04413	675.63	-308.35	-1198.2
0.74754	1.7303	0.055203	769.77	-249.76	-1110.5
0.66554	1.9229	-0.04413	676.44	-308.73	-1199.6
0.74754	1.7303	0.055203	770.7	-250.08	-1111.9
0.66554	1.9229	-0.04413	677.25	-309.12	-1201
0.74754	1.7303	0.055203	771.62	-250.39	-1113.2
0.66554	1.9229	-0.04413	678.06	-309.51	-1202.5
0.74754	1.7303	0.055203	772.55	-250.71	-1114.5
0.66554	1.9229	-0.04413	678.87	-309.89	-1203.9
0.74754	1.7303	0.055203	773.47	-251.03	-1115.9
0.66554	1.9229	-0.04413	679.68	-310.28	-1205.4
0.74754	1.7303	0.055203	774.39	-251.34	-1117.2
0.66554	1.9229	-0.04413	680.49	-310.67	-1206.8
0.74754	1.7303	0.055203	775.32	-251.66	-1118.6
0.66554	1.9229	-0.04413	681.3	-311.05	-1208.3
0.74754	1.7303	0.055203	776.24	-251.97	-1119.9
0.66554	1.9229	-0.04413	682.12	-311.44	-1209.7
0.74754	1.7303	0.055203	777.17	-252.29	-1121.3
0.66554	1.9229	-0.04413	682.93	-311.83	-1211.2
0.74754	1.7303	0.055203	778.09	-252.61	-1122.6
0.66554	1.9229	-0.04413	683.74	-312.21	-1212.6
0.74754	1.7303	0.055203	779.02	-252.92	-1123.9
0.66554	1.9229	-0.04413	684.55	-312.6	-1214.1
0.74754	1.7303	0.055203	779.94	-253.24	-1125.3
0.66554	1.9229	-0.04413	685.36	-312.99	-1215.5
0.74754	1.7303	0.055203	780.86	-253.55	-1126.6
0.66554	1.9229	-0.04413	686.17	-313.37	-1217
0.74754	1.7303	0.055203	781.79	-253.87	-1128
0.66554	1.9229	-0.04413	686.98	-313.76	-1218.4
0.74754	1.7303	0.055203	782.71	-254.19	-1129.3
0.66554	1.9229	-0.04413	687.79	-314.15	-1219.9
0.74754	1.7303	0.055203	783.64	-254.5	-1130.6
0.66554	1.9229	-0.04413	688.6	-314.53	-1221.3
0.74754	1.7303	0.055203	784.56	-254.82	-1132
0.66554	1.9229	-0.04413	689.41	-314.92	-1222.8
0.74754	1.7303	0.055203	785.49	-255.13	-1133.3
0.66554	1.9229	-0.04413	690.22	-315.31	-1224.2
0.74754	1.7303	0.055203	786.41	-255.45	-1134.7
0.66554	1.9229	-0.04413	691.03	-315.69	-1225.6
0.74754	1.7303	0.055203	787.33	-255.77	-1136
0.66554	1.9229	-0.04413	691.84	-316.08	-1227.1
0.74754	1.7303	0.055203	788.26	-256.08	-1137.4
0.66554	1.9229	-0.04413	692.65	-316.47	-1228.5
0.74754	1.7303	0.055203	789.18	-256.4	-1138.7
0.66554	1.9229	-0.04413	693.46	-316.86	-1230
0.74754	1.7303	0.055203	790.11	-256.71	-1140
0.66554	1.9229	-0.04413	694.28	-317.24	-1231.4
0.74754	1.7303	0.055203	791.03	-257.03	-1141.4
0.66554	1.9229	-0.04413	695.09	-317.63	-1232.9
0.74754	1.7303	0.055203	791.96	-257.35	-1142.7
0.66554	1.9229	-0.04413	695.9	-318.02	-1234.3
0.74754	1.7303	0.055203	792.88	-257.66	-1144.1
0.66554	1.9229	-0.04413	696.71	-318.4	-1235.8
0.74754	1.7303	0.055203	793.8	-257.98	-1145.4
0.66554	1.9229	-0.04413	697.52	-318.79	-1237.2
0.74754	1.7303	0.055203	794.73	-258.29	-1146.7
0.66554	1.9229	-0.04413	698.33	-319.18	-1238.7
0.74754	1.7303	0.055203	795.65	-258.61	-1148.1
0.66554	1.9229	-0.04413	699.14	-319.56	-1240.1
0.74754	1.7303	0.055203	796.58	-258.92	-1149.4
0.66554	1.9229	-0.04413	699.95	-319.95	-1241.6
0.74754	1.7303	0.055203	797.5	-259.24	-1150.8
0.66554	1.9229	-0.04413	700.76	-320.34	-1243
0.74754	1.7303	0.055203	798.43	-259.56	-1152.1
0.66554	1.9229	-0.04413	701.57	-320.72	-1244.5
0.74754	1.7303	0.055203	799.35	-259.87	-1153.5
0.66554	1.9229	-0.04413	702.38	-321.11	-1245.9
0.74754	1.7303	0.055203	800.28	-260.19	-1154.8
0.66554	1.9229	-0.04413	703.19	-321.5	-1247.4
0.74754	1.7303	0.055203	801.2	-260.5	-1156.1
0.66554	1.9229	-0.04413	704.01	-321.88	-1248.8
0.74754	1.7303	0.055203	802.12	-260.82	-1157.5
0.66554	1.9229	-0.04413	704.82	-322.27	-1250.3
0.74754	1.7303	0.055203	803.05	-261.14	-1158.8
0.66554	1.9229	-0.04413	705.63	-322.66	-1251.7
0.74754	1.7303	0.055203	803.97	-261.45	-1160.2
0.66554	1.9229	-0.04413	706.44	-323.04	-1253.1
0.74754	1.7303	0.055203	804.9	-261.77	-1161.5
0.66554	1.9229	-0.04413	707.25	-323.43	-1254.6
0.74754	1.7303	0.055203	805.82	-262.08	-1162.9
0.66554	1.9229	-0.04413	708.06	-323.82	-1256
0.74754	1.7303	0.055203	806.75	-262.4	-1164.2
0.66554	1.9229	-0.04413	708.87	-324.2	-1257.5
0.74754	1.7303	0.055203	807.67	-262.72	-1165.5
0.66554	1.9229	-0.04413	709.68	-324.59	-1258.9
0.74754	1.7303	0.055203	808.6	-263.03	-1166.9
0.66554	1.9229	-0.04413	710.49	-324.98	-1260.4
0.74754	1.7303	0.055203	809.52	-263.35	-1168.2
0.66554	1.9229	-0.04413	711.3	-325.36	-1261.8
0.74754	1.7303	0.055203	810.45	-263.66	-1169.6
0.66554	1.9229	-0.04413	712.11	-325.75	-1263.3
0.74754	1.7303	0.055203	811.37	-263.98	-1170.9
0.66554	1.9229	-0.04413	712.93	-326.14	-1264.7
