# Supplementary material for: Revised Control Barrier Function with Sensing of Threats from Relative Velocity Between Humans and Mobile Robots
Source: Sensors (Basel). 2025 Jun 27;25(13):4005. doi: 10.3390/s25134005 (PMC12251740; doi:10.3390/s25134005)
Supplement: Supplementary file 1 [file sensors-25-04005-s001.zip › code/Safety_control/support/ProjectToSO3.m]

function R = ProjectToSO3(mat)
% *** CHAPTER 3: RIGID-BODY MOTIONS ***
% Takes mat: A matrix near SO(3) to project to SO(3).
% Returns R representing the closest rotation matrix that is in SO(3).
% This function uses singular-value decomposition (see
% http://hades.mech.northwestern.edu/index.php/Modern_Robotics_Linear_Algebra_Review)
% and is only appropriate for matrices close to SO(3).
% Example Inputs:
% 
% clear; clc;
% mat = [ 0.675, 0.150,  0.720;
%         0.370, 0.771, -0.511;
%        -0.630, 0.619,  0.472];
% R = ProjectToSO3(mat)
% 
% Output:
% R =
%    0.6790    0.1489    0.7189
%    0.3732    0.7732   -0.5127
%   -0.6322    0.6164    0.4694

[U, S, V] = svd(mat);
R = U * V';
if det(R) < 0
    % In this case the result may be far from mat.
    R = [R(:, 1: 2); -R(:, 3)];
end
end
