# Supplementary material for: Revised Control Barrier Function with Sensing of Threats from Relative Velocity Between Humans and Mobile Robots
Source: Sensors (Basel). 2025 Jun 27;25(13):4005. doi: 10.3390/s25134005 (PMC12251740; doi:10.3390/s25134005)
Supplement: Supplementary file 1 [file sensors-25-04005-s001.zip › code/Safety_control/support/VecTose3.m]

function se3mat = VecTose3(V)
% *** CHAPTER 3: RIGID-BODY MOTIONS ***
% Takes a 6-vector (representing a spatial velocity).
% Returns the corresponding 4x4 se(3) matrix.
% Example Input:
% 
% clear; clc;
% V = [1; 2; 3; 4; 5; 6];
% se3mat = VecTose3(V)
% 
% Output:
% se3mat =
%     0    -3     2     4
%     3     0    -1     5
%    -2     1     0     6
%     0     0     0     0 

se3mat = [VecToso3(V(1: 3)), V(4: 6); 0, 0, 0, 0];
end
