# Supplementary material for: Revised Control Barrier Function with Sensing of Threats from Relative Velocity Between Humans and Mobile Robots
Source: Sensors (Basel). 2025 Jun 27;25(13):4005. doi: 10.3390/s25134005 (PMC12251740; doi:10.3390/s25134005)
Supplement: Supplementary file 1 [file sensors-25-04005-s001.zip › code/Safety_control/support/MatrixExp6.m]

function T = MatrixExp6(se3mat)
% *** CHAPTER 3: RIGID-BODY MOTIONS ***
% Takes a se(3) representation of exponential coordinates.
% Returns a T matrix in SE(3) that is achieved by traveling along/about the 
% screw axis S for a distance theta from an initial configuration T = I.
% Example Input:
% 
% clear; clc;
% se3mat = [ 0,      0,       0,      0;
%          0,      0, -1.5708, 2.3562;
%          0, 1.5708,       0, 2.3562;
%          0,      0,       0,      0]
% T = MatrixExp6(se3mat)
% 
% Output:
% T =
%    1.0000         0         0         0
%         0    0.0000   -1.0000   -0.0000
%         0    1.0000    0.0000    3.0000
%         0         0         0    1.0000 

omgtheta = so3ToVec(se3mat(1: 3, 1: 3));
if NearZero(norm(omgtheta))
    T = [eye(3), se3mat(1: 3, 4); 0, 0, 0, 1];
else
    [omghat, theta] = AxisAng3(omgtheta);
    omgmat = se3mat(1: 3, 1: 3) / theta; 
    T = [MatrixExp3(se3mat(1: 3, 1: 3)), ...
         (eye(3) * theta + (1 - cos(theta)) * omgmat ...
          + (theta - sin(theta)) * omgmat * omgmat) ...
            * se3mat(1: 3, 4) / theta;
         0, 0, 0, 1];
end
end
