# Supplementary material for: Revised Control Barrier Function with Sensing of Threats from Relative Velocity Between Humans and Mobile Robots
Source: Sensors (Basel). 2025 Jun 27;25(13):4005. doi: 10.3390/s25134005 (PMC12251740; doi:10.3390/s25134005)
Supplement: Supplementary file 1 [file sensors-25-04005-s001.zip › code/Safety_control/support/so3ToVec.m]

function omg = so3ToVec(so3mat)
% *** CHAPTER 3: RIGID-BODY MOTIONS ***
% Takes a 3x3 skew-symmetric matrix (an element of so(3)).
% Returns the corresponding 3-vector (angular velocity).
% Example Input: 
% 
% clear; clc;
% so3mat = [[0, -3, 2]; [3, 0, -1]; [-2, 1, 0]];
% omg = so3ToVec(so3mat)  
% 
% Output:
% omg =
%     1
%     2
%     3

omg = [so3mat(3, 2); so3mat(1, 3); so3mat(2, 1)];
end
