# Supplementary material for: Revised Control Barrier Function with Sensing of Threats from Relative Velocity Between Humans and Mobile Robots
Source: Sensors (Basel). 2025 Jun 27;25(13):4005. doi: 10.3390/s25134005 (PMC12251740; doi:10.3390/s25134005)
Supplement: Supplementary file 1 [file sensors-25-04005-s001.zip › code/Safety_control/fun_x.m]

function [g, h] = fun_x( x, mobile_robot, obstacle_results, a_G, D_min, dt)
    %% 约束逻辑
    mobile_robot_next = mobile_robot;
    mobile_robot_next.dx = x;
    mobile_robot_next = update_mobile_robot(mobile_robot_next,dt);

    % 关节限位约束
    % 小车关节限位约束（无实际限位）
    U_u =  zeros(4, 1);  % 小车关节的上界占位符
    U_l =  zeros(4, 1);  % 小车关节的下界占位符
    % 机械臂关节限位约束
    Q_u =  mobile_robot_next.arm.q - [ 170;  120;  170;  120;  170;  120;  175] * pi / 180/2;
    Q_l = -mobile_robot_next.arm.q - [ 170;  120;  170;  120;  170;  120;  175] * pi / 180/2;
    
    X_u = [U_u; Q_u];
    X_l = [U_l; Q_l];

    % 关节速度限位约束
    % 小车关节限速约束
    DU_u =  mobile_robot_next.car.du - [10; 10; 10 ; 10];
    DU_l = -mobile_robot_next.car.du - [10; 10; 10 ; 10];
    % 机械臂关节限速约束
    DQ_u =  mobile_robot_next.arm.dq - [85; 85; 100; 75; 130; 135; 135] * pi / 180/ 2;
    DQ_l = -mobile_robot_next.arm.dq - [85; 85; 100; 75; 130; 135; 135] * pi / 180/ 2;

    % 整合约束
    DX_u = [DU_u; DQ_u];
    DX_l = [DU_l; DQ_l];

    
    % 获取机械臂末端执行器当前时刻的位置
    a = mobile_robot.arm.joint_world{end};

    % 获取机械臂末端执行器下一时刻的位置
    a_next = mobile_robot_next.arm.joint_world{end};
    
    % 威胁系数表
    k=[obstacle_results.car.closest.threat;...
       obstacle_results.arm_2_4.closest.threat;...
       obstacle_results.arm_4_6.closest.threat;...
       obstacle_results.arm_6_7.closest.threat];

    % 获取当前最近点距离
    d_dmin=[obstacle_results.car.closest.distance;...
            obstacle_results.arm_2_4.closest.distance;...
            obstacle_results.arm_4_6.closest.distance;...
            obstacle_results.arm_6_7.closest.distance];
    % 推算下一时刻这些点的距离
    D1 = get_dmin_points(mobile_robot_next.car, mobile_robot_next.arm, obstacle_results);

    % 获取当前最近高威胁点距离
    d_kmax=[obstacle_results.car.highest_threat.distance;...
            obstacle_results.arm_2_4.highest_threat.distance;...
            obstacle_results.arm_4_6.highest_threat.distance;...
            obstacle_results.arm_6_7.highest_threat.distance];
    % 推算下一时刻这些点的距离
    D2 = get_kmax_points(mobile_robot_next.car, mobile_robot_next.arm, obstacle_results);

%     % 姿态维持约束
%     [a, ~] = xuanliang_fk(q, arm.w, arm.v, arm.M, 7);
%     a = mobile_robot_next.carT * a;
%     X = [a(1, 1:3)', a(2:3, 1)];
%     Y = [a(2, 1:3)', a(1, 2), a(3, 2)];
%     Z = [a(3, 1:3)', a(1:2, 3)];
%     xfix = [1; 0; 0; 0; 0];
%     yfix = [0; 1; 0; 0; 0];
%     zfix = [0; 0; 1; 0; 0];
%     X_u = X - xfix;
%     X_l = -X - xfix;
%     Y_u = Y - yfix;
%     Y_l = -Y - yfix;
%     Z_u = Z - zfix;
%     Z_l = -Z - zfix;

%     % 速度约束
%     J = JacobianBody(cell2mat(arm.S), mobile_robot_next.arm.q);
%     for i = 1:3
%         v = J(4:6, 1:2*i+1) * mobile_robot_next.arm.q(1:2*i+1);
%         v = mobile_robot_next.carT(1:3, 1:3) * v;
%         m3(:, i) = v + car_v;
%     end
%     D3 = sqrt(sum(m3 .^ 2, 1))';
%     sv = ones(3, 1) * V_max;
%     for i = 1:3
%         if rmax.rv(i) > 0
%             sv(i) = V_max / rmax.rv(i);
%             if sv(i) > 1
%                 sv(i) = 1;
%             end
%         end
%     end
%     Vu =  D3 - sv;
%     Vl = -D3 - sv;

    lamd_DCLF=0.9;
    lamd_DCBF=0.1;
    lamd_D=1 ./ (k+1);
    lamd_V=1 - lamd_D;
    
    % 安全距离约束
    sd=D_min*ones(4,1);
%     sd = get_safety_distance(D_min,obstacle_results);
%     disp(sd);

    ee2a_d = norm(a(1:3, 4) - a_G(1:3, 4));
    ee2a_d_next = norm(a_next(1:3, 4) - a_G(1:3, 4));

    flag = 0;
    if ee2a_d < 0.05
        flag = 1;
    end
    
    % 选择模式(1:包含速度威胁项，2：仅距离项)
    mod=1;

    % 组合约束1
    if mod==2
        if flag == 1
            g = [(lamd_DCBF * lamd_D) .* (d_dmin - sd) - (D1 - sd); ...
                 (lamd_DCBF * lamd_V) .* (d_kmax - sd) - (D2 - sd);...
                 lamd_DCLF * ee2a_d + ee2a_d_next;...
                 X_u;...
                 X_l;...
                 DX_u;...
                 DX_l
                 ];
        else
            g = [lamd_D .* (d_dmin - sd) - (D1 - sd);...
                 lamd_V .* (d_kmax - sd) - (D2 - sd);...
                 X_u;...
                 X_l;...
                 DX_u;...
                 DX_l
                 ];
        end
    
    else    
    % 组合约束 2
        if flag == 1
            g = [lamd_DCBF .* (d_dmin - sd) - (D1 - sd); ...
                 lamd_DCLF * ee2a_d + ee2a_d_next;...
                 X_u;...
                 X_l;...
                 DX_u;...
                 DX_l
                 ];
        else
            g = [(d_dmin - sd) - (D1 - sd);...
                 X_u;...
                 X_l;...
                 DX_u;...
                 DX_l
                 ];
        end
    end

    h = 0; % 非线性等式约束
end
