# Supplementary material for: Revised Control Barrier Function with Sensing of Threats from Relative Velocity Between Humans and Mobile Robots
Source: Sensors (Basel). 2025 Jun 27;25(13):4005. doi: 10.3390/s25134005 (PMC12251740; doi:10.3390/s25134005)
Supplement: Supplementary file 1 [file sensors-25-04005-s001.zip › code/Safety_control/getNextGoal.m]

function nextGoal = getNextGoal(mobile_robot, target, dt)
    %% 输入参数说明：
    % currentModel: 当前机器人模型（包含当前位姿和机械臂关节角度）
    % target: 目标位姿
    % dt: 时间步长
    %
    % 输出：
    % nextGoal: 下一时刻的期望姿态（10x1向量）

    %% 小车参数限制
    targetPose = target(1:3);  % 目标小车位姿（3x1向量：[角度, x, y]
    targetArmAngles = target(4:end); % 目标机械臂关节角度（7x1向量）

    %% 小车参数限制
    maxLinearVelocity = 1.0/dt;  % 平面线速度最大值

    %% 机械臂限位参数
    % 关节角度限位（弧度）
    jointUpperLimits = [ 170;  120;  170;  120;  170;  120;  175] * (pi / 180);
    jointLowerLimits = -jointUpperLimits;
    
    % 关节速度限位（弧度/秒）
    jointVelocityUpperLimits = [85; 85; 100; 75; 130; 135; 135] * (pi / 180);
    jointVelocityLowerLimits = -jointVelocityUpperLimits;

    %% 计算下一时刻小车位姿
    % 计算位移差
    dx = targetPose(2) - mobile_robot.car.pose(2);
    dy = targetPose(3) - mobile_robot.car.pose(3);
    
    % 计算距离和方向
    distance = sqrt(dx^2 + dy^2);
    direction = atan2(dy, dx);
    
    % 限制线速度
    linearVelocity = min(distance / dt, maxLinearVelocity);
    
    % 计算下一位置
    nextX = mobile_robot.car.pose(2) + linearVelocity * cos(direction) * dt;
    nextY = mobile_robot.car.pose(3) + linearVelocity * sin(direction) * dt;
    nextAngle = targetPose(1);  % 角度不限制

    %% 计算下一时刻机械臂关节角度
    nextArmAngles = mobile_robot.arm.q + ...
                    clamp( ...
                        (targetArmAngles - mobile_robot.arm.q) / dt, ...
                        jointVelocityLowerLimits, ...
                        jointVelocityUpperLimits ...
                    ) * dt;
    
    % 限制关节角度
    nextArmAngles = clamp(nextArmAngles, jointLowerLimits, jointUpperLimits);

    %% 组装下一时刻目标状态
    nextGoal = [nextAngle; nextX; nextY; nextArmAngles];

    %% 辅助函数：数值限制
    function y = clamp(x, minVal, maxVal)
        y = max(min(x, maxVal), minVal);
    end
end
