# Supplementary material for: Revised Control Barrier Function with Sensing of Threats from Relative Velocity Between Humans and Mobile Robots
Source: Sensors (Basel). 2025 Jun 27;25(13):4005. doi: 10.3390/s25134005 (PMC12251740; doi:10.3390/s25134005)
Supplement: Supplementary file 1 [file sensors-25-04005-s001.zip › code/Obstacle_avoidance_filtering/obstacle_avoidance_matlab.m]

function obstacle_results = obstacle_avoidance_matlab(mobile_robot1, mobile_robot2, human, human_next, dt, D_min)
    obstacle_results = struct();
    % 初始化最小距离和最高威胁
    min_distance = struct(...
        'car', inf, ...
        'arm_2_4', inf, ...
        'arm_4_6', inf, ...
        'arm_6_7', inf);
    highest_threat = struct(...
        'car', -inf, ...
        'arm_2_4', -inf, ...
        'arm_4_6', -inf, ...
        'arm_6_7', -inf);

    % 获取移动平台线段
    car1_line_segments = get_car_line_segments(mobile_robot1.car);

    %% 计算主体车的最近距离和威胁单位
    for i = 1:size(car1_line_segments,1)
        A=car1_line_segments(i,1:3)';
        B=car1_line_segments(i,4:6)';

        [closest_car_human, highest_threat_car_human] = compute_segment_human_obstacle(A, B, mobile_robot1, human, human_next, dt, D_min, 0);
        if min_distance.car>closest_car_human.distance
            min_distance.car=closest_car_human.distance;
            obstacle_results.car.closest=closest_car_human;
            obstacle_results.car.closest.num = i;
        end
        if highest_threat.car<highest_threat_car_human.threat
            highest_threat.car=highest_threat_car_human.threat;
            obstacle_results.car.highest_threat=highest_threat_car_human;
            obstacle_results.car.highest_threat.num = i;
        end

        [closest_car_car, highest_threat_car_car] = compute_segment_car_obstacle(A, B, mobile_robot1, mobile_robot2, dt, D_min, 0);
        if min_distance.car>closest_car_car.distance
            min_distance.car=closest_car_car.distance;
            obstacle_results.car.closest=closest_car_car;
            obstacle_results.car.closest.num = i;
        end
        if highest_threat.car<highest_threat_car_car.threat
            highest_threat.car=highest_threat_car_car.threat;
            obstacle_results.car.highest_threat=highest_threat_car_car;
            obstacle_results.car.highest_threat.num = i;
        end

        [closest_car_arm, highest_threat_car_arm] = compute_segment_arm_obstacle(A, B, mobile_robot1,mobile_robot2, dt, D_min, 0);
        if min_distance.car>closest_car_arm.distance
            min_distance.car=closest_car_arm.distance;
            obstacle_results.car.closest=closest_car_arm;
            obstacle_results.car.closest.num = i;
        end
        if highest_threat.car<highest_threat_car_arm.threat
            highest_threat.car=highest_threat_car_arm.threat;
            obstacle_results.car.highest_threat=highest_threat_car_arm;
            obstacle_results.car.highest_threat.num = i;
        end
    end

    %% 计算主体臂的最近距离和威胁单位
    joint2=mobile_robot1.arm.joint_world{2};
    p2=joint2(1:3,4);
    joint4=mobile_robot1.arm.joint_world{4};
    p4=joint4(1:3,4);
    joint6=mobile_robot1.arm.joint_world{6};
    p6=joint6(1:3,4);
    joint7=mobile_robot1.arm.joint_world{7};
    p7=joint7(1:3,4);

    %% 计算臂24关节连杆的最近距离和威胁单位
    [closest_arm_2_4_human, highest_threat_arm_2_4_human] = compute_segment_human_obstacle(p2, p4, mobile_robot1, human, human_next, dt, D_min, 1);
    if min_distance.arm_2_4>closest_arm_2_4_human.distance
        min_distance.arm_2_4=closest_arm_2_4_human.distance;
        obstacle_results.arm_2_4.closest=closest_arm_2_4_human;
        obstacle_results.arm_2_4.closest.num = 1;
    end
    if highest_threat.arm_2_4<highest_threat_arm_2_4_human.threat
        highest_threat.arm_2_4=highest_threat_arm_2_4_human.threat;
        obstacle_results.arm_2_4.highest_threat=highest_threat_arm_2_4_human;
        obstacle_results.arm_2_4.highest_threat.num = 1;
    end

    [closest_arm_2_4_car, highest_threat_arm_2_4_car] = compute_segment_car_obstacle(p2, p4, mobile_robot1, mobile_robot2, dt, D_min, 1);
    if min_distance.arm_2_4>closest_arm_2_4_car.distance
        min_distance.arm_2_4=closest_arm_2_4_car.distance;
        obstacle_results.arm_2_4.closest=closest_arm_2_4_car;
        obstacle_results.arm_2_4.closest.num = 1;
    end
    if highest_threat.arm_2_4<highest_threat_arm_2_4_car.threat
        highest_threat.arm_2_4=highest_threat_arm_2_4_car.threat;
        obstacle_results.arm_2_4.highest_threat=highest_threat_arm_2_4_car;
        obstacle_results.arm_2_4.highest_threat.num = 1;
    end

    [closest_arm_2_4_arm, highest_threat_arm_2_4_arm] = compute_segment_arm_obstacle(p2, p4, mobile_robot1,mobile_robot2, dt, D_min, 1);
    if min_distance.arm_2_4>closest_arm_2_4_arm.distance
        min_distance.arm_2_4=closest_arm_2_4_arm.distance;
        obstacle_results.arm_2_4.closest=closest_arm_2_4_arm;
        obstacle_results.arm_2_4.closest.num = 1;
    end
    if highest_threat.arm_2_4<highest_threat_arm_2_4_arm.threat
        highest_threat.arm_2_4=highest_threat_arm_2_4_arm.threat;
        obstacle_results.arm_2_4.highest_threat=highest_threat_arm_2_4_arm;
        obstacle_results.arm_2_4.highest_threat.num = 1;
    end

    %% 计算臂46关节连杆的最近距离和威胁单位
    [closest_arm_4_6_human, highest_threat_arm_4_6_human] = compute_segment_human_obstacle(p4, p6, mobile_robot1, human, human_next, dt, D_min, 2);
    if min_distance.arm_4_6>closest_arm_4_6_human.distance
        min_distance.arm_4_6=closest_arm_4_6_human.distance;
        obstacle_results.arm_4_6.closest=closest_arm_4_6_human;
        obstacle_results.arm_4_6.closest.num = 2;
    end
    if highest_threat.arm_4_6<highest_threat_arm_4_6_human.threat
        highest_threat.arm_4_6=highest_threat_arm_4_6_human.threat;
        obstacle_results.arm_4_6.highest_threat=highest_threat_arm_4_6_human;
        obstacle_results.arm_4_6.highest_threat.num = 2;
    end

    [closest_arm_4_6_car, highest_threat_arm_4_6_car] = compute_segment_car_obstacle(p4, p6, mobile_robot1, mobile_robot2, dt, D_min, 2);
    if min_distance.arm_4_6>closest_arm_4_6_car.distance
        min_distance.arm_4_6=closest_arm_4_6_car.distance;
        obstacle_results.arm_4_6.closest=closest_arm_4_6_car;
        obstacle_results.arm_4_6.closest.num = 2;
    end
    if highest_threat.arm_4_6<highest_threat_arm_4_6_car.threat
        highest_threat.arm_4_6=highest_threat_arm_4_6_car.threat;
        obstacle_results.arm_4_6.highest_threat=highest_threat_arm_4_6_car;
        obstacle_results.arm_4_6.highest_threat.num = 2;
    end

    [closest_arm_4_6_arm, highest_threat_arm_4_6_arm] = compute_segment_arm_obstacle(p4, p6, mobile_robot1,mobile_robot2, dt, D_min, 2);
    if min_distance.arm_4_6>closest_arm_4_6_arm.distance
        min_distance.arm_4_6=closest_arm_4_6_arm.distance;
        obstacle_results.arm_4_6.closest=closest_arm_4_6_arm;
        obstacle_results.arm_4_6.closest.num = 2;
    end
    if highest_threat.arm_4_6<highest_threat_arm_4_6_arm.threat
        highest_threat.arm_4_6=highest_threat_arm_4_6_arm.threat;
        obstacle_results.arm_4_6.highest_threat=highest_threat_arm_4_6_arm;
        obstacle_results.arm_4_6.highest_threat.num = 2;
    end

    %% 计算臂67关节连杆的最近距离和威胁单位
    [closest_arm_6_7_human, highest_threat_arm_6_7_human] = compute_segment_human_obstacle(p6, p7, mobile_robot1, human, human_next, dt, D_min, 3);
    if min_distance.arm_6_7>closest_arm_6_7_human.distance
        min_distance.arm_6_7=closest_arm_6_7_human.distance;
        obstacle_results.arm_6_7.closest=closest_arm_6_7_human;
        obstacle_results.arm_6_7.closest.num = 3 ;
    end
    if highest_threat.arm_6_7<highest_threat_arm_6_7_human.threat
        highest_threat.arm_6_7=highest_threat_arm_6_7_human.threat;
        obstacle_results.arm_6_7.highest_threat=highest_threat_arm_6_7_human;
        obstacle_results.arm_6_7.highest_threat.num = 3 ;
    end

    [closest_arm_6_7_car, highest_threat_arm_6_7_car] = compute_segment_car_obstacle(p6, p7, mobile_robot1, mobile_robot2, dt, D_min, 3);
    if min_distance.arm_6_7>closest_arm_6_7_car.distance
        min_distance.arm_6_7=closest_arm_6_7_car.distance;
        obstacle_results.arm_6_7.closest=closest_arm_6_7_car;
        obstacle_results.arm_6_7.closest.num = 3 ;
    end
    if highest_threat.arm_6_7<highest_threat_arm_6_7_car.threat
        highest_threat.arm_6_7=highest_threat_arm_6_7_car.threat;
        obstacle_results.arm_6_7.highest_threat=highest_threat_arm_6_7_car;
        obstacle_results.arm_6_7.highest_threat.num = 3 ;
    end

    [closest_arm_6_7_arm, highest_threat_arm_6_7_arm] = compute_segment_arm_obstacle(p6, p7, mobile_robot1,mobile_robot2, dt, D_min, 3);
    if min_distance.arm_6_7>closest_arm_6_7_arm.distance
        min_distance.arm_6_7=closest_arm_6_7_arm.distance;
        obstacle_results.arm_6_7.closest=closest_arm_6_7_arm;
        obstacle_results.arm_6_7.closest.num = 3 ;
    end
    if highest_threat.arm_6_7<highest_threat_arm_6_7_arm.threat
        highest_threat.arm_6_7=highest_threat_arm_6_7_arm.threat;
        obstacle_results.arm_6_7.highest_threat=highest_threat_arm_6_7_arm;
        obstacle_results.arm_6_7.highest_threat.num = 3 ;
    end

end
