# Supplementary material for: Revised Control Barrier Function with Sensing of Threats from Relative Velocity Between Humans and Mobile Robots
Source: Sensors (Basel). 2025 Jun 27;25(13):4005. doi: 10.3390/s25134005 (PMC12251740; doi:10.3390/s25134005)
Supplement: Supplementary file 1 [file sensors-25-04005-s001.zip › code/Obstacle_avoidance_filtering/compute_segment_human_obstacle.m]

function [closest, highest_threat] = compute_segment_human_obstacle(A, B, mobile_robot, human, human_next, dt, D_min, mod)
    % 初始化最近障碍物和最高威胁
    closest = struct('name', 'human', 'human_id', [], 'seg_num', [], 'distance', [], 'threat', [], 's', [], 't', [], 'P', [], 'Q', []);
    highest_threat = struct('name', 'human', 'human_id', [], 'seg_num', [], 'distance', [], 'threat', [], 's', [], 't', [], 'P', [], 'Q', []);
    
    % 初始化最小距离和最高威胁值
    min_dist = inf;
    max_threat = -inf;
    
    % 遍历所有人
    for i = 1:length(human_next)
        current_human = human(i) ;
        next_human = human_next(i);
        % 遍历人体的所有连杆
        for k = 2:length(next_human.joint_connections)
            num_C=next_human.joint_connections(i,1);
            num_D=next_human.joint_connections(i,2);
            C=next_human.joint_positions(:,num_C);
            D=next_human.joint_positions(:,num_D);
            current_C=current_human.joint_positions(:,num_C);
            current_D=current_human.joint_positions(:,num_D);
            seg_num = k ;
            [dist, P, Q, s, t] = compute_min_dist(A, B, C, D);
            if mod<1
                vP=[mobile_robot.car.velocity(2:3);0];
            else
                vA=mobile_robot.J(:,1:(4+2*mod))*[mobile_robot.car.du;mobile_robot.arm.dq(1:(2*mod))];
                vP=compute_vP(vA, A, B, s);
            end
            vQ=compute_vQ(Q, t,current_C, current_D, dt);
            current_threat = compute_threat(P, Q, vP, vQ, dt, D_min);
            
            % 更新最近距离
            if dist < min_dist
                min_dist = dist;
                closest.human_id = human.id;
                closest.seg_num = seg_num;
                closest.distance = dist;
                closest.threat = current_threat;
                closest.s = s;
                closest.t = t;
                closest.P = P;
                closest.Q = Q;
            end
            
            % 更新最高威胁
            if current_threat > max_threat
                max_threat = current_threat;
                highest_threat.human_id = human.id;
                highest_threat.seg_num = seg_num;
                highest_threat.distance = dist;
                highest_threat.threat = current_threat;
                highest_threat.s = s;
                highest_threat.t = t;
                highest_threat.P = P;
                highest_threat.Q = Q;
            end
        end
    end
    
end
