# Supplementary material for: Revised Control Barrier Function with Sensing of Threats from Relative Velocity Between Humans and Mobile Robots
Source: Sensors (Basel). 2025 Jun 27;25(13):4005. doi: 10.3390/s25134005 (PMC12251740; doi:10.3390/s25134005)
Supplement: Supplementary file 1 [file sensors-25-04005-s001.zip › code/Obstacle_avoidance_filtering/compute_segment_car_obstacle.m]

function [closest, highest_threat] = compute_segment_car_obstacle(A, B, mobile_robot1, mobile_robot2, dt, D_min, mod)
    % 初始化最近障碍物和最高威胁
    closest = struct('name', 'car', 'seg_num', [], 'distance', [], 'threat', [], 's', [], 't', [], 'P', [], 'Q', []);
    highest_threat = struct('name', 'car', 'seg_num', [], 'distance', [], 'threat', [], 's', [], 't', [], 'P', [], 'Q', []);
    
    % 初始化最小距离和最高威胁值
    min_dist = inf;
    max_threat = -inf;
    
    % 获取另一系统的车体线段
    other_car_line_segments = get_car_line_segments(mobile_robot2.car);
    
    % 遍历另一系统的每个车体线段
    for k = 1:size(other_car_line_segments, 1)
        C = other_car_line_segments(k, 1:3)';
        D = other_car_line_segments(k, 4:6)';
        [dist, P, Q, s, t] = compute_min_dist(A, B, C, D);
        if mod<1
            vP=[mobile_robot1.car.velocity(2:3);0];
        else
            vA=mobile_robot1.J(:,1:(4+2*mod))*[mobile_robot1.car.du;mobile_robot1.arm.dq(1:(2*mod))];
            vP=compute_vP(vA, A, B, s);
        end
        vQ=[mobile_robot2.car.velocity(2:3);0];
        current_threat = compute_threat(P, Q, vP, vQ, dt, D_min);
        
        % 更新最近距离
        if dist < min_dist
            min_dist = dist;
            closest.seg_num = k;
            closest.distance = dist;
            closest.threat = current_threat;
            closest.s = s;
            closest.t = t;
            closest.P = P;
            closest.Q = Q;
        end
        
        % 更新最高威胁
        if current_threat > max_threat
            max_threat = current_threat;
            highest_threat.seg_num = k;
            highest_threat.distance = dist;
            highest_threat.threat = current_threat;
            highest_threat.s = s;
            highest_threat.t = t;
            highest_threat.P = P;
            highest_threat.Q = Q;
        end
    end
end
