# Supplementary material for: Revised Control Barrier Function with Sensing of Threats from Relative Velocity Between Humans and Mobile Robots
Source: Sensors (Basel). 2025 Jun 27;25(13):4005. doi: 10.3390/s25134005 (PMC12251740; doi:10.3390/s25134005)
Supplement: Supplementary file 1 [file sensors-25-04005-s001.zip › code/Obstacle_avoidance_filtering/compute_segment_arm_obstacle.m]

function [closest, highest_threat] = compute_segment_arm_obstacle(A, B, mobile_robot1, mobile_robot2, dt, D_min, mod)
    % 初始化最近障碍物和最高威胁
    closest = struct('name', 'arm', 'seg_num', [], 'distance', [], 'threat', [], 's', [], 't', [], 'P', [], 'Q', []);
    highest_threat = struct('name', 'arm', 'seg_num', [], 'distance', [], 'threat', [], 's', [], 't', [], 'P', [], 'Q', []);
    
    % 初始化最小距离和最高威胁值
    min_dist = inf;
    max_threat = -inf;
    
    % 获取另一系统的机械臂特定连杆线段
    joint2=mobile_robot2.arm.joint_world{2};
    p2=joint2(1:3,4);
    joint4=mobile_robot2.arm.joint_world{4};
    p4=joint4(1:3,4);
    joint6=mobile_robot2.arm.joint_world{6};
    p6=joint6(1:3,4);
    joint7=mobile_robot2.arm.joint_world{7};
    p7=joint7(1:3,4);
    p={p2;p4;p6;p7};
    
    % 遍历另一系统的每个机械臂连杆线段
    for k = 1:length(p)-1
        C = p{k};
        D = p{k+1};
        [dist, P, Q, s, t] = compute_min_dist(A, B, C, D);
        if mod<1
            vP=[mobile_robot1.car.velocity(2:3);0];
        else
            vA=mobile_robot1.J(:,1:(4+2*mod))*[mobile_robot1.car.du;mobile_robot1.arm.dq(1:(2*mod))];
            vP=compute_vP(vA, A, B, s);
        end

        v2=mobile_robot2.J(:,1:(4+2*k))*[mobile_robot2.car.du;mobile_robot2.arm.dq(1:(2*k))];
        vQ=compute_vP(v2, C, D, t);

        current_threat = compute_threat(P, Q, vP, vQ, dt, D_min);
        
        % 更新最近距离
        if dist < min_dist
            min_dist = dist;
            closest.seg_num = k;
            closest.distance = dist;
            closest.threat = current_threat;
            closest.s = s;
            closest.t = t;
            closest.P = P;
            closest.Q = Q;
        end
        
        % 更新最高威胁
        if current_threat > max_threat
            max_threat = current_threat;
            highest_threat.seg_num = k;
            highest_threat.distance = dist;
            highest_threat.threat = current_threat;
            highest_threat.s = s;
            highest_threat.t = t;
            highest_threat.P = P;
            highest_threat.Q = Q;
        end
    end
end
