# Supplementary material for: Revised Control Barrier Function with Sensing of Threats from Relative Velocity Between Humans and Mobile Robots
Source: Sensors (Basel). 2025 Jun 27;25(13):4005. doi: 10.3390/s25134005 (PMC12251740; doi:10.3390/s25134005)
Supplement: Supplementary file 1 [file sensors-25-04005-s001.zip › code/Obstacle_avoidance_filtering/get_car_line_segments.m]

function car_line_segments = get_car_line_segments(car)
    % 根据移动平台参数生成四个边的线段
    length = car.length;
    width = car.width;
    theta = car.pose(1);
    x = car.pose(2);
    y = car.pose(3);
    

    % 这里需要根据实际移动平台几何形状生成边界线段
    % 示例：假设移动平台为矩形，四个角点位置
    corners = [
        x + length/2*cos(theta) - width/2*sin(theta), y + length/2*sin(theta) + width/2*cos(theta);
        x + length/2*cos(theta) + width/2*sin(theta), y + length/2*sin(theta) - width/2*cos(theta);
        x - length/2*cos(theta) + width/2*sin(theta), y - length/2*sin(theta) - width/2*cos(theta);
        x - length/2*cos(theta) - width/2*sin(theta), y - length/2*sin(theta) + width/2*cos(theta);
    ];

    % 生成四个边的线段
    car_line_segments = [
        corners(1, 1), corners(1, 2), 0.15, corners(2, 1), corners(2, 2), 0.15;
        corners(2, 1), corners(2, 2), 0.15, corners(3, 1), corners(3, 2), 0.15;
        corners(3, 1), corners(3, 2), 0.15, corners(4, 1), corners(4, 2), 0.15;
        corners(4, 1), corners(4, 2), 0.15, corners(1, 1), corners(1, 2), 0.15
    ];
end
