# Supplementary material for: Revised Control Barrier Function with Sensing of Threats from Relative Velocity Between Humans and Mobile Robots
Source: Sensors (Basel). 2025 Jun 27;25(13):4005. doi: 10.3390/s25134005 (PMC12251740; doi:10.3390/s25134005)
Supplement: Supplementary file 1 [file sensors-25-04005-s001.zip › code/Obstacle_avoidance_filtering/compute_min_dist.m]

function [dist, P, Q, s, t] = compute_min_dist(A, B, C, D)

    % 计算向量 AB 和 CD
    AB_vec = B - A;
    CD_vec = D - C;

    % 计算向量 CA
    CA_vec = A - C;

    % 计算各个向量之间的点积
    AB_dot_AB = dot(AB_vec, AB_vec);
    CD_dot_CD = dot(CD_vec, CD_vec);
    AB_dot_CD = dot(AB_vec, CD_vec);
    CA_dot_AB = dot(CA_vec, AB_vec);
    CA_dot_CD = dot(CA_vec, CD_vec);

    % 计算中间变量
    det = AB_dot_AB * CD_dot_CD - AB_dot_CD^2;

    % 初始化 s 和 t
    s_out = 0;
    t_out = 0;

    % 根据 KKT 条件进行判断
    if det ~= 0
        s = (CA_dot_CD * AB_dot_CD - CA_dot_AB * CD_dot_CD) / det;
        t = (CA_dot_CD * AB_dot_AB - CA_dot_AB * AB_dot_CD) / det;

        % 检查 s 和 t 是否在 [0, 1] 范围内
        if s < 0
            s = 0;
        elseif s > 1
            s = 1;
        end

        if t < 0
            t = 0;
        elseif t > 1
            t = 1;
        end

        % 保存 s 和 t
        s_out = s;
        t_out = t;
    else
        % 如果 det 为零，说明两条线段平行，进行特殊处理
        s_out = 0.5;
        t_out = 0.5;
    end

    % 计算最近点 P(s) 和 Q(t)
    P = A + s_out * AB_vec;
    Q = C + t_out * CD_vec;

    % 计算最小距离
    dist = norm(P - Q);

    % 输出 s 和 t
    s = s_out;
    t = t_out;
end
