# Supplementary material for: Revised Control Barrier Function with Sensing of Threats from Relative Velocity Between Humans and Mobile Robots
Source: Sensors (Basel). 2025 Jun 27;25(13):4005. doi: 10.3390/s25134005 (PMC12251740; doi:10.3390/s25134005)
Supplement: Supplementary file 1 [file sensors-25-04005-s001.zip › code/Obstacle_avoidance_filtering/compute_vP.m]

function vP_lin = compute_vP(vA, A, B, s)
    % 计算向量 B - A
    BA = B - A;
    
    % 计算点 P 的位置
    P = A + s * BA;
    
    % 提取线速度和角速度
    vA_lin = vA(1:3);
    vA_ang = vA(4:6);
    
    % 计算点 P 的线速度
    vP_lin = vA_lin + cross(vA_ang, P - A);
    
    % 点 P 的角速度与基点 A 相同
    vP_ang = vA_ang;
    
    % 组合成六维速度
    vP = [vP_lin; vP_ang];
end

% % 示例输入
% vA = [1, 0, 0, 0, 0, 0]';  % 基点 A 的六维速度
% A = [0, 0, 0]';               % 点 A 的位置
% B = [1, 0, 0]';               % 点 B 的位置
% s = 0.5;                     % 参数 s
% 
% % 计算点 P 的六维速度
% vP_6d = compute_vP(vA, A, B, s);
% 
% % 输出结果
% disp('点 P 的六维速度：');
% disp(vP_6d);
