# Supplementary material for: Revised Control Barrier Function with Sensing of Threats from Relative Velocity Between Humans and Mobile Robots
Source: Sensors (Basel). 2025 Jun 27;25(13):4005. doi: 10.3390/s25134005 (PMC12251740; doi:10.3390/s25134005)
Supplement: Supplementary file 1 [file sensors-25-04005-s001.zip › code/Obstacle_avoidance_filtering/get_arm_specific_line_segments.m]

function arm_line_segments = get_arm_specific_line_segments(arm)
    % 根据机械臂关节位置生成特定连杆线段（关节2-4、4-6、6-7）
    arm_line_segments = zeros(3,2,3);
    
    % 获取关节位置
    joints = arm.joint_world;
    joints = cellfun(@(x) x(1:3, 4), joints, 'UniformOutput', false);
    
    % 连杆段2-4
    if length(joints) >=4
        arm_line_segments(:,:,1) = [joints{2}, joints{4}];
    end

    % 连杆段4-6
    if length(joints) >=6
        arm_line_segments(:,:,2) = [joints{4}, joints{6}];
    end

    % 连杆段6-7
    if length(joints) >=7
        arm_line_segments(:,:,3) = [joints{6}, joints{7}];
    end
end
