# Supplementary material for: Revised Control Barrier Function with Sensing of Threats from Relative Velocity Between Humans and Mobile Robots
Source: Sensors (Basel). 2025 Jun 27;25(13):4005. doi: 10.3390/s25134005 (PMC12251740; doi:10.3390/s25134005)
Supplement: Supplementary file 1 [file sensors-25-04005-s001.zip › code/Obstacle_avoidance_filtering/compute_vQ.m]

function vQ = compute_vQ(Q, t,current_C, current_D, delta_t)
    
    % 获取当前时刻的 Q 点位置
    current_Q = current_C + t*(current_D - current_C);
    
    % 计算人体上的点 Q 的速度
    vQ = (Q - current_Q) / delta_t;

end
