# Supplementary material for: Revised Control Barrier Function with Sensing of Threats from Relative Velocity Between Humans and Mobile Robots
Source: Sensors (Basel). 2025 Jun 27;25(13):4005. doi: 10.3390/s25134005 (PMC12251740; doi:10.3390/s25134005)
Supplement: Supplementary file 1 [file sensors-25-04005-s001.zip › code/Obstacle_avoidance_filtering/test.m]

% 使用示例
% 定义机械臂的线段（起点和终点坐标）
robot_segments = [
    0, 0, 0, 1, 0, 0;  % 机械臂第一段：从 (0,0,0) 到 (1,0,0)
    1, 0, 0, 1, 1, 0;  % 机械臂第二段：从 (1,0,0) 到 (1,1,0)
    1, 1, 0, 2, 1, 0;  % 机械臂第三段：从 (1,1,0) 到 (2,1,0)
];

% 定义人的骨架线段（每个人类个体）
human_body1 = struct('segments', [
    2, 2, 0, 3, 2, 0;  % 人的第一段骨架线段：从 (2,2,0) 到 (3,2,0)
    3, 2, 0, 3, 3, 0;  % 人的第二段骨架线段：从 (3,2,0) 到 (3,3,0)
]);
human_body2 = struct('segments', [
    3, 3, 0, 2, 3, 0;  % 人的第三段骨架线段：从 (3,3,0) 到 (2,3,0)
    2, 3, 0, 2, 2, 0;  % 人的第四段骨架线段：从 (2,3,0) 到 (2,2,0)
]);
human_bodies = {human_body1, human_body2};

% 机械臂的雅可比矩阵和关节角速度
robot_jacob = [1, 0, 0, 0; 0, 1, 0, 0; 0, 0, 1, 0];  % 示例雅可比矩阵
joint_vel = [0.1; 0.2; 0.3; 0.4];  % 示例关节角速度

% 人体速度
human_vel = [0.5; 0.5; 0];  % 示例人体速度

% 时间步长和安全距离
delta_t = 0.01;  % 时间步长
D_min = 0.5;  % 预设安全距离

% 小车参数和位姿
car_pose = eye(4);  % 小车当前位姿
car_params.length = 1.0;  % 小车长度
car_params.width = 0.6;  % 小车宽度

% 避障对象筛选
results = obstacle_avoidance_filtering(robot_segments, human_bodies, robot_jacob, joint_vel, human_vel, delta_t, D_min, car_pose, car_params);

% 显示结果
disp('机械臂连杆段结果：');
for i = 1:length(results)
    fprintf('机械臂连杆段 %d:\n', i);
    fprintf('最近目标:\n');
    disp(results(i).closest_obj);
    fprintf('最高威胁系数目标:\n');
    disp(results(i).highest_threat_obj);
end

disp('小车与人类单位间结果：');
fprintf('最近目标:\n');
disp(results(1).car_closest_obj);
fprintf('最高威胁系数目标:\n');
disp(results(1).car_highest_threat_obj);
