# Supplementary material for: Revised Control Barrier Function with Sensing of Threats from Relative Velocity Between Humans and Mobile Robots
Source: Sensors (Basel). 2025 Jun 27;25(13):4005. doi: 10.3390/s25134005 (PMC12251740; doi:10.3390/s25134005)
Supplement: Supplementary file 1 [file sensors-25-04005-s001.zip › code/Obstacle_avoidance_filtering/compute_threat.m]

function k = compute_threat(P, Q, vP, vQ, dt, D_min)
    % 计算相对速度
    v_rel = vP - vQ;
    
    % 计算距离向量
    d_vec = P - Q;
    d = norm(d_vec);
    
    % 计算相对速度方向与距离向量的夹角
    cos_theta = dot(v_rel, d_vec) / (norm(v_rel) * d + eps); % 添加eps避免除零
    
    % 计算 threats的两个分量
    k_I = (norm(v_rel) * dt) / (d * cos_theta + eps);
    k_A = (D_min - d * sqrt(1 - cos_theta^2)) / D_min;
    
    % 计算最终的威胁系数
    if k_A < 0
        k = 0;
    else
        k = k_I * (k_A + 1);
    end
end
