# Supplementary material for: Revised Control Barrier Function with Sensing of Threats from Relative Velocity Between Humans and Mobile Robots
Source: Sensors (Basel). 2025 Jun 27;25(13):4005. doi: 10.3390/s25134005 (PMC12251740; doi:10.3390/s25134005)
Supplement: Supplementary file 1 [file sensors-25-04005-s001.zip › code/System_model/robotic_arm/compute_Slist_Blist.m]

function [Slist, Blist] = compute_Slist_Blist(w,Tlist)
    % Tlist 是一个 cell 数组，包含每个关节相对于基座的齐次变换矩阵（4x4）
    % Slist 和 Blist 将是 6xN 的矩阵，N 为关节数
    
    N = length(Tlist); % 关节数
    Slist = zeros(6, N);
    Blist = zeros(6, N);
    
    for i = 1:N
        T = Tlist{i};
        
        % 提取旋转矩阵和平移向量
        R = T(1:3, 1:3);
        p = T(1:3, 4);
        
        % 计算 Slist（基座坐标系中的关节螺旋）
        % 对于旋转关节，旋量的线速度部分是关节轴的叉乘平移向量
        % 这里简化处理，假设所有关节都是旋转关节
        % 关节轴方向（角速度部分）
        joint_axis = w{i}; % 假设关节轴沿 Z 轴方向
        % 线速度部分（平移速度部分）
        Slist(:, i) = ScrewToAxis (p, joint_axis, 1) ;
        
        % 计算 Blist（末端执行器坐标系中的关节螺旋）
        % 转换到末端执行器坐标系
        % 假设末端执行器的坐标系与最后一个关节的坐标系相同
        if i == N
            Blist(:, i) = Slist(:, i); % 末端执行器坐标系与最后一个关节坐标系相同
        else
            % 计算末端执行器到当前关节的齐次变换矩阵
            T_body_space = inv(Tlist{end}); % 末端执行器到基座的逆变换
            T_relative = Tlist{end} \ T; % 当前关节到末端执行器的变换
            R_relative = T_relative(1:3, 1:3);
            p_relative = T_relative(1:3, 4);
            
            % 计算伴随矩阵
            skew_p = [0, -p_relative(3), p_relative(2);
                      p_relative(3), 0, -p_relative(1);
                      -p_relative(2), p_relative(1), 0];
            adjoint_lower = [skew_p * R_relative; R_relative];
            Adjoint_T = [R_relative, zeros(3, 3); adjoint_lower];
            
            % 将 Slist 转换到末端执行器坐标系
            Blist(:, i) = Adjoint_T * Slist(:, i);
        end
    end
end

% 调用函数示例
% 假设你有每个关节的齐次变换矩阵 T1, T2, ..., T7
% Tlist = {T1, T2, T3, T4, T5, T6, T7};
% [Slist, Blist] = compute_Slist_Blist(Tlist);
