# Supplementary material for: Revised Control Barrier Function with Sensing of Threats from Relative Velocity Between Humans and Mobile Robots
Source: Sensors (Basel). 2025 Jun 27;25(13):4005. doi: 10.3390/s25134005 (PMC12251740; doi:10.3390/s25134005)
Supplement: Supplementary file 1 [file sensors-25-04005-s001.zip › code/System_model/robotic_arm/robotic_arm_model.m]

function arm = robotic_arm_model(w, M)
    arm=struct();
    % 基座相对于小车坐标的传递矩阵
    arm.Tc2a = [1 0 0 0;
                0 1 0 0;
                0 0 1 0.3;
                0 0 0 1];
    %% 定义机械臂的旋量参数和关节初始位姿
    % 关节螺旋轴（相对于基座坐标系）
    arm.w = w;

    % 关节初始位姿表 (系统常量，建模时固定)
    arm.M = M;

    % 基于基座坐标系的关节位姿赋值（变量，随机械臂运动改变，模型生成时为初始位姿）
    arm.joint_base=arm.M;

    % 基于世界坐标系的关节位姿赋值（变量，随机械臂运动改变，模型生成时为初始位姿）
    for i=1:length(arm.joint_base)
        arm.joint_world{i}=arm.Tc2a*arm.joint_base{i};
    end
    
    % 计算Slist
    for i= 1:length(arm.joint_base)
        T=arm.joint_base{i};
        p=T(1:3,4);
        arm.Slist(:,i) = ScrewToAxis (p, arm.w{i}, 0);
    end

%     % 生成空间旋量列表 Slist (系统常量，建模时固定)
%     arm.Slist = zeros(6,length(arm.w));
%     for i=1:length(arm.Slist)
%         % 从关节位姿齐次矩阵提取 姿态 R 与 位置 p
%         arm.R{i}=arm.M{i}(1:3,1:3);
%         arm.p{i}=arm.M{i}(1:3,4);
%         arm.v{i}=-cross(arm.w{i},arm.p{i});
%         arm.Slist(:,i)=[arm.w{i};arm.v{i}];
%     end

    % 关节角度（变量）初始化
    arm.q = zeros(length(arm.w),1);

    % 关节速度（变量）初始化
    arm.dq = zeros(length(arm.w),1);

    % 初始化空间雅可比矩阵
    arm.J_space = JacobianSpace(arm.Slist,arm.q);
    arm.J_body = Adjoint(arm.joint_base{end})*arm.J_space;
    
%     % 初始化雅可比矩阵
%     arm.J_space=JacobianSpace(arm.Slist,arm.q);
%     
%     % 基于基座的关节位姿赋值（变量，随机械臂运动改变，模型生成时为初始位姿）
%     arm.joint_base=arm.M;
%     
%     % 计算物体雅可比矩阵
%     num_joints = size(arm.J_space, 2); % 获取关节数量
% 
%     arm.J_body = zeros(size(arm.J_space)); % 初始化身体框架雅可比矩阵
%     
%     % 从最后一个连杆开始到基座
%     for i = 1:num_joints
%         T = arm.joint_base{i}; % 获取当前连杆的齐次变换矩阵
%         Ad_T = Adjoint(T); % 计算伴随矩阵
%         
%         % 反向更新身体框架雅可比矩阵的列
%         arm.J_body(:, i) = Ad_T * arm.J_space(:, i);
%     end

end
