# Supplementary material for: Revised Control Barrier Function with Sensing of Threats from Relative Velocity Between Humans and Mobile Robots
Source: Sensors (Basel). 2025 Jun 27;25(13):4005. doi: 10.3390/s25134005 (PMC12251740; doi:10.3390/s25134005)
Supplement: Supplementary file 1 [file sensors-25-04005-s001.zip › code/System_model/robotic_arm/test.m]

%% 测试机械臂建模
% 创建机械臂模型
load("robotic_arm.mat")
arm = robotic_arm_model(w,M);

arm.T_ee = FKinSpace(arm.M{7}, arm.Slist, arm.q);
disp('初始关节角度的末端执行器位姿：');
disp(arm.T_ee);

Tc2a = [1 0 0 0;
        0 1 0 0;
        0 0 1 0.3;
        0 0 0 1];

deltat= 0.25 ;

mobile_platform.pose=[1;1;1];

% 测试改变关节角度后的末端执行器位姿
dq = [pi/4; pi/6; pi/3; pi/6; pi/4; pi/6; pi/3];
% 正运动学
arm = update_robotic_arm(arm, car, dq, deltat, Tc2a);
disp('改变关节角度后的末端执行器位姿：');
disp(arm.joint_world);
