# Supplementary material for: Revised Control Barrier Function with Sensing of Threats from Relative Velocity Between Humans and Mobile Robots
Source: Sensors (Basel). 2025 Jun 27;25(13):4005. doi: 10.3390/s25134005 (PMC12251740; doi:10.3390/s25134005)
Supplement: Supplementary file 1 [file sensors-25-04005-s001.zip › code/System_model/robotic_arm/update_robotic_arm.m]

function arm = update_robotic_arm(arm, car, dq, dt)

    % 更新关节速度
    arm.dq = dq;
    % 更新关节角度
    arm.q = arm.q + dt * dq ;

    % 关节位姿赋值（变量，随机械臂运动改变，模型生成时为初始位姿）
    for i = 1:length(arm.q)
        % 基于基座坐标系的
        arm.joint_base{i}=FKinSpace(arm.M{i},arm.Slist(:,1:i),arm.q(1:i)); 
        % 基于世界坐标系的
        arm.joint_world{i}=car.T * arm.Tc2a * arm.joint_base{i};
    end

    % 更新Slist
%     for i= 1:length(arm.joint_base)
%         T=arm.joint_base{i};
%         p=T(1:3,4);
%         arm.Slist(:,i) = ScrewToAxis (p, arm.w{i}, 0);
%     end
    % 更新雅可比矩阵
    arm.J_space=JacobianSpace(arm.Slist,arm.q);
    arm.J_body = Adjoint(arm.joint_base{end})*arm.J_space;

end
