# Supplementary material for: Revised Control Barrier Function with Sensing of Threats from Relative Velocity Between Humans and Mobile Robots
Source: Sensors (Basel). 2025 Jun 27;25(13):4005. doi: 10.3390/s25134005 (PMC12251740; doi:10.3390/s25134005)
Supplement: Supplementary file 1 [file sensors-25-04005-s001.zip › code/System_model/mobile_platform/mobile_platform_model.m]

function car = mobile_platform_model()
    %% 定义移动平台（麦克纳姆轮小车）的参数
    % 车轮参数
    car.wheel_radius = 0.1;  % 轮胎半径（单位：米）
    car.wheel_width = 0.05;  % 轮胎宽度（单位：米）

    % 小车参数
    car.length = 1.0;  % 小车长度（单位：米）
    car.width = 0.6;   % 小车宽度（单位：米）

    % 麦克纳姆轮布局（相对于小车中心）
    car.wheel_positions = [ ...
        car.length/2, car.width/2;  % 右前轮
        car.length/2, -car.width/2;  % 右后轮
        -car.length/2, car.width/2;  % 左前轮
        -car.length/2, -car.width/2  % 左后轮
    ];

    % 轮子的方向角（度）
    car.wheel_orientations = [45, 135, -135, -45];  % 每个轮子的方向角

    % 小车初始状态
    car.pose = [0; 0; 0];  % 朝向角 theta和位置 (thetaz, x, y) （单位：弧度、米、米）
    car.velocity = [0; 0; 0];  % 角速度 omega和线速度 (thetaz, vx, vy)（单位：弧度/秒、米/秒、米/秒）

    % 车体几何参数
    a = car.length/2;  % 车体半长 0.5m
    b = car.width/2;   % 车体半宽 0.3m
    r = car.wheel_radius;  % 轮子半径 0.1m
    
    % 方向角系数（根据轮子实际转向特性调整符号）
    sign_matrix = [1  1;    % 右前轮 (45°)
                   1 -1;    % 右后轮 (135°)
                  -1 -1;    % 左前轮 (-135°)
                  -1  1];   % 左后轮 (-45°)
    
    % 构建正向运动学雅可比矩阵
    J_original = (1/(r*sqrt(2))) * [...
        sign_matrix(1,1)  sign_matrix(1,2)  (a - b);  % 右前轮
        sign_matrix(2,1)  sign_matrix(2,2)  (a + b);  % 右后轮
        sign_matrix(3,1)  sign_matrix(3,2)  (-a - b); % 左前轮
        sign_matrix(4,1)  sign_matrix(4,2)  (-a + b)  % 左后轮
    ];
    

    % 调整为结构 [ω_z, v_x, v_y]
    J1 = [...
    J_original(:,3), ...  % ω_z分量
    J_original(:,1), ...  % v_x分量
    J_original(:,2)       % v_y分量
    ];

    car.J=pinv(J1);

    % 关节初始角度（小车的轮子角度，无具体用处，统一规格补充）
    car.u = zeros(4,1);  % 四个轮子的速度（单位：弧度）

    % 关节初始速度（小车的轮子速度）
    car.du = zeros(4,1);  % 四个轮子的速度（单位：弧度/秒）
    
    % 齐次矩阵描述
    car.T = get_Tc(car.pose) ;
end
