# Supplementary material for: Revised Control Barrier Function with Sensing of Threats from Relative Velocity Between Humans and Mobile Robots
Source: Sensors (Basel). 2025 Jun 27;25(13):4005. doi: 10.3390/s25134005 (PMC12251740; doi:10.3390/s25134005)
Supplement: Supplementary file 1 [file sensors-25-04005-s001.zip › code/System_model/mobile_platform/update_mobile_platform.m]

function car = update_mobile_platform(car, du, dt)
    
    % 更新关节速度
    car.du=du;
    % 更新关节角度
    car.u=car.u+car.du;
    car.velocity = car.J*car.du;
    car.pose = car.pose + dt * car.velocity;
    car.T = get_Tc(car.pose);
    
end
