# Supplementary material for: Revised Control Barrier Function with Sensing of Threats from Relative Velocity Between Humans and Mobile Robots
Source: Sensors (Basel). 2025 Jun 27;25(13):4005. doi: 10.3390/s25134005 (PMC12251740; doi:10.3390/s25134005)
Supplement: Supplementary file 1 [file sensors-25-04005-s001.zip › code/System_model/mobile_platform/test.m]

%% 测试移动平台建模
% 创建移动平台模型
car = mobile_platform_model();

% 显示初始的位姿
disp('更新前的小车位姿:');
disp(car.pose);

% 定义轮子速度（弧度/秒）
u = [1.0; 1.0; 1.0; 1.0];  % 四个轮子的速度

% 计算小车速度
car_velocity = car.J * u;  % 使用雅可比矩阵计算小车速度
% 显示结果
disp('小车速度:');
disp('线速度 (vx, vy):');
disp(car_velocity(2:3));
disp('角速度 (omega):');
disp(car_velocity(1));

% 更新小车位姿（简单欧拉积分，时间步长 dt）
dt = 1;  % 时间步长（秒）
car.pose(1) = car.pose(1) + car_velocity(1) * dt;
car.pose(2) = car.pose(2) + car_velocity(2) * dt;
car.pose(3) = car.pose(3) + car_velocity(3) * dt;

% 显示更新后的位姿
disp('更新后的小车位姿:');
disp(car.pose);
