# Supplementary material for: Revised Control Barrier Function with Sensing of Threats from Relative Velocity Between Humans and Mobile Robots
Source: Sensors (Basel). 2025 Jun 27;25(13):4005. doi: 10.3390/s25134005 (PMC12251740; doi:10.3390/s25134005)
Supplement: Supplementary file 1 [file sensors-25-04005-s001.zip › code/System_model/mobile_platform/calculate_angle.m]

function [theta, direction] = calculate_angle(a, b)
    % 计算点积
    dot_product = a(1)*b(1) + a(2)*b(2);
    
    % 计算向量的模长
    norm_a = norm(a);
    norm_b = norm(b);
    
    % 计算夹角的余弦值
    cos_theta = dot_product / (norm_a * norm_b);
    
    % 限制 cos_theta 在 [-1, 1] 范围内
    cos_theta = max(min(cos_theta, 1), -1);
    
    % 计算夹角的弧度值
    theta = acos(cos_theta);
    
    % 使用叉积确定旋转方向
    cross_z = a(1)*b(2) - a(2)*b(1);
    
    % 如果叉积的 z 分量为负，返回负角度（顺时针旋转）
    if cross_z < 0
        theta = -theta;
    end
    
    % 方向：1 表示逆时针，-1 表示顺时针
    direction = sign(theta);
end
