# Supplementary material for: Revised Control Barrier Function with Sensing of Threats from Relative Velocity Between Humans and Mobile Robots
Source: Sensors (Basel). 2025 Jun 27;25(13):4005. doi: 10.3390/s25134005 (PMC12251740; doi:10.3390/s25134005)
Supplement: Supplementary file 1 [file sensors-25-04005-s001.zip › code/System_model/mobile_platform/CTP.m]

function [theta, direction] = CTP(car,car_inputv)
    % 定义向量 b 的反向向量
    a=car.velocity(2:3);
    b=car_inputv';
    
    % 计算向量 a 到 b 的角度
    [theta, direction] = calculate_angle(a, b);

end
