# Supplementary material for: Revised Control Barrier Function with Sensing of Threats from Relative Velocity Between Humans and Mobile Robots
Source: Sensors (Basel). 2025 Jun 27;25(13):4005. doi: 10.3390/s25134005 (PMC12251740; doi:10.3390/s25134005)
Supplement: Supplementary file 1 [file sensors-25-04005-s001.zip › code/System_model/mobile_platform/compute_car_jacobian.m]

function Jc = compute_car_jacobian(wheel_positions, wheel_orientations, wheel_radius)
    % 计算麦克纳姆轮小车的雅可比矩阵
    num_wheels = size(wheel_positions, 1);
    Jc = zeros(3, num_wheels);

    for i = 1:num_wheels
        alpha = deg2rad(wheel_orientations(i));
        x_i = wheel_positions(i, 1);
        y_i = wheel_positions(i, 2);
        
        Jc(1, i) = wheel_radius * (-x_i * sin(alpha + pi/4) + y_i * cos(alpha + pi/4)) / (x_i^2 + y_i^2);
        Jc(2, i) = wheel_radius * (cos(alpha + pi/4) - (y_i / (x_i^2 + y_i^2)) * sin(alpha + pi/4));
        Jc(3, i) = wheel_radius * (sin(alpha + pi/4) + (x_i / (x_i^2 + y_i^2)) * cos(alpha + pi/4));
        
    end
end
