# Supplementary material for: Revised Control Barrier Function with Sensing of Threats from Relative Velocity Between Humans and Mobile Robots
Source: Sensors (Basel). 2025 Jun 27;25(13):4005. doi: 10.3390/s25134005 (PMC12251740; doi:10.3390/s25134005)
Supplement: Supplementary file 1 [file sensors-25-04005-s001.zip › code/System_model/human/hand_generate_human_trajectories.m]

function human_poses = hand_generate_human_trajectories(simulation_time)
    dt = 0.25;
    steps = simulation_time / dt;
    human_poses = zeros(3, 3, steps); % 维度说明: [参数(x,y,theta_z), 人类单位编号, 时间步]

    %% 第一个人类单位: 往复直线运动（从[-10,-10]到[10,10]）
    start_point = [-6, -6];
    end_point = [6, 6];
    speed = 1;
    distance = norm(end_point - start_point);
    period = 2 * distance / speed; % 往返周期
    time = linspace(0, simulation_time, steps);

    for t = 1:steps
        current_time = time(t);
        normalized_time = mod(current_time, period) / period;
        
        % 计算位置
        if normalized_time < 0.5
            % 去程 (起点到终点)
            human_poses(2, 1, t) = start_point(1) + (end_point(1)-start_point(1)) * normalized_time * 2;
            human_poses(3, 1, t) = start_point(2) + (end_point(2)-start_point(2)) * normalized_time * 2;
            theta_z = pi/4; % 45度方向
        else
            % 返程 (终点回起点)
            human_poses(2, 1, t) = end_point(1) - (end_point(1)-start_point(1)) * (normalized_time-0.5)*2;
            human_poses(3, 1, t) = end_point(2) - (end_point(2)-start_point(2)) * (normalized_time-0.5)*2;
            theta_z = -3*pi/4; % -135度方向
        end
        human_poses(1, 1, t) = theta_z; % 写入角度
    end

    %% 第二个人类单位: 绕圈运动（半径2米，圆心在原点）
    radius = 4;
    angular_speed = 2*pi/10; % 10秒一圈
    time = linspace(0, simulation_time, steps);

    for t = 1:steps
        % 计算位置
        human_poses(2, 2, t) = radius * cos(angular_speed * time(t));
        human_poses(3, 2, t) = radius * sin(angular_speed * time(t));
        
        % 计算方向（切线方向）
        theta_z = atan2(...
            -sin(angular_speed * time(t)),...  % dx/dt = -rω sin(ωt)
            cos(angular_speed * time(t))...    % dy/dt = rω cos(ωt)
        );
        human_poses(1, 2, t) = theta_z;
    end

    %% 第三个人类单位: 往复直线运动（从[-3,3]到[3,-3]）
    start_point = [ 4,  4];
    end_point   = [-4, -4];
    speed = 1;
    distance = norm(end_point - start_point);
    period = 2 * distance / speed; % 往返周期
    time = linspace(0, simulation_time, steps);

    for t = 1:steps
        current_time = time(t);
        normalized_time = mod(current_time, period) / period;
        
        % 计算位置
        if normalized_time < 0.5
            % 去程 (起点到终点)
            human_poses(2, 3, t) = start_point(1) + (end_point(1)-start_point(1)) * normalized_time * 2;
            human_poses(3, 3, t) = start_point(2) + (end_point(2)-start_point(2)) * normalized_time * 2;
            theta_z = -pi/4; % 45度方向
        else
            % 返程 (终点回起点)
            human_poses(2, 3, t) = end_point(1) - (end_point(1)-start_point(1)) * (normalized_time-0.5)*2;
            human_poses(3, 3, t) = end_point(2) - (end_point(2)-start_point(2)) * (normalized_time-0.5)*2;
            theta_z = 3*pi/4; % 225度方向
        end
        human_poses(1, 3, t) = theta_z; % 写入角度
    end
end
