# Supplementary material for: Revised Control Barrier Function with Sensing of Threats from Relative Velocity Between Humans and Mobile Robots
Source: Sensors (Basel). 2025 Jun 27;25(13):4005. doi: 10.3390/s25134005 (PMC12251740; doi:10.3390/s25134005)
Supplement: Supplementary file 1 [file sensors-25-04005-s001.zip › code/System_model/human/human_model.m]

function human_models = human_model(num_individuals,humanwalkdata)
    % init_human_models - 初始化复数人类单位模型
    %
    % 输入:
    %   num_individuals - 人数
    %   humanwalkdata - 包含骨架数据
    %
    % 输出:
    %   human_models - 人类模型结构体数组

    % 初始化人类模型结构体数组
    human_models = struct(...
        'id', {}, ...
        'current_frame', {}, ...
        'joint_connections', {}, ...
        'joint_positions', {}, ...
        'pose', {} ...
        );

    % 为每个人随机选择一个起始时刻
    start_frames = [1;3;9];

    % 为每个人初始化模型
    for i = 1:num_individuals
        % 随机起始时刻
        start_frame = start_frames(i);

        % 设置人类模型的初始时刻
        current_frame = start_frame;

        % 获取关节连接信息
        joint_connections = [10,18;18,23;23,10;... % 头
                             36,40;40,27;27,25;25,40;... %躯干(正面)
                             12, 1; 1, 3; 3, 4; 4, 1;... %躯干(背面)
                             3, 4; 4,25;25,27;27, 3;... %躯干(胯部)
                             25,39;39,31;31,38;38,33;33,34;... %左腿
                             27,32;32,19;19,24;24,29;29,30;... %右腿
                             12,11;11,21;21,20;... %左臂
                             7, 6; 6,16;16,13;... %右臂
                             ];

        % 初始化关节点位置为空
        joint_positions = squeeze(humanwalkdata(current_frame,:,:))';

        % 随机初始化位置 (x, y) 和朝向 theta_z
        x = 0; % 随机位置 X 坐标
        y = 0; % 随机位置 Y 坐标
        theta_z = 0; % 随机朝向角度 (Z 轴)

        % 存储人类模型信息
        human_models(i).id = i;
        human_models(i).current_frame = current_frame;
        human_models(i).joint_connections = joint_connections;
        human_models(i).joint_positions = joint_positions;
        human_models(i).pose = [theta_z, x, y];
    end
end
