# Supplementary material for: Revised Control Barrier Function with Sensing of Threats from Relative Velocity Between Humans and Mobile Robots
Source: Sensors (Basel). 2025 Jun 27;25(13):4005. doi: 10.3390/s25134005 (PMC12251740; doi:10.3390/s25134005)
Supplement: Supplementary file 1 [file sensors-25-04005-s001.zip › code/System_model/human/test.m]

% 测试人类模型生成程序
% 初始化参数
num_individuals = 10;  % 人数
load("humanwalk.mat");  % 人体骨架数据

% 初始化人类模型
human_models = human_model(num_individuals, humanwalk);

% 在 MATLAB 中直接生成平面位形数据 (N x 3)，格式为 [x, y, theta_z]
planar_poses = generate_planar_poses(num_individuals);

% 更新人类模型（示例：更新5次）
for iter = 1:5
    human_models = update_human_models(human_models, humanwalkdata, planar_poses);
    
    % 打印更新后的人类模型信息以验证
    for i = 1:num_individuals
        human = human_models(i);
        fprintf('Human %d:\n', human.id);
        fprintf('  Current Frame: %d\n', human.current_frame);
        fprintf('  Joint Positions:\n');
        disp(human.joint_positions);
        fprintf('\n');
    end
end
