# Supplementary material for: Revised Control Barrier Function with Sensing of Threats from Relative Velocity Between Humans and Mobile Robots
Source: Sensors (Basel). 2025 Jun 27;25(13):4005. doi: 10.3390/s25134005 (PMC12251740; doi:10.3390/s25134005)
Supplement: Supplementary file 1 [file sensors-25-04005-s001.zip › code/System_model/human/update_skeleton_with_transform.m]

function updated_positions = update_skeleton_with_transform(joint_positions, transform_matrix)
    % update_skeleton_with_transform - 使用齐次变换矩阵更新骨架位置
    %
    % 输入:
    %   joint_positions - 原始关节位置矩阵
    %   transform_matrix - 齐次变换矩阵 (4 x 4)
    %
    % 输出:
    %   updated_positions - 更新后的关节位置矩阵

    % 将关节位置扩展

    % 应用齐次变换矩阵
    updated_positions = zeros(length(joint_positions),3);
    for i =1:length(joint_positions)
        T_o = [eye(3),joint_positions(i,:)';0 0 0 1];
        T = transform_matrix * T_o;
        updated_positions(i,:) = T(1:3,4)';
    end

end
