# Supplementary material for: Revised Control Barrier Function with Sensing of Threats from Relative Velocity Between Humans and Mobile Robots
Source: Sensors (Basel). 2025 Jun 27;25(13):4005. doi: 10.3390/s25134005 (PMC12251740; doi:10.3390/s25134005)
Supplement: Supplementary file 1 [file sensors-25-04005-s001.zip › code/System_model/human/update_human_models.m]

function human_models = update_human_models(human_models, humanwalkdata, planar_poses)
    % update_human_models - 更新复数人类单位模型的关节点位置，并结合平面位形数据
    %
    % 输入:
    %   human_models - 人类模型结构体数组
    %   humanwalkdata - 包含骨架数据
    %   planar_poses - 平面位形数据 (N x 3)，每个元素包含 [x; y; theta_z]
    %
    % 输出:
    %   human_models - 更新后的复数人类单位模型结构体数组
    % 获取骨架数据的时间序列数量
    num_frames = size(humanwalkdata, 1);

    % 为每个人更新关节点位置、位姿和速度
    for i = 1:length(human_models)
        % 获取当前人的模型信息
        current_frame = human_models(i).current_frame;

        % 更新当前时刻（循环播放）
        current_frame = current_frame + 1;
        if current_frame > num_frames
            current_frame = 1;
        end

        % 获取当前时刻的关节点位置
        joint_inf = squeeze(humanwalkdata(current_frame, :, :));

        % 更新位置和朝向
        % 获取平面位形数据并转换为齐次变换矩阵
        pose = planar_poses(:, i);
        transform_matrix = get_Tc(pose);

        % 应用齐次变换矩阵更新骨架位置
        joint_positions = update_skeleton_with_transform(joint_inf, transform_matrix);

        % 更新人类模型信息
        human_models(i).current_frame = current_frame;
        human_models(i).joint_positions = joint_positions';
        human_models(i).pose = pose; % 更新位姿
    end
end
