# Supplementary material for: Revised Control Barrier Function with Sensing of Threats from Relative Velocity Between Humans and Mobile Robots
Source: Sensors (Basel). 2025 Jun 27;25(13):4005. doi: 10.3390/s25134005 (PMC12251740; doi:10.3390/s25134005)
Supplement: Supplementary file 1 [file sensors-25-04005-s001.zip › code/System_model/human/generate_planar_poses.m]

function planar_poses = generate_planar_poses(num_individuals)
    % 在 MATLAB 中直接生成平面位形数据
    planar_poses = zeros(3 , num_individuals);
    for i = 1:num_individuals
        x = 1.0 + i * 2;
        y = 2.0 + i * 2;
        theta_z = i * pi / 12;  % 生成不同的朝向
        planar_poses(:, i) = [x; y ;theta_z];
    end
end
