# Supplementary material for: Revised Control Barrier Function with Sensing of Threats from Relative Velocity Between Humans and Mobile Robots
Source: Sensors (Basel). 2025 Jun 27;25(13):4005. doi: 10.3390/s25134005 (PMC12251740; doi:10.3390/s25134005)
Supplement: Supplementary file 1 [file sensors-25-04005-s001.zip › code/System_model/human/plothuman.m]

load("Markers.mat")
humanwalkdata=Markers/1000;
for i=1:298
    for k= 1:41
        humanwalkdata(i,k,1:2)=(Markers(i,k,1:2)-Markers(i,1,1:2))./1000;
    end
end

moment=squeeze(humandata(100,:,:));

% 创建新图形窗口
fig = figure('Name', '3D Scene with Mobile Robots and Humans');
ax_3D = axes('Parent', fig);
xlim(ax_3D, [-1, 1]);
ylim(ax_3D, [-1, 1]);
zlim(ax_3D, [0, 2]);
title('Real-time Simulation');
xlabel('X');
ylabel('Y');
zlabel('Z');
grid on;
hold(ax_3D, 'on');
scatter3(moment(:,1),moment(:,2),moment(:,3))

joint_connections=[ 10,18;18,23;23,10;... % 头
                    36,40;40,27;27,25;25,40;... %躯干(正面)
                    12, 1; 1, 3; 3, 4; 4, 1;... %躯干(背面)
                     3, 4; 4,25;25,27;27, 3;... %躯干(胯部)
                    25,39;39,31;31,38;38,33;33,34;... %左腿
                    27,32;32,19;19,24;24,29;29,30;... %右腿
                    12,11;11,21;21,20;... %左臂
                     7, 6; 6,16;16,13;... %右臂
                    ];
