# Supplementary material for: Revised Control Barrier Function with Sensing of Threats from Relative Velocity Between Humans and Mobile Robots
Source: Sensors (Basel). 2025 Jun 27;25(13):4005. doi: 10.3390/s25134005 (PMC12251740; doi:10.3390/s25134005)
Supplement: Supplementary file 1 [file sensors-25-04005-s001.zip › code/System_model/mobile_robot_model.m]

function mobile_robot = mobile_robot_model()
    
    mobile_robot=struct();
    mobile_robot.dx=zeros(11,1);

    mobile_robot.car = mobile_platform_model();  
    mobile_robot.car = update_mobile_platform(mobile_robot.car,zeros(4,1),0);

    load("robotic_arm.mat");
    mobile_robot.arm = robotic_arm_model(w, M);
    mobile_robot.arm = update_robotic_arm(mobile_robot.arm,mobile_robot.car,zeros(7,1),0);
    
    mobile_robot.chi=[mobile_robot.car.pose;mobile_robot.arm.q];    
    
    T_a_base=mobile_robot.arm.joint_base{end};
    Tc2a=mobile_robot.arm.Tc2a;
    J_base = Adjoint(inv(T_a_base) * inv(Tc2a)) * [zeros(1, 4); zeros(1, 4); mobile_robot.car.J; zeros(1, 4)];
    mobile_robot.J = [J_base, mobile_robot.arm.J_body];

end
