# Supplementary material for: Revised Control Barrier Function with Sensing of Threats from Relative Velocity Between Humans and Mobile Robots
Source: Sensors (Basel). 2025 Jun 27;25(13):4005. doi: 10.3390/s25134005 (PMC12251740; doi:10.3390/s25134005)
Supplement: Supplementary file 1 [file sensors-25-04005-s001.zip › code/plot/dis2ob_plot.m]

function dis2ob_plot(mobile_robot_data)
    % 假设mobile_robot1_data是一个cell数组，从第二列开始有数据
    % 预处理数据
    n = length(mobile_robot_data);  % 获取数据点的数量
    distances = struct(...
        'car', [], ...
        'arm_2_4', [], ...
        'arm_4_6', [], ...
        'arm_6_7', [] ...
    );
    
    % 提取每个字段的closest中的distance参数
    for i = 1:n  % 从第二列开始
        data = mobile_robot_data{i};  % 获取当前列的结构体
        distances.car(i) = data.car.closest.distance;
        distances.arm_2_4(i) = data.arm_2_4.closest.distance;
        distances.arm_4_6(i) = data.arm_4_6.closest.distance;
        distances.arm_6_7(i) = data.arm_6_7.closest.distance;
    end
    
    % 创建时间向量（假设每个数据点的时间间隔相同）
    time = 1:(n);  % 从1到n-1的时间向量
    
    % 绘制图形
    figure;
    
    % 绘制car的distance变化
    subplot(2, 2, 1);
    plot(time, [distances.car]);
    title('Car - Closest Distance Over Time');
    xlabel('Time Step');
    ylabel('Distance');
    
    % 绘制arm_2_4的distance变化
    subplot(2, 2, 2);
    plot(time, [distances.arm_2_4]);
    title('Arm 2-4 - Closest Distance Over Time');
    xlabel('Time Step');
    ylabel('Distance');
    
    % 绘制arm_4_6的distance变化
    subplot(2, 2, 3);
    plot(time, [distances.arm_4_6]);
    title('Arm 4-6 - Closest Distance Over Time');
    xlabel('Time Step');
    ylabel('Distance');
    
    % 绘制arm_6_7的distance变化
    subplot(2, 2, 4);
    plot(time, [distances.arm_6_7]);
    title('Arm 6-7 - Closest Distance Over Time');
    xlabel('Time Step');
    ylabel('Distance');

    % 手动调整布局
    pos = get(gcf, 'Position');
    set(gcf, 'Position', [pos(1), pos(2), pos(3) * 1.5, pos(4) * 1.5]);
end
