# Supplementary material for: Revised Control Barrier Function with Sensing of Threats from Relative Velocity Between Humans and Mobile Robots
Source: Sensors (Basel). 2025 Jun 27;25(13):4005. doi: 10.3390/s25134005 (PMC12251740; doi:10.3390/s25134005)
Supplement: Supplementary file 1 [file sensors-25-04005-s001.zip › code/plot/dis2goal_plot.m]

function dis2goal_plot(dis2goal)
% 假设dis2goal是一个两行n列的矩阵，每列代表两个机器人到目标点的距离
n = size(dis2goal, 2);  % 获取数据点的数量
time = 1:n;  % 创建时间向量

% 绘制图形
figure;
plot(time, dis2goal(1, :), 'r', 'LineWidth', 1.5);   % 绘制机器人1的距离
hold on;
plot(time, dis2goal(2, :), 'b-', 'LineWidth', 1.5); % 绘制机器人2的距离

% 添加图例
legend('Robot 1', 'Robot 2');

% 添加标题和标签
title('Distance to Goal Over Time');
xlabel('Time Step');
ylabel('Distance');

% 网格显示
grid on;

% 保持图形比例
axis tight;

% 释放图形保持状态
hold off;
