# Supplementary material for: Revised Control Barrier Function with Sensing of Threats from Relative Velocity Between Humans and Mobile Robots
Source: Sensors (Basel). 2025 Jun 27;25(13):4005. doi: 10.3390/s25134005 (PMC12251740; doi:10.3390/s25134005)
Supplement: Supplementary file 1 [file sensors-25-04005-s001.zip › code/plot/real_time_2D_plot.m]

function real_time_2D_plot(human_pose, mobile_robot1, mobile_robot2, dis2goal, target1_pos, target2_pos)
    % human_pose 是一个三行三列的矩阵，每一列对应一个人类单位的pose
    % mobile_robot1 和 mobile_robot2 是包含当前位置的结构体
    % dis2goal 是一个两行的向量，包含两个机器人到目标点的距离
    % target1_pos 和 target2_pos 是目标点的位置

    % 设置坐标轴范围
    xlim([-6 6]);
    ylim([-6 6]);
    title('Real-time Simulation');
    xlabel('X');
    ylabel('Y');
    grid on;
    hold on;

    % 绘制人类单位的位置
    human_x = human_pose(2, :);
    human_y = human_pose(3, :);
    plot(human_x, human_y, 'ko', 'MarkerSize', 8, 'MarkerFaceColor', 'k');
    for i = 1:size(human_pose, 2)
        text(human_x(i)+1, human_y(i), ['Human ', num2str(i)], 'Color', 'k');
    end

    % 绘制机器人1的位置
    robot1_x = mobile_robot1.car.pose(2);
    robot1_y = mobile_robot1.car.pose(3);
    plot(robot1_x, robot1_y, 'bo', 'MarkerSize', 10, 'MarkerFaceColor', 'r');
    text(robot1_x+1, robot1_y, 'Robot 1', 'Color', 'r');

    % 绘制机器人2的位置
    robot2_x = mobile_robot2.car.pose(2);
    robot2_y = mobile_robot2.car.pose(3);
    plot(robot2_x, robot2_y, 'bo', 'MarkerSize', 10, 'MarkerFaceColor', 'b');
    text(robot2_x+1, robot2_y, 'Robot 2', 'Color', 'b');

    % 绘制目标点
    plot(target1_pos(1), target1_pos(2), 'g^', 'MarkerSize', 10, 'MarkerFaceColor', 'g');
    text(target1_pos(1)+1, target1_pos(2), 'Target 1', 'Color', 'g');

    plot(target2_pos(1), target2_pos(2), 'mv', 'MarkerSize', 10, 'MarkerFaceColor', 'm');
    text(target2_pos(1)+1, target2_pos(2), 'Target 2', 'Color', 'm');

    % 显示距离信息
    text(-8, 18, ['Distance to Goal: Robot1 = ', num2str(dis2goal(1)), ', Robot2 = ', num2str(dis2goal(2))], 'Color', 'k', 'FontSize', 12);

    % 强制更新图形
    drawnow;
    pause(0.1); % 控制更新速度
end
