# Supplementary material for: Revised Control Barrier Function with Sensing of Threats from Relative Velocity Between Humans and Mobile Robots
Source: Sensors (Basel). 2025 Jun 27;25(13):4005. doi: 10.3390/s25134005 (PMC12251740; doi:10.3390/s25134005)
Supplement: Supplementary file 1 [file sensors-25-04005-s001.zip › code/plot/single_robot_plot.m]

function single_robot_plot(mobile_robot, humans, target1, target2, fig)
    
    % 创建三维坐标轴
    x = mobile_robot.car.pose(2);
    y = mobile_robot.car.pose(3);
    ax_3D = axes('Parent', fig);
    xlim(ax_3D, [x-1, x+1]);
    ylim(ax_3D, [y-1, y+1]);
    zlim(ax_3D, [0, 2]);
    xlabel('X','FontWeight','bold');
    ylabel('Y','FontWeight','bold');
    zlabel('Z','FontWeight','bold');
    grid on;
    hold(ax_3D, 'on');
    
    draw_mobile_robot(ax_3D, mobile_robot);
    
    % 绘制人类单位
    humanpoint=[humans(1).joint_positions';...
                humans(2).joint_positions';...
                humans(3).joint_positions'];
    scatter3(ax_3D, humanpoint(:,1), humanpoint(:,2), humanpoint(:,3), 'm.', 'SizeData', 50);
    
    % 绘制目标点
    draw_target_point(ax_3D, target1);
    draw_target_point(ax_3D, target2);

    view(3)

    % 强制更新图形
    drawnow;
    pause(0.1); % 控制更新速度

end

function draw_mobile_robot(ax, mobile_robot)
    % 绘制移动平台的四个边框点和中心点
    car_line_segments = get_car_line_segments(mobile_robot.car);

    platform_center = [mobile_robot.car.pose(2:3);0];
    
    % 绘制边框点
    for i = 1:4
        scatter3(ax, car_line_segments(i,1), car_line_segments(i,2), car_line_segments(i,3), 'r.', 'SizeData', 150);
    end
    
    % 绘制边框线
    plot3(ax, [car_line_segments(:,1),car_line_segments(:,4)], ...
              [car_line_segments(:,2),car_line_segments(:,5)], ...
              [car_line_segments(:,3),car_line_segments(:,6)], ...
              'b-', 'LineWidth', 1.5);
    % 绘制中心点
    scatter3(ax, platform_center(1), platform_center(2), platform_center(3), 'r.', 'SizeData', 150);
    
    % 绘制机械臂
    base_T = mobile_robot.car.T * mobile_robot.arm.Tc2a ;
    base = base_T(1:3,4);
    
    % 绘制机械臂基座点
    scatter3(ax, base(1), base(2), base(3), '^', 'b', 'SizeData', 100, 'LineWidth', 1.5);
    
    % 绘制机械臂关节点
    for i = 1:7
        joint_T = mobile_robot.arm.joint_world{i};
        joint = joint_T(1:3,4);
        scatter3(ax, joint(1), joint(2), joint(3), 'r.', 'SizeData', 150);
    end
    
    % 绘制机械臂连杆
    for i = 1:length(mobile_robot.arm.joint_world)-1
        T_start_point = mobile_robot.arm.joint_world{i};
        start_point = T_start_point(1:3,4);

        T_end_point = mobile_robot.arm.joint_world{i+1};
        end_point = T_end_point(1:3,4);
        plot3(ax, [start_point(1), end_point(1)], [start_point(2), end_point(2)], [start_point(3), end_point(3)], 'k', 'LineWidth', 1.5);
    end

    T_joint1 = mobile_robot.arm.joint_world{1};
    joint1 = T_joint1(1:3,4);
    plot3(ax, [base(1), joint1(1)], [base(2), joint1(2)], [base(3), joint1(3)], 'k', 'LineWidth', 1.5);
end

function draw_human_unit(ax, human)
    % human 参数包含以下字段：
    % - joint_positions: 3x16 矩阵，每一列为关节点的三维坐标
    % - joint_connections: 16x2 矩阵，每行表示相邻关节的序号
    
    % 绘制关节点
    joint_positions = human.joint_positions;
    num_joints = size(joint_positions, 2);
    
    % 绘制每个关节点
    for i = 1:num_joints
        joint = joint_positions(:, i);
        scatter3(ax, joint(1), joint(2), joint(3), 'm.', 'SizeData', 50);
    end
    
%     % 绘制连杆
%     joint_connections = human.joint_connections;
%     for i = 1:size(joint_connections, 1)
%         conn = joint_connections(i, :);
%         start_idx = conn(1);
%         end_idx = conn(2);
%         
%         % 确保索引有效
%         if start_idx >= 1 && start_idx <= num_joints && end_idx >= 1 && end_idx <= num_joints
%             start_point = joint_positions(:, start_idx);
%             end_point = joint_positions(:, end_idx);
%             plot3(ax, [start_point(1), end_point(1)], ...
%                       [start_point(2), end_point(2)], ...
%                       [start_point(3), end_point(3)], ...
%                       'm-', 'LineWidth', 1.5);
%         end
%     end
end

function draw_target_point(ax, target)
    % target 参数包含目标点的坐标 [X, Y, Z]
    scatter3(ax, target(1), target(2), target(3), 'p', 'r', 'SizeData', 200);
end
