# Supplementary material for: Revised Control Barrier Function with Sensing of Threats from Relative Velocity Between Humans and Mobile Robots
Source: Sensors (Basel). 2025 Jun 27;25(13):4005. doi: 10.3390/s25134005 (PMC12251740; doi:10.3390/s25134005)
Supplement: Supplementary file 1 [file sensors-25-04005-s001.zip › code/plotdata/compare_car.m]

function compare_car(dis2goal1,dis2goal2)
% 假设dis2goal是一个两行n列的矩阵，每列代表两个机器人到目标点的距离
n = size(dis2goal1, 2);  % 获取数据点的数量
time = 1:n;  % 创建时间向量

figure;

% 距离+高威胁单位约束
plot(time, dis2goal1(1, :), 'r', 'LineWidth', 1);   % 绘制机器人1的距离
hold on;
plot(time, dis2goal1(2, :), 'b', 'LineWidth', 1); % 绘制机器人2的距离
hold on;

% 近距离约束
plot(time, dis2goal2(1, :), 'r--', 'LineWidth', 1);   % 绘制机器人1的距离
hold on;
plot(time, dis2goal2(2, :), 'b--', 'LineWidth', 1); % 绘制机器人2的距离

% 添加图例
legend('Robot 1(DCBF(D&V))', 'Robot 2(DCBF(D&V))', 'Robot 1(DWA&APF)', 'Robot 2(DWA&APF)');

% 添加标题和标签
title('Distance to goal');
xlabel('time instant');
ylabel('distance');

% 网格显示
grid on;

% 保持图形比例
axis tight;

% 释放图形保持状态
hold off;
