# Supplementary material for: Revised Control Barrier Function with Sensing of Threats from Relative Velocity Between Humans and Mobile Robots
Source: Sensors (Basel). 2025 Jun 27;25(13):4005. doi: 10.3390/s25134005 (PMC12251740; doi:10.3390/s25134005)
Supplement: Supplementary file 1 [file sensors-25-04005-s001.zip › code/plotdata/compare_robot1.m]

function compare_robot1(mobile_robot_data_V,mobile_robot_data_D)
    % 假设mobile_robot1_data是一个cell数组，从第二列开始有数据
    % 预处理数据
    n = length(mobile_robot_data_V);  % 获取数据点的数量

    distances_V = struct(...
        'car', [], ...
        'arm_2_4', [], ...
        'arm_4_6', [], ...
        'arm_6_7', [] ...
    );
    % 提取每个字段的closest中的distance参数
    for i = 1:n  % 从第二列开始
        data_V = mobile_robot_data_V{i};  % 获取当前列的结构体
        distances_V.car(i) = data_V.car.closest.distance;
        distances_V.arm_2_4(i) = data_V.arm_2_4.closest.distance;
        distances_V.arm_4_6(i) = data_V.arm_4_6.closest.distance;
        distances_V.arm_6_7(i) = data_V.arm_6_7.closest.distance;
    end

    distances_D = struct(...
        'car', [], ...
        'arm_2_4', [], ...
        'arm_4_6', [], ...
        'arm_6_7', [] ...
    );
    % 提取每个字段的closest中的distance参数
    for i = 1:n  % 从第二列开始
        data_D = mobile_robot_data_D{i};  % 获取当前列的结构体
        distances_D.car(i) = data_D.car.closest.distance;
        distances_D.arm_2_4(i) = data_D.arm_2_4.closest.distance;
        distances_D.arm_4_6(i) = data_D.arm_4_6.closest.distance;
        distances_D.arm_6_7(i) = data_D.arm_6_7.closest.distance;
    end

    % 创建时间向量（假设每个数据点的时间间隔相同）
    time = 1:(n);  % 从1到n-1的时间向量
    
    % 绘制图形
    figure;
    
    % 绘制car的distance变化
    subplot(2, 2, 1);
    plot(time, [distances_V.car],"Color",'r',"LineStyle","-", 'LineWidth', 1);
    hold on; 
    plot(time, [distances_D.car],"Color",'r','LineStyle','--', 'LineWidth', 1);
    title('Mobile platform');
    xlabel('time instant');
    ylabel('distance');
    
    % 绘制arm_2_4的distance变化
    subplot(2, 2, 2);
    plot(time, [distances_V.arm_2_4],"Color",'r',"LineStyle","-", 'LineWidth', 1);
    hold on; 
    plot(time, [distances_D.arm_2_4],"Color",'r','LineStyle','--', 'LineWidth', 1);
    title('Robotic arm 2-4');
    xlabel('time instant');
    ylabel('distance');
    
    % 绘制arm_4_6的distance变化
    subplot(2, 2, 3);
    plot(time, [distances_V.arm_4_6],"Color",'r',"LineStyle","-", 'LineWidth', 1);
    hold on; 
    plot(time, [distances_D.arm_4_6],"Color",'r','LineStyle','--', 'LineWidth', 1);
    title('Robotic arm 4-6');
    xlabel('time instant');
    ylabel('distance');
    
    % 绘制arm_6_7的distance变化
    subplot(2, 2, 4);
    plot(time, [distances_V.arm_6_7],"Color",'r',"LineStyle","-", 'LineWidth', 1);
    hold on; 
    plot(time, [distances_D.arm_6_7],"Color",'r','LineStyle','--', 'LineWidth', 1);
    title('Robotic arm 6-7');
    xlabel('time instant');
    ylabel('distance');

    % 添加图例
    legend('DCBF(D&V)', 'DWA&APF');

    % 手动调整布局
    pos = get(gcf, 'Position');
    set(gcf, 'Position', [pos(1), pos(2), pos(3) * 1.5, pos(4) * 1.5]);
end
