# Supplementary material for: Revised Control Barrier Function with Sensing of Threats from Relative Velocity Between Humans and Mobile Robots
Source: Sensors (Basel). 2025 Jun 27;25(13):4005. doi: 10.3390/s25134005 (PMC12251740; doi:10.3390/s25134005)
Supplement: Supplementary file 1 [file sensors-25-04005-s001.zip › code/plotdata/dataplot.m]

clc;
clear;

DCBF_V = load("DCBF_V.mat");
DCBF_D = load("DCBF_D.mat");
DWA_APF = load("DWA_APF.mat");

dis2goal(DCBF_V.dis2goal,DCBF_D.dis2goal)
robot1Toob(DCBF_V.mobile_robot1_distance,DCBF_D.mobile_robot1_distance)
robot2Toob(DCBF_V.mobile_robot2_distance,DCBF_D.mobile_robot2_distance)

compare_car(DCBF_V.dis2goal, DWA_APF.dis2goal)
compare_robot1(DCBF_V.mobile_robot1_distance,DWA_APF.mobile_robot1_distance)
compare_robot2(DCBF_V.mobile_robot2_distance,DWA_APF.mobile_robot2_distance)

compare_all_car(DCBF_V.dis2goal,DCBF_D.dis2goal,DWA_APF.dis2goal)
compare_all_robot1(DCBF_V.mobile_robot1_distance,DCBF_D.mobile_robot1_distance,DWA_APF.mobile_robot1_distance)
compare_all_robot2(DCBF_V.mobile_robot2_distance,DCBF_D.mobile_robot2_distance,DWA_APF.mobile_robot2_distance)

timestep=53;

figure(Name='D&V')
real_time_2D_plot(DCBF_V.human_poses{timestep}, ...
                  DCBF_V.mobile_robot1_data{timestep}, DCBF_V.mobile_robot2_data{timestep}, ...
                  DCBF_V.dis2goal(:,timestep), DCBF_V.target1(2:3), DCBF_V.target2(2:3))
figure(Name='D')
real_time_2D_plot(DCBF_D.human_poses{timestep}, ...
                  DCBF_D.mobile_robot1_data{timestep}, DCBF_D.mobile_robot2_data{timestep}, ...
                  DCBF_D.dis2goal(:,timestep), DCBF_D.target1(2:3), DCBF_D.target2(2:3))

% 创建新图形窗口
fig = figure('Name', '3D Scene with Mobile Robots and Humans');

timestep=1;
clf;
single_robot_plot(DCBF_V.mobile_robot1_data{timestep}, DCBF_V.human_data{timestep}, DCBF_V.p1_G, DCBF_V.p2_G, fig)
